# Supplementary material for: Tuning MOF/polymer interfacial pore geometry in mixed matrix membrane for upgrading CO2 separation performance
Source: Sci Adv. 2024 Jul 10;10(28):eadk5846. doi: 10.1126/sciadv.adk5846 (PMC11235163; doi:10.1126/sciadv.adk5846)
Supplement: Supplementary file 2 — Data S1 and S2 [file sciadv.adk5846_data_s1_and_s2.zip]

Archive with 2 entries (2 files):
- adk5846_Data_S2.vesta
- adk5846_Data_S1.vesta
