# Supplementary material for: Tuning MOF/polymer interfacial pore geometry in mixed matrix membrane for upgrading CO2 separation performance
Source: Sci Adv. 2024 Jul 10;10(28):eadk5846. doi: 10.1126/sciadv.adk5846 (PMC11235163; doi:10.1126/sciadv.adk5846)
Supplement: Supplementary file 2 — Data S1 and S2 [file sciadv.adk5846_data_s1_and_s2.zip › adk5846_Data_S2.vesta]

#VESTA_FORMAT_VERSION 3.5.4


CRYSTAL

TITLE
VESTA_pHse_1

GROUP
1 1 P 1
SYMOP
 0.000000  0.000000  0.000000  1  0  0   0  1  0   0  0  1   1
 -1.0 -1.0 -1.0  0 0 0  0 0 0  0 0 0
TRANM 0
 0.000000  0.000000  0.000000  1  0  0   0  1  0   0  0  1
LTRANSL
 -1
 0.000000  0.000000  0.000000  0.000000  0.000000  0.000000
LORIENT
 -1   0   0   0   0
 1.000000  0.000000  0.000000  1.000000  0.000000  0.000000
 0.000000  0.000000  1.000000  0.000000  0.000000  1.000000
LMATRIX
 1.000000  0.000000  0.000000  0.000000
 0.000000  1.000000  0.000000  0.000000
 0.000000  0.000000  1.000000  0.000000
 0.000000  0.000000  0.000000  1.000000
 0.000000  0.000000  0.000000
CELLP
 48.926998  48.926998  85.546761  90.000000  90.000000  90.000000
  0.000000   0.000000   0.000000   0.000000   0.000000   0.000000
STRUC
  1  C         C3  1.0000   0.238239   0.185374   0.000129    1a       1
                            0.000000   0.000000   0.000000  0.00
  2  N         N1  1.0000   0.798217   0.273704   0.000156    1a       1
                            0.000000   0.000000   0.000000  0.00
  3  C         C4  1.0000   0.142267   0.996826   0.000354    1a       1
                            0.000000   0.000000   0.000000  0.00
  4  C         C2  1.0000   0.808287   0.178935   0.000472    1a       1
                            0.000000   0.000000   0.000000  0.00
  5  C         C2  1.0000   0.017678   0.466028   0.000732    1a       1
                            0.000000   0.000000   0.000000  0.00
  6  C         C1  1.0000   0.340812   0.408211   0.000786    1a       1
                            0.000000   0.000000   0.000000  0.00
  7  C         C2  1.0000   0.893942   0.917225   0.001110    1a       1
                            0.000000   0.000000   0.000000  0.00
  8  C         C3  1.0000   0.779996   0.853483   0.001153    1a       1
                            0.000000   0.000000   0.000000  0.00
  9  C         C1  1.0000   0.810700   0.148946   0.001192    1a       1
                            0.000000   0.000000   0.000000  0.00
 10  C         CO  1.0000   0.787974   0.741868   0.001261    1a       1
                            0.000000   0.000000   0.000000  0.00
 11  C         C5  1.0000   0.113173   0.990126   0.001451    1a       1
                            0.000000   0.000000   0.000000  0.00
 12  C         C3  1.0000   0.704703   0.271092   0.001692    1a       1
                            0.000000   0.000000   0.000000  0.00
 13  C         C2  1.0000   0.858539   0.766737   0.001750    1a       1
                            0.000000   0.000000   0.000000  0.00
 14  C         C2  1.0000   0.531079   0.994299   0.001765    1a       1
                            0.000000   0.000000   0.000000  0.00
 15  C         CO  1.0000   0.794371   0.520792   0.001798    1a       1
                            0.000000   0.000000   0.000000  0.00
 16  C         C2  1.0000   0.013935   0.613870   0.002124    1a       1
                            0.000000   0.000000   0.000000  0.00
 17  O         OC  1.0000   0.600707   0.415768   0.002188    1a       1
                            0.000000   0.000000   0.000000  0.00
 18  C         C1  1.0000   0.312665   0.399965   0.002240    1a       1
                            0.000000   0.000000   0.000000  0.00
 19  C         C3  1.0000   0.252522   0.076348   0.002477    1a       1
                            0.000000   0.000000   0.000000  0.00
 20  O        OES  1.0000   0.022451   0.931614   0.002558    1a       1
                            0.000000   0.000000   0.000000  0.00
 21  C         CO  1.0000   0.913158   0.567989   0.002798    1a       1
                            0.000000   0.000000   0.000000  0.00
 22  C         C3  1.0000   0.612562   0.041274   0.002828    1a       1
                            0.000000   0.000000   0.000000  0.00
 23  C         C5  1.0000   0.451095   0.466382   0.002966    1a       1
                            0.000000   0.000000   0.000000  0.00
 24  O         OC  1.0000   0.446377   0.042391   0.003001    1a       1
                            0.000000   0.000000   0.000000  0.00
 25  C         C5  1.0000   0.848596   0.289948   0.003084    1a       1
                            0.000000   0.000000   0.000000  0.00
 26  C         CO  1.0000   0.470479   0.037903   0.003175    1a       1
                            0.000000   0.000000   0.000000  0.00
 27  C         C1  1.0000   0.041221   0.150403   0.003184    1a       1
                            0.000000   0.000000   0.000000  0.00
 28  C         C3  1.0000   0.078151   0.726776   0.003194    1a       1
                            0.000000   0.000000   0.000000  0.00
 29  C         C2  1.0000   0.005934   0.642902   0.003220    1a       1
                            0.000000   0.000000   0.000000  0.00
 30  C         C1  1.0000   0.020584   0.023318   0.003628    1a       1
                            0.000000   0.000000   0.000000  0.00
 31  C         C1  1.0000   0.126740   0.810551   0.003659    1a       1
                            0.000000   0.000000   0.000000  0.00
 32  O        OES  1.0000   0.795951   0.548797   0.003693    1a       1
                            0.000000   0.000000   0.000000  0.00
 33  C         C5  1.0000   0.479290   0.104015   0.003793    1a       1
                            0.000000   0.000000   0.000000  0.00
 34  C         C2  1.0000   0.155407   0.817079   0.003793    1a       1
                            0.000000   0.000000   0.000000  0.00
 35  C         C3  1.0000   0.056035   0.553415   0.003803    1a       1
                            0.000000   0.000000   0.000000  0.00
 36  O         OC  1.0000   0.059137   0.394614   0.003893    1a       1
                            0.000000   0.000000   0.000000  0.00
 37  C         C3  1.0000   0.868753   0.365483   0.003986    1a       1
                            0.000000   0.000000   0.000000  0.00
 38  O         OC  1.0000   0.593941   0.492117   0.004265    1a       1
                            0.000000   0.000000   0.000000  0.00
 39  C         C1  1.0000   0.510810   0.015651   0.004379    1a       1
                            0.000000   0.000000   0.000000  0.00
 40  C         C5  1.0000   0.328632   0.045526   0.004556    1a       1
                            0.000000   0.000000   0.000000  0.00
 41  C         C3  1.0000   0.439885   0.777443   0.004607    1a       1
                            0.000000   0.000000   0.000000  0.00
 42  C         C2  1.0000   0.083055   0.888521   0.004631    1a       1
                            0.000000   0.000000   0.000000  0.00
 43  C         C2  1.0000   0.530676   0.881743   0.004655    1a       1
                            0.000000   0.000000   0.000000  0.00
 44  C         C5  1.0000   0.374340   0.069369   0.004776    1a       1
                            0.000000   0.000000   0.000000  0.00
 45  C         C2  1.0000   0.723335   0.029138   0.004806    1a       1
                            0.000000   0.000000   0.000000  0.00
 46  C         C4  1.0000   0.114817   0.372051   0.004807    1a       1
                            0.000000   0.000000   0.000000  0.00
 47  C         C1  1.0000   0.832887   0.753076   0.004822    1a       1
                            0.000000   0.000000   0.000000  0.00
 48  C         C3  1.0000   0.931210   0.707322   0.004960    1a       1
                            0.000000   0.000000   0.000000  0.00
 49  C         C2  1.0000   0.864987   0.314847   0.004979    1a       1
                            0.000000   0.000000   0.000000  0.00
 50  C         C3  1.0000   0.159473   0.249535   0.005010    1a       1
                            0.000000   0.000000   0.000000  0.00
 51  C         C1  1.0000   0.918677   0.997192   0.005136    1a       1
                            0.000000   0.000000   0.000000  0.00
 52  C         C1  1.0000   0.013582   0.159752   0.005144    1a       1
                            0.000000   0.000000   0.000000  0.00
 53  C         C2  1.0000   0.948030   0.991705   0.005258    1a       1
                            0.000000   0.000000   0.000000  0.00
 54  C         CO  1.0000   0.386667   0.553671   0.005313    1a       1
                            0.000000   0.000000   0.000000  0.00
 55  C         C1  1.0000   0.623752   0.656560   0.005453    1a       1
                            0.000000   0.000000   0.000000  0.00
 56  C         CO  1.0000   0.596490   0.670880   0.005764    1a       1
                            0.000000   0.000000   0.000000  0.00
 57  C         C1  1.0000   0.060769   0.907248   0.006038    1a       1
                            0.000000   0.000000   0.000000  0.00
 58  C         C3  1.0000   0.447865   0.919122   0.006137    1a       1
                            0.000000   0.000000   0.000000  0.00
 59  C         C5  1.0000   0.153092   0.022705   0.006141    1a       1
                            0.000000   0.000000   0.000000  0.00
 60  C         C3  1.0000   0.670462   0.038146   0.006315    1a       1
                            0.000000   0.000000   0.000000  0.00
 61  C         C3  1.0000   0.719800   0.587963   0.006332    1a       1
                            0.000000   0.000000   0.000000  0.00
 62  C         C5  1.0000   0.177067   0.110403   0.006388    1a       1
                            0.000000   0.000000   0.000000  0.00
 63  O         OC  1.0000   0.452302   0.675344   0.006431    1a       1
                            0.000000   0.000000   0.000000  0.00
 64  C         C2  1.0000   0.231749   0.293156   0.006552    1a       1
                            0.000000   0.000000   0.000000  0.00
 65  C         C4  1.0000   0.337964   0.297114   0.006740    1a       1
                            0.000000   0.000000   0.000000  0.00
 66  O         OC  1.0000   0.172788   0.943651   0.006764    1a       1
                            0.000000   0.000000   0.000000  0.00
 67  C         CO  1.0000   0.285965   0.306799   0.006847    1a       1
                            0.000000   0.000000   0.000000  0.00
 68  C         C2  1.0000   0.973281   0.429807   0.006988    1a       1
                            0.000000   0.000000   0.000000  0.00
 69  C         CO  1.0000   0.783529   0.253881   0.007009    1a       1
                            0.000000   0.000000   0.000000  0.00
 70  C         C2  1.0000   0.728781   0.254794   0.007057    1a       1
                            0.000000   0.000000   0.000000  0.00
 71  C         C2  1.0000   0.985445   0.059518   0.007204    1a       1
                            0.000000   0.000000   0.000000  0.00
 72  C         C5  1.0000   0.551711   0.901895   0.007214    1a       1
                            0.000000   0.000000   0.000000  0.00
 73  C         C3  1.0000   0.866627   0.633183   0.007509    1a       1
                            0.000000   0.000000   0.000000  0.00
 74  C         C4  1.0000   0.819772   0.290174   0.007564    1a       1
                            0.000000   0.000000   0.000000  0.00
 75  C         C4  1.0000   0.094629   0.010429   0.007828    1a       1
                            0.000000   0.000000   0.000000  0.00
 76  C         C3  1.0000   0.656281   0.247804   0.007903    1a       1
                            0.000000   0.000000   0.000000  0.00
 77  C         C2  1.0000   0.466465   0.129402   0.007999    1a       1
                            0.000000   0.000000   0.000000  0.00
 78  C         C3  1.0000   0.393395   0.000895   0.008070    1a       1
                            0.000000   0.000000   0.000000  0.00
 79  N         N1  1.0000   0.820336   0.104184   0.008095    1a       1
                            0.000000   0.000000   0.000000  0.00
 80  C         C3  1.0000   0.648731   0.287587   0.008170    1a       1
                            0.000000   0.000000   0.000000  0.00
 81  C         C2  1.0000   0.348188   0.591767   0.008178    1a       1
                            0.000000   0.000000   0.000000  0.00
 82  C         C3  1.0000   0.800134   0.661795   0.008282    1a       1
                            0.000000   0.000000   0.000000  0.00
 83  C         C5  1.0000   0.224353   0.087340   0.008502    1a       1
                            0.000000   0.000000   0.000000  0.00
 84  C         C4  1.0000   0.407460   0.505608   0.008551    1a       1
                            0.000000   0.000000   0.000000  0.00
 85  C         C5  1.0000   0.383478   0.207945   0.008680    1a       1
                            0.000000   0.000000   0.000000  0.00
 86  C         C1  1.0000   0.906578   0.194458   0.008769    1a       1
                            0.000000   0.000000   0.000000  0.00
 87  C         C2  1.0000   0.752740   0.412735   0.009135    1a       1
                            0.000000   0.000000   0.000000  0.00
 88  N         N1  1.0000   0.063803   0.006443   0.009161    1a       1
                            0.000000   0.000000   0.000000  0.00
 89  C         C5  1.0000   0.851794   0.340620   0.009170    1a       1
                            0.000000   0.000000   0.000000  0.00
 90  C         CO  1.0000   0.063808   0.372672   0.009232    1a       1
                            0.000000   0.000000   0.000000  0.00
 91  C         CO  1.0000   0.784357   0.371073   0.009268    1a       1
                            0.000000   0.000000   0.000000  0.00
 92  C         C1  1.0000   0.940291   0.558133   0.009360    1a       1
                            0.000000   0.000000   0.000000  0.00
 93  C         C2  1.0000   0.377533   0.329892   0.009616    1a       1
                            0.000000   0.000000   0.000000  0.00
 94  C         C1  1.0000   0.359917   0.565176   0.009630    1a       1
                            0.000000   0.000000   0.000000  0.00
 95  C         C2  1.0000   0.662796   0.423847   0.009670    1a       1
                            0.000000   0.000000   0.000000  0.00
 96  N         N1  1.0000   0.086971   0.788780   0.009683    1a       1
                            0.000000   0.000000   0.000000  0.00
 97  C         C2  1.0000   0.052189   0.126830   0.009684    1a       1
                            0.000000   0.000000   0.000000  0.00
 98  C         C1  1.0000   0.893986   0.168442   0.009734    1a       1
                            0.000000   0.000000   0.000000  0.00
 99  C         C2  1.0000   0.903711   0.668133   0.009781    1a       1
                            0.000000   0.000000   0.000000  0.00
100  N         N1  1.0000   0.489734   0.055220   0.010002    1a       1
                            0.000000   0.000000   0.000000  0.00
101  C         C1  1.0000   0.817880   0.508624   0.010039    1a       1
                            0.000000   0.000000   0.000000  0.00
102  N         N1  1.0000   0.088746   0.359550   0.010111    1a       1
                            0.000000   0.000000   0.000000  0.00
103  C         C3  1.0000   0.314672   0.655053   0.010170    1a       1
                            0.000000   0.000000   0.000000  0.00
104  C         C3  1.0000   0.600094   0.811395   0.010326    1a       1
                            0.000000   0.000000   0.000000  0.00
105  C         C3  1.0000   0.878854   0.080422   0.010373    1a       1
                            0.000000   0.000000   0.000000  0.00
106  C         C0  1.0000   0.177197   0.275820   0.010385    1a       1
                            0.000000   0.000000   0.000000  0.00
107  C         C1  1.0000   0.836582   0.919302   0.010399    1a       1
                            0.000000   0.000000   0.000000  0.00
108  C         C5  1.0000   0.428842   0.232010   0.010405    1a       1
                            0.000000   0.000000   0.000000  0.00
109  C         C1  1.0000   0.260633   0.289549   0.010602    1a       1
                            0.000000   0.000000   0.000000  0.00
110  N         N1  1.0000   0.385775   0.526694   0.010643    1a       1
                            0.000000   0.000000   0.000000  0.00
111  C         C0  1.0000   0.713303   0.451441   0.010656    1a       1
                            0.000000   0.000000   0.000000  0.00
112  N         N1  1.0000   0.877710   0.018819   0.010702    1a       1
                            0.000000   0.000000   0.000000  0.00
113  O         OC  1.0000   0.699485   0.702435   0.010849    1a       1
                            0.000000   0.000000   0.000000  0.00
114  C         CO  1.0000   0.806463   0.918851   0.010874    1a       1
                            0.000000   0.000000   0.000000  0.00
115  C         C2  1.0000   0.423295   0.962032   0.010952    1a       1
                            0.000000   0.000000   0.000000  0.00
116  C         C2  1.0000   0.134716   0.043618   0.010996    1a       1
                            0.000000   0.000000   0.000000  0.00
117  C         C3  1.0000   0.211601   0.271473   0.011040    1a       1
                            0.000000   0.000000   0.000000  0.00
118  C         C2  1.0000   0.658228   0.558573   0.011436    1a       1
                            0.000000   0.000000   0.000000  0.00
119  C         C0  1.0000   0.630889   0.799363   0.011466    1a       1
                            0.000000   0.000000   0.000000  0.00
120  C         C2  1.0000   0.669592   0.637608   0.011498    1a       1
                            0.000000   0.000000   0.000000  0.00
121  C         C2  1.0000   0.686069   0.811340   0.011621    1a       1
                            0.000000   0.000000   0.000000  0.00
122  N         N1  1.0000   0.308819   0.291013   0.011698    1a       1
                            0.000000   0.000000   0.000000  0.00
123  O         OC  1.0000   0.893541   0.573905   0.011716    1a       1
                            0.000000   0.000000   0.000000  0.00
124  C         C3  1.0000   0.353280   0.200701   0.011756    1a       1
                            0.000000   0.000000   0.000000  0.00
125  C         CO  1.0000   0.514583   0.042494   0.011789    1a       1
                            0.000000   0.000000   0.000000  0.00
126  C         C0  1.0000   0.966705   0.323145   0.012148    1a       1
                            0.000000   0.000000   0.000000  0.00
127  C         C2  1.0000   0.827571   0.480686   0.012162    1a       1
                            0.000000   0.000000   0.000000  0.00
128  C         C2  1.0000   0.159467   0.392842   0.012168    1a       1
                            0.000000   0.000000   0.000000  0.00
129  C         C3  1.0000   0.035009   0.600654   0.012373    1a       1
                            0.000000   0.000000   0.000000  0.00
130  N         N1  1.0000   0.798077   0.724612   0.012384    1a       1
                            0.000000   0.000000   0.000000  0.00
131  C         CO  1.0000   0.817284   0.556274   0.012471    1a       1
                            0.000000   0.000000   0.000000  0.00
132  C         C0  1.0000   0.675835   0.271606   0.012533    1a       1
                            0.000000   0.000000   0.000000  0.00
133  C         C2  1.0000   0.636589   0.538401   0.012802    1a       1
                            0.000000   0.000000   0.000000  0.00
134  C         C3  1.0000   0.182482   0.024420   0.012838    1a       1
                            0.000000   0.000000   0.000000  0.00
135  C         C5  1.0000   0.106355   0.037528   0.012984    1a       1
                            0.000000   0.000000   0.000000  0.00
136  C         C2  1.0000   0.351154   0.058314   0.013009    1a       1
                            0.000000   0.000000   0.000000  0.00
137  C         C1  1.0000   0.022872   0.660101   0.013465    1a       1
                            0.000000   0.000000   0.000000  0.00
138  C         C3  1.0000   0.000178   0.554860   0.013640    1a       1
                            0.000000   0.000000   0.000000  0.00
139  C         CO  1.0000   0.610747   0.406128   0.013720    1a       1
                            0.000000   0.000000   0.000000  0.00
140  C         C0  1.0000   0.032815   0.566663   0.014072    1a       1
                            0.000000   0.000000   0.000000  0.00
141  O         OC  1.0000   0.589280   0.690550   0.014093    1a       1
                            0.000000   0.000000   0.000000  0.00
142  C         C3  1.0000   0.495540   0.849422   0.014410    1a       1
                            0.000000   0.000000   0.000000  0.00
143  C         C5  1.0000   0.852366   0.063885   0.014450    1a       1
                            0.000000   0.000000   0.000000  0.00
144  C         C2  1.0000   0.995608   0.141040   0.014603    1a       1
                            0.000000   0.000000   0.000000  0.00
145  C         CO  1.0000   0.817729   0.129933   0.014647    1a       1
                            0.000000   0.000000   0.000000  0.00
146  O         OC  1.0000   0.996951   0.703150   0.014723    1a       1
                            0.000000   0.000000   0.000000  0.00
147  C         C3  1.0000   0.403644   0.755671   0.014953    1a       1
                            0.000000   0.000000   0.000000  0.00
148  C         C2  1.0000   0.218166   0.872244   0.015046    1a       1
                            0.000000   0.000000   0.000000  0.00
149  C         CO  1.0000   0.825988   0.728901   0.015141    1a       1
                            0.000000   0.000000   0.000000  0.00
150  C         C4  1.0000   0.825010   0.339801   0.015144    1a       1
                            0.000000   0.000000   0.000000  0.00
151  C         CO  1.0000   0.349362   0.420660   0.015421    1a       1
                            0.000000   0.000000   0.000000  0.00
152  C         C3  1.0000   0.744570   0.438400   0.015468    1a       1
                            0.000000   0.000000   0.000000  0.00
153  C         C4  1.0000   0.482903   0.083514   0.015539    1a       1
                            0.000000   0.000000   0.000000  0.00
154  C         C1  1.0000   0.773455   0.396256   0.015554    1a       1
                            0.000000   0.000000   0.000000  0.00
155  C         C2  1.0000   0.647195   0.656110   0.015618    1a       1
                            0.000000   0.000000   0.000000  0.00
156  C         C1  1.0000   0.014598   0.452563   0.015645    1a       1
                            0.000000   0.000000   0.000000  0.00
157  C         C5  1.0000   0.353560   0.317519   0.015684    1a       1
                            0.000000   0.000000   0.000000  0.00
158  C         C3  1.0000   0.706666   0.482896   0.015729    1a       1
                            0.000000   0.000000   0.000000  0.00
159  C         C2  1.0000   0.164479   0.698921   0.015847    1a       1
                            0.000000   0.000000   0.000000  0.00
160  C         C1  1.0000   0.043694   0.352955   0.015904    1a       1
                            0.000000   0.000000   0.000000  0.00
161  C         C3  1.0000   0.657626   0.820044   0.015983    1a       1
                            0.000000   0.000000   0.000000  0.00
162  O         OC  1.0000   0.536938   0.051151   0.015990    1a       1
                            0.000000   0.000000   0.000000  0.00
163  C         C3  1.0000   0.310407   0.031529   0.015994    1a       1
                            0.000000   0.000000   0.000000  0.00
164  C         C5  1.0000   0.159459   0.669600   0.016039    1a       1
                            0.000000   0.000000   0.000000  0.00
165  C         C5  1.0000   0.427850   0.934984   0.016050    1a       1
                            0.000000   0.000000   0.000000  0.00
166  C         C5  1.0000   0.062943   0.743331   0.016067    1a       1
                            0.000000   0.000000   0.000000  0.00
167  C         C2  1.0000   0.013443   0.352679   0.016073    1a       1
                            0.000000   0.000000   0.000000  0.00
168  C         C5  1.0000   0.810101   0.313353   0.016211    1a       1
                            0.000000   0.000000   0.000000  0.00
169  C         C0  1.0000   0.567946   0.182229   0.016251    1a       1
                            0.000000   0.000000   0.000000  0.00
170  C         C2  1.0000   0.652303   0.747782   0.016262    1a       1
                            0.000000   0.000000   0.000000  0.00
171  C         C4  1.0000   0.826183   0.077675   0.016266    1a       1
                            0.000000   0.000000   0.000000  0.00
172  O         OC  1.0000   0.221453   0.809236   0.016397    1a       1
                            0.000000   0.000000   0.000000  0.00
173  C         CO  1.0000   0.111778   0.796974   0.016473    1a       1
                            0.000000   0.000000   0.000000  0.00
174  C         C3  1.0000   0.396330   0.081205   0.016509    1a       1
                            0.000000   0.000000   0.000000  0.00
175  C         C5  1.0000   0.132362   0.386008   0.016613    1a       1
                            0.000000   0.000000   0.000000  0.00
176  O         OC  1.0000   0.822529   0.579704   0.016653    1a       1
                            0.000000   0.000000   0.000000  0.00
177  C         C5  1.0000   0.523187   0.863260   0.016684    1a       1
                            0.000000   0.000000   0.000000  0.00
178  C         CO  1.0000   0.018845   0.689094   0.016701    1a       1
                            0.000000   0.000000   0.000000  0.00
179  C         C1  1.0000   0.640607   0.408730   0.016862    1a       1
                            0.000000   0.000000   0.000000  0.00
180  O         OC  1.0000   0.370345   0.432793   0.017023    1a       1
                            0.000000   0.000000   0.000000  0.00
181  C         C3  1.0000   0.469622   0.583157   0.017133    1a       1
                            0.000000   0.000000   0.000000  0.00
182  C         C2  1.0000   0.222219   0.900875   0.017210    1a       1
                            0.000000   0.000000   0.000000  0.00
183  C         C5  1.0000   0.916612   0.690930   0.017213    1a       1
                            0.000000   0.000000   0.000000  0.00
184  C         CO  1.0000   0.086896   0.333107   0.017217    1a       1
                            0.000000   0.000000   0.000000  0.00
185  C         CO  1.0000   0.903758   0.011112   0.017299    1a       1
                            0.000000   0.000000   0.000000  0.00
186  N         N1  1.0000   0.809102   0.365540   0.017358    1a       1
                            0.000000   0.000000   0.000000  0.00
187  C         C2  1.0000   0.612276   0.146240   0.017366    1a       1
                            0.000000   0.000000   0.000000  0.00
188  C         C3  1.0000   0.324539   0.602130   0.017490    1a       1
                            0.000000   0.000000   0.000000  0.00
189  C         C2  1.0000   0.710481   0.822912   0.017728    1a       1
                            0.000000   0.000000   0.000000  0.00
190  C         C1  1.0000   0.344662   0.545316   0.017756    1a       1
                            0.000000   0.000000   0.000000  0.00
191  C         C1  1.0000   0.831026   0.530416   0.017822    1a       1
                            0.000000   0.000000   0.000000  0.00
192  C         CO  1.0000   0.027944   0.934411   0.017959    1a       1
                            0.000000   0.000000   0.000000  0.00
193  C         C2  1.0000   0.099423   0.882186   0.018067    1a       1
                            0.000000   0.000000   0.000000  0.00
194  C         CO  1.0000   0.304249   0.407497   0.018091    1a       1
                            0.000000   0.000000   0.000000  0.00
195  C         CO  1.0000   0.361359   0.521015   0.018110    1a       1
                            0.000000   0.000000   0.000000  0.00
196  C         C4  1.0000   0.066420   0.772733   0.018125    1a       1
                            0.000000   0.000000   0.000000  0.00
197  C         C3  1.0000   0.688030   0.431210   0.018152    1a       1
                            0.000000   0.000000   0.000000  0.00
198  C         C5  1.0000   0.884153   0.651797   0.018404    1a       1
                            0.000000   0.000000   0.000000  0.00
199  C         C3  1.0000   0.888062   0.917586   0.018437    1a       1
                            0.000000   0.000000   0.000000  0.00
200  C         C1  1.0000   0.721417   0.013122   0.018447    1a       1
                            0.000000   0.000000   0.000000  0.00
201  C         C4  1.0000   0.404110   0.222636   0.018451    1a       1
                            0.000000   0.000000   0.000000  0.00
202  C         C3  1.0000   0.948413   0.297145   0.018613    1a       1
                            0.000000   0.000000   0.000000  0.00
203  C         C4  1.0000   0.445764   0.476486   0.018627    1a       1
                            0.000000   0.000000   0.000000  0.00
204  C         C1  1.0000   0.993244   0.434964   0.018786    1a       1
                            0.000000   0.000000   0.000000  0.00
205  C         C3  1.0000   0.449837   0.250367   0.018931    1a       1
                            0.000000   0.000000   0.000000  0.00
206  O         OC  1.0000   0.788731   0.240144   0.018957    1a       1
                            0.000000   0.000000   0.000000  0.00
207  C         C2  1.0000   0.034507   0.110896   0.019062    1a       1
                            0.000000   0.000000   0.000000  0.00
208  C         C4  1.0000   0.856283   0.034525   0.019165    1a       1
                            0.000000   0.000000   0.000000  0.00
209  C         C5  1.0000   0.405740   0.980634   0.019247    1a       1
                            0.000000   0.000000   0.000000  0.00
210  C         C3  1.0000   0.089389   0.062490   0.019509    1a       1
                            0.000000   0.000000   0.000000  0.00
211  O         OC  1.0000   0.764299   0.986550   0.019559    1a       1
                            0.000000   0.000000   0.000000  0.00
212  C         C1  1.0000   0.269852   0.266492   0.019616    1a       1
                            0.000000   0.000000   0.000000  0.00
213  C         C3  1.0000   0.480389   0.368447   0.019668    1a       1
                            0.000000   0.000000   0.000000  0.00
214  C         C5  1.0000   0.781833   0.676195   0.019808    1a       1
                            0.000000   0.000000   0.000000  0.00
215  C         C1  1.0000   0.024013   0.022130   0.020164    1a       1
                            0.000000   0.000000   0.000000  0.00
216  C         C1  1.0000   0.058245   0.328251   0.020194    1a       1
                            0.000000   0.000000   0.000000  0.00
217  C         C2  1.0000   0.880595   0.856297   0.020331    1a       1
                            0.000000   0.000000   0.000000  0.00
218  C         C3  1.0000   0.942835   0.342645   0.020580    1a       1
                            0.000000   0.000000   0.000000  0.00
219  C         C1  1.0000   0.053334   0.918435   0.020627    1a       1
                            0.000000   0.000000   0.000000  0.00
220  C         C2  1.0000   0.223577   0.248225   0.020643    1a       1
                            0.000000   0.000000   0.000000  0.00
221  C         CO  1.0000   0.300839   0.268400   0.020696    1a       1
                            0.000000   0.000000   0.000000  0.00
222  C         C2  1.0000   0.672872   0.021602   0.020790    1a       1
                            0.000000   0.000000   0.000000  0.00
223  C         C1  1.0000   0.045909   0.650598   0.020924    1a       1
                            0.000000   0.000000   0.000000  0.00
224  C         C3  1.0000   0.260677   0.958005   0.021120    1a       1
                            0.000000   0.000000   0.000000  0.00
225  C         C3  1.0000   0.996719   0.327713   0.021219    1a       1
                            0.000000   0.000000   0.000000  0.00
226  O         OC  1.0000   0.521766   0.291282   0.021369    1a       1
                            0.000000   0.000000   0.000000  0.00
227  O         OC  1.0000   0.527311   0.699970   0.021431    1a       1
                            0.000000   0.000000   0.000000  0.00
228  C         C5  1.0000   0.424879   0.498328   0.021616    1a       1
                            0.000000   0.000000   0.000000  0.00
229  C         C2  1.0000   0.862392   0.833164   0.021680    1a       1
                            0.000000   0.000000   0.000000  0.00
230  C         C3  1.0000   0.550110   0.207369   0.021779    1a       1
                            0.000000   0.000000   0.000000  0.00
231  C         C2  1.0000   0.851123   0.475801   0.021977    1a       1
                            0.000000   0.000000   0.000000  0.00
232  C         C2  1.0000   0.050897   0.620700   0.022004    1a       1
                            0.000000   0.000000   0.000000  0.00
233  C         C0  1.0000   0.430814   0.770566   0.022085    1a       1
                            0.000000   0.000000   0.000000  0.00
234  C         C2  1.0000   0.857883   0.919662   0.022142    1a       1
                            0.000000   0.000000   0.000000  0.00
235  C         C4  1.0000   0.780713   0.705104   0.022192    1a       1
                            0.000000   0.000000   0.000000  0.00
236  C         C3  1.0000   0.634731   0.771521   0.022373    1a       1
                            0.000000   0.000000   0.000000  0.00
237  O         OC  1.0000   0.104683   0.319450   0.022425    1a       1
                            0.000000   0.000000   0.000000  0.00
238  C         C3  1.0000   0.005037   0.116100   0.022457    1a       1
                            0.000000   0.000000   0.000000  0.00
239  C         C4  1.0000   0.562612   0.906881   0.022665    1a       1
                            0.000000   0.000000   0.000000  0.00
240  C         C2  1.0000   0.639232   0.139123   0.022693    1a       1
                            0.000000   0.000000   0.000000  0.00
241  O         OC  1.0000   0.281276   0.403754   0.022843    1a       1
                            0.000000   0.000000   0.000000  0.00
242  C         C2  1.0000   0.518830   0.401379   0.022877    1a       1
                            0.000000   0.000000   0.000000  0.00
243  C         CO  1.0000   0.049418   0.006430   0.022961    1a       1
                            0.000000   0.000000   0.000000  0.00
244  O         OC  1.0000   0.793865   0.914443   0.023152    1a       1
                            0.000000   0.000000   0.000000  0.00
245  C         C4  1.0000   0.179168   0.118251   0.023194    1a       1
                            0.000000   0.000000   0.000000  0.00
246  C         C2  1.0000   0.914848   0.208290   0.023333    1a       1
                            0.000000   0.000000   0.000000  0.00
247  C         C3  1.0000   0.717968   0.928219   0.023351    1a       1
                            0.000000   0.000000   0.000000  0.00
248  C         CO  1.0000   0.694709   0.714546   0.023561    1a       1
                            0.000000   0.000000   0.000000  0.00
249  C         C3  1.0000   0.598096   0.171656   0.023633    1a       1
                            0.000000   0.000000   0.000000  0.00
250  C         C5  1.0000   0.509925   0.374059   0.023705    1a       1
                            0.000000   0.000000   0.000000  0.00
251  C         C2  1.0000   0.307051   0.578483   0.023780    1a       1
                            0.000000   0.000000   0.000000  0.00
252  C         C3  1.0000   0.991141   0.063154   0.023895    1a       1
                            0.000000   0.000000   0.000000  0.00
253  C         C2  1.0000   0.889360   0.153627   0.023896    1a       1
                            0.000000   0.000000   0.000000  0.00
254  C         C0  1.0000   0.326473   0.635680   0.023981    1a       1
                            0.000000   0.000000   0.000000  0.00
255  O         OC  1.0000   0.619982   0.927364   0.024066    1a       1
                            0.000000   0.000000   0.000000  0.00
256  C         C5  1.0000   0.460151   0.135551   0.024208    1a       1
                            0.000000   0.000000   0.000000  0.00
257  C         C2  1.0000   0.317399   0.550546   0.024264    1a       1
                            0.000000   0.000000   0.000000  0.00
258  C         C3  1.0000   0.544064   0.164051   0.024480    1a       1
                            0.000000   0.000000   0.000000  0.00
259  C         C2  1.0000   0.951646   0.561897   0.024551    1a       1
                            0.000000   0.000000   0.000000  0.00
260  C         C5  1.0000   0.804462   0.063118   0.024641    1a       1
                            0.000000   0.000000   0.000000  0.00
261  C         C2  1.0000   0.224373   0.094161   0.024733    1a       1
                            0.000000   0.000000   0.000000  0.00
262  C         C2  1.0000   0.251769   0.245351   0.024806    1a       1
                            0.000000   0.000000   0.000000  0.00
263  O         OC  1.0000   0.374127   0.876729   0.024816    1a       1
                            0.000000   0.000000   0.000000  0.00
264  O         OC  1.0000   0.357121   0.500002   0.024907    1a       1
                            0.000000   0.000000   0.000000  0.00
265  C         C3  1.0000   0.452798   0.165495   0.025445    1a       1
                            0.000000   0.000000   0.000000  0.00
266  N         N1  1.0000   0.041202   0.697138   0.025446    1a       1
                            0.000000   0.000000   0.000000  0.00
267  N         N1  1.0000   0.326056   0.420473   0.025484    1a       1
                            0.000000   0.000000   0.000000  0.00
268  C         CO  1.0000   0.742583   0.994393   0.025534    1a       1
                            0.000000   0.000000   0.000000  0.00
269  O         OC  1.0000   0.839932   0.717544   0.025702    1a       1
                            0.000000   0.000000   0.000000  0.00
270  C         C5  1.0000   0.547096   0.408213   0.025884    1a       1
                            0.000000   0.000000   0.000000  0.00
271  C         C3  1.0000   0.147305   0.478625   0.025947    1a       1
                            0.000000   0.000000   0.000000  0.00
272  C         C2  1.0000   0.043972   0.304856   0.026181    1a       1
                            0.000000   0.000000   0.000000  0.00
273  C         C2  1.0000   0.760586   0.659600   0.026318    1a       1
                            0.000000   0.000000   0.000000  0.00
274  N         N1  1.0000   0.599494   0.392108   0.026320    1a       1
                            0.000000   0.000000   0.000000  0.00
275  C         C2  1.0000   0.980305   0.560173   0.026386    1a       1
                            0.000000   0.000000   0.000000  0.00
276  C         C5  1.0000   0.832709   0.020562   0.026407    1a       1
                            0.000000   0.000000   0.000000  0.00
277  C         C2  1.0000   0.473031   0.732935   0.026674    1a       1
                            0.000000   0.000000   0.000000  0.00
278  C         C3  1.0000   0.577250   0.332606   0.026736    1a       1
                            0.000000   0.000000   0.000000  0.00
279  C         C1  1.0000   0.671584   0.733984   0.026782    1a       1
                            0.000000   0.000000   0.000000  0.00
280  O         OC  1.0000   0.016446   0.949798   0.026822    1a       1
                            0.000000   0.000000   0.000000  0.00
281  C         C2  1.0000   0.856351   0.525130   0.026832    1a       1
                            0.000000   0.000000   0.000000  0.00
282  C         C3  1.0000   0.171707   0.745027   0.026964    1a       1
                            0.000000   0.000000   0.000000  0.00
283  C         C1  1.0000   0.698373   0.010656   0.027239    1a       1
                            0.000000   0.000000   0.000000  0.00
284  C         C2  1.0000   0.013805   0.305940   0.027413    1a       1
                            0.000000   0.000000   0.000000  0.00
285  O         OC  1.0000   0.821198   0.137420   0.027472    1a       1
                            0.000000   0.000000   0.000000  0.00
286  C         C3  1.0000   0.940391   0.898364   0.027533    1a       1
                            0.000000   0.000000   0.000000  0.00
287  C         C4  1.0000   0.567641   0.386681   0.027551    1a       1
                            0.000000   0.000000   0.000000  0.00
288  C         CO  1.0000   0.226069   0.824532   0.027554    1a       1
                            0.000000   0.000000   0.000000  0.00
289  C         C3  1.0000   0.050427   0.551978   0.027604    1a       1
                            0.000000   0.000000   0.000000  0.00
290  N         N1  1.0000   0.573996   0.933267   0.027751    1a       1
                            0.000000   0.000000   0.000000  0.00
291  C         C3  1.0000   0.169275   0.290224   0.027876    1a       1
                            0.000000   0.000000   0.000000  0.00
292  C         C5  1.0000   0.557787   0.358347   0.028045    1a       1
                            0.000000   0.000000   0.000000  0.00
293  C         C4  1.0000   0.047537   0.727616   0.028084    1a       1
                            0.000000   0.000000   0.000000  0.00
294  O         OC  1.0000   0.314936   0.253160   0.028176    1a       1
                            0.000000   0.000000   0.000000  0.00
295  O         OC  1.0000   0.164430   0.178352   0.028180    1a       1
                            0.000000   0.000000   0.000000  0.00
296  C         C1  1.0000   0.789820   0.404306   0.028327    1a       1
                            0.000000   0.000000   0.000000  0.00
297  C         C2  1.0000   0.655769   0.841135   0.028374    1a       1
                            0.000000   0.000000   0.000000  0.00
298  C         C4  1.0000   0.529016   0.351993   0.028405    1a       1
                            0.000000   0.000000   0.000000  0.00
299  C         C1  1.0000   0.217775   0.853961   0.028483    1a       1
                            0.000000   0.000000   0.000000  0.00
300  C         CO  1.0000   0.058879   0.675367   0.028781    1a       1
                            0.000000   0.000000   0.000000  0.00
301  O         OC  1.0000   0.212093   0.625943   0.028865    1a       1
                            0.000000   0.000000   0.000000  0.00
302  C         C2  1.0000   0.808068   0.035010   0.029047    1a       1
                            0.000000   0.000000   0.000000  0.00
303  C         CO  1.0000   0.812320   0.383926   0.029114    1a       1
                            0.000000   0.000000   0.000000  0.00
304  C         CO  1.0000   0.600765   0.940534   0.029135    1a       1
                            0.000000   0.000000   0.000000  0.00
305  C         C3  1.0000   0.831426   0.988995   0.029179    1a       1
                            0.000000   0.000000   0.000000  0.00
306  O         OC  1.0000   0.118485   0.606589   0.029384    1a       1
                            0.000000   0.000000   0.000000  0.00
307  C         C2  1.0000   0.761282   0.446877   0.029771    1a       1
                            0.000000   0.000000   0.000000  0.00
308  C         C3  1.0000   0.867497   0.497078   0.029807    1a       1
                            0.000000   0.000000   0.000000  0.00
309  C         C5  1.0000   0.164659   0.714330   0.029892    1a       1
                            0.000000   0.000000   0.000000  0.00
310  C         C3  1.0000   0.776622   0.074800   0.029959    1a       1
                            0.000000   0.000000   0.000000  0.00
311  C         C2  1.0000   0.009812   0.041048   0.030036    1a       1
                            0.000000   0.000000   0.000000  0.00
312  O         OC  1.0000   0.117344   0.797300   0.030048    1a       1
                            0.000000   0.000000   0.000000  0.00
313  C         C1  1.0000   0.706009   0.843118   0.030053    1a       1
                            0.000000   0.000000   0.000000  0.00
314  C         C2  1.0000   0.374973   0.665971   0.030111    1a       1
                            0.000000   0.000000   0.000000  0.00
315  C         C4  1.0000   0.413773   0.924705   0.030140    1a       1
                            0.000000   0.000000   0.000000  0.00
316  C         CO  1.0000   0.397028   0.876177   0.030168    1a       1
                            0.000000   0.000000   0.000000  0.00
317  C         C3  1.0000   0.791099   0.310591   0.030266    1a       1
                            0.000000   0.000000   0.000000  0.00
318  C         C5  1.0000   0.048305   0.785043   0.030327    1a       1
                            0.000000   0.000000   0.000000  0.00
319  C         C2  1.0000   0.406796   0.822265   0.030333    1a       1
                            0.000000   0.000000   0.000000  0.00
320  C         CO  1.0000   0.031466   0.454314   0.030388    1a       1
                            0.000000   0.000000   0.000000  0.00
321  O         OC  1.0000   0.910340   0.014219   0.030629    1a       1
                            0.000000   0.000000   0.000000  0.00
322  C         C3  1.0000   0.684422   0.278332   0.030646    1a       1
                            0.000000   0.000000   0.000000  0.00
323  C         C4  1.0000   0.155392   0.654761   0.030947    1a       1
                            0.000000   0.000000   0.000000  0.00
324  C         C3  1.0000   0.342844   0.331349   0.031001    1a       1
                            0.000000   0.000000   0.000000  0.00
325  C         C2  1.0000   0.171572   0.320007   0.031082    1a       1
                            0.000000   0.000000   0.000000  0.00
326  N         N1  1.0000   0.162536   0.623811   0.031091    1a       1
                            0.000000   0.000000   0.000000  0.00
327  C         C0  1.0000   0.908287   0.901063   0.031128    1a       1
                            0.000000   0.000000   0.000000  0.00
328  C         CO  1.0000   0.189365   0.614380   0.031336    1a       1
                            0.000000   0.000000   0.000000  0.00
329  C         C3  1.0000   0.919524   0.483301   0.031367    1a       1
                            0.000000   0.000000   0.000000  0.00
330  C         C3  1.0000   0.294601   0.474908   0.031395    1a       1
                            0.000000   0.000000   0.000000  0.00
331  C         C1  1.0000   0.645543   0.397061   0.031596    1a       1
                            0.000000   0.000000   0.000000  0.00
332  C         CO  1.0000   0.150920   0.158856   0.031811    1a       1
                            0.000000   0.000000   0.000000  0.00
333  N         N1  1.0000   0.462252   0.465851   0.031922    1a       1
                            0.000000   0.000000   0.000000  0.00
334  C         C4  1.0000   0.538346   0.863804   0.031922    1a       1
                            0.000000   0.000000   0.000000  0.00
335  N         N1  1.0000   0.156743   0.131430   0.032166    1a       1
                            0.000000   0.000000   0.000000  0.00
336  C         C3  1.0000   0.428088   0.800774   0.032222    1a       1
                            0.000000   0.000000   0.000000  0.00
337  C         C5  1.0000   0.475949   0.088954   0.032390    1a       1
                            0.000000   0.000000   0.000000  0.00
338  C         C1  1.0000   0.186638   0.583739   0.032395    1a       1
                            0.000000   0.000000   0.000000  0.00
339  C         CO  1.0000   0.142983   0.604097   0.032398    1a       1
                            0.000000   0.000000   0.000000  0.00
340  C         C4  1.0000   0.906800   0.700617   0.032444    1a       1
                            0.000000   0.000000   0.000000  0.00
341  C         C3  1.0000   0.357383   0.642015   0.032526    1a       1
                            0.000000   0.000000   0.000000  0.00
342  C         C3  1.0000   0.448441   0.747406   0.032537    1a       1
                            0.000000   0.000000   0.000000  0.00
343  C         C1  1.0000   0.158024   0.577276   0.032539    1a       1
                            0.000000   0.000000   0.000000  0.00
344  O         OC  1.0000   0.495858   0.500670   0.032613    1a       1
                            0.000000   0.000000   0.000000  0.00
345  O         OC  1.0000   0.053946   0.465845   0.032617    1a       1
                            0.000000   0.000000   0.000000  0.00
346  C         C5  1.0000   0.202480   0.109058   0.032642    1a       1
                            0.000000   0.000000   0.000000  0.00
347  C         C2  1.0000   0.403136   0.667455   0.032660    1a       1
                            0.000000   0.000000   0.000000  0.00
348  C         C2  1.0000   0.207612   0.562727   0.032707    1a       1
                            0.000000   0.000000   0.000000  0.00
349  C         C0  1.0000   0.986652   0.093130   0.032739    1a       1
                            0.000000   0.000000   0.000000  0.00
350  C         C1  1.0000   0.654241   0.157470   0.032900    1a       1
                            0.000000   0.000000   0.000000  0.00
351  C         C3  1.0000   0.229849   0.912735   0.032983    1a       1
                            0.000000   0.000000   0.000000  0.00
352  C         C3  1.0000   0.895906   0.869392   0.033203    1a       1
                            0.000000   0.000000   0.000000  0.00
353  C         C3  1.0000   0.045726   0.815692   0.033231    1a       1
                            0.000000   0.000000   0.000000  0.00
354  C         CO  1.0000   0.556758   0.953975   0.033294    1a       1
                            0.000000   0.000000   0.000000  0.00
355  C         C5  1.0000   0.760755   0.716655   0.033443    1a       1
                            0.000000   0.000000   0.000000  0.00
356  C         C2  1.0000   0.691395   0.418679   0.033458    1a       1
                            0.000000   0.000000   0.000000  0.00
357  O         OC  1.0000   0.819489   0.794256   0.033882    1a       1
                            0.000000   0.000000   0.000000  0.00
358  C         C5  1.0000   0.559564   0.884587   0.033921    1a       1
                            0.000000   0.000000   0.000000  0.00
359  C         C3  1.0000   0.127418   0.393852   0.034002    1a       1
                            0.000000   0.000000   0.000000  0.00
360  C         C5  1.0000   0.483099   0.580939   0.034090    1a       1
                            0.000000   0.000000   0.000000  0.00
361  C         CO  1.0000   0.517172   0.705038   0.034253    1a       1
                            0.000000   0.000000   0.000000  0.00
362  C         C4  1.0000   0.393877   0.973405   0.034331    1a       1
                            0.000000   0.000000   0.000000  0.00
363  C         CO  1.0000   0.516768   0.302202   0.034336    1a       1
                            0.000000   0.000000   0.000000  0.00
364  C         C3  1.0000   0.092819   0.891081   0.034516    1a       1
                            0.000000   0.000000   0.000000  0.00
365  C         C4  1.0000   0.877928   0.657506   0.034603    1a       1
                            0.000000   0.000000   0.000000  0.00
366  C         C2  1.0000   0.198346   0.535508   0.034603    1a       1
                            0.000000   0.000000   0.000000  0.00
367  C         C3  1.0000   0.552055   0.434863   0.034608    1a       1
                            0.000000   0.000000   0.000000  0.00
368  C         C2  1.0000   0.614259   0.189074   0.034623    1a       1
                            0.000000   0.000000   0.000000  0.00
369  C         C2  1.0000   0.069459   0.911619   0.034647    1a       1
                            0.000000   0.000000   0.000000  0.00
370  C         C2  1.0000   0.507879   0.565138   0.034650    1a       1
                            0.000000   0.000000   0.000000  0.00
371  N         N1  1.0000   0.416496   0.895407   0.034809    1a       1
                            0.000000   0.000000   0.000000  0.00
372  C         C2  1.0000   0.150515   0.548817   0.034956    1a       1
                            0.000000   0.000000   0.000000  0.00
373  C         C1  1.0000   0.411621   0.849945   0.035165    1a       1
                            0.000000   0.000000   0.000000  0.00
374  C         C1  1.0000   0.679860   0.852534   0.035238    1a       1
                            0.000000   0.000000   0.000000  0.00
375  O         OC  1.0000   0.531671   0.954523   0.035247    1a       1
                            0.000000   0.000000   0.000000  0.00
376  C         C3  1.0000   0.299636   0.824267   0.035323    1a       1
                            0.000000   0.000000   0.000000  0.00
377  O         OC  1.0000   0.080723   0.676754   0.035325    1a       1
                            0.000000   0.000000   0.000000  0.00
378  C         C2  1.0000   0.696317   0.306112   0.035350    1a       1
                            0.000000   0.000000   0.000000  0.00
379  O         OC  1.0000   0.601394   0.605245   0.035408    1a       1
                            0.000000   0.000000   0.000000  0.00
380  C         CO  1.0000   0.994941   0.424628   0.035581    1a       1
                            0.000000   0.000000   0.000000  0.00
381  C         C0  1.0000   0.248820   0.941556   0.035656    1a       1
                            0.000000   0.000000   0.000000  0.00
382  C         C2  1.0000   0.784813   0.430179   0.035670    1a       1
                            0.000000   0.000000   0.000000  0.00
383  O         OC  1.0000   0.057544   0.998475   0.035698    1a       1
                            0.000000   0.000000   0.000000  0.00
384  C         C3  1.0000   0.303560   0.114910   0.035847    1a       1
                            0.000000   0.000000   0.000000  0.00
385  C         C5  1.0000   0.738628   0.669736   0.035985    1a       1
                            0.000000   0.000000   0.000000  0.00
386  C         C3  1.0000   0.169844   0.526078   0.035996    1a       1
                            0.000000   0.000000   0.000000  0.00
387  N         N1  1.0000   0.397610   0.228181   0.036161    1a       1
                            0.000000   0.000000   0.000000  0.00
388  O         OC  1.0000   0.751100   0.857760   0.036223    1a       1
                            0.000000   0.000000   0.000000  0.00
389  C         C3  1.0000   0.425242   0.516544   0.036360    1a       1
                            0.000000   0.000000   0.000000  0.00
390  C         C3  1.0000   0.302548   0.644856   0.036449    1a       1
                            0.000000   0.000000   0.000000  0.00
391  O         OC  1.0000   0.698940   0.139050   0.036479    1a       1
                            0.000000   0.000000   0.000000  0.00
392  C         C1  1.0000   0.858800   0.822328   0.036817    1a       1
                            0.000000   0.000000   0.000000  0.00
393  C         C4  1.0000   0.465146   0.115938   0.036968    1a       1
                            0.000000   0.000000   0.000000  0.00
394  C         C3  1.0000   0.954250   0.099146   0.037055    1a       1
                            0.000000   0.000000   0.000000  0.00
395  C         C1  1.0000   0.490332   0.716386   0.037065    1a       1
                            0.000000   0.000000   0.000000  0.00
396  C         C1  1.0000   0.601501   0.967535   0.037222    1a       1
                            0.000000   0.000000   0.000000  0.00
397  C         C4  1.0000   0.736660   0.700150   0.037435    1a       1
                            0.000000   0.000000   0.000000  0.00
398  C         CO  1.0000   0.486067   0.479689   0.037451    1a       1
                            0.000000   0.000000   0.000000  0.00
399  N         N1  1.0000   0.708232   0.712741   0.037550    1a       1
                            0.000000   0.000000   0.000000  0.00
400  C         C2  1.0000   0.897243   0.167600   0.037562    1a       1
                            0.000000   0.000000   0.000000  0.00
401  O         OC  1.0000   0.889609   0.760569   0.037566    1a       1
                            0.000000   0.000000   0.000000  0.00
402  C         CO  1.0000   0.619140   0.386084   0.037577    1a       1
                            0.000000   0.000000   0.000000  0.00
403  O         OC  1.0000   0.532761   0.802361   0.037835    1a       1
                            0.000000   0.000000   0.000000  0.00
404  O         OC  1.0000   0.394421   0.277600   0.038200    1a       1
                            0.000000   0.000000   0.000000  0.00
405  O         OC  1.0000   0.438776   0.425805   0.038335    1a       1
                            0.000000   0.000000   0.000000  0.00
406  N         N1  1.0000   0.730338   0.983132   0.038785    1a       1
                            0.000000   0.000000   0.000000  0.00
407  C         C1  1.0000   0.573684   0.976160   0.038794    1a       1
                            0.000000   0.000000   0.000000  0.00
408  N         N1  1.0000   0.519268   0.329400   0.038831    1a       1
                            0.000000   0.000000   0.000000  0.00
409  C         CO  1.0000   0.726321   0.859083   0.038862    1a       1
                            0.000000   0.000000   0.000000  0.00
410  C         C3  1.0000   0.226330   0.965981   0.039020    1a       1
                            0.000000   0.000000   0.000000  0.00
411  C         C3  1.0000   0.910033   0.194938   0.039109    1a       1
                            0.000000   0.000000   0.000000  0.00
412  O         OC  1.0000   0.830177   0.384934   0.039127    1a       1
                            0.000000   0.000000   0.000000  0.00
413  C         C5  1.0000   0.397787   0.944995   0.039358    1a       1
                            0.000000   0.000000   0.000000  0.00
414  C         C2  1.0000   0.142691   0.962055   0.039373    1a       1
                            0.000000   0.000000   0.000000  0.00
415  C         C1  1.0000   0.640793   0.180374   0.039379    1a       1
                            0.000000   0.000000   0.000000  0.00
416  C         C1  1.0000   0.416345   0.643985   0.039504    1a       1
                            0.000000   0.000000   0.000000  0.00
417  C         C3  1.0000   0.341226   0.129675   0.039876    1a       1
                            0.000000   0.000000   0.000000  0.00
418  C         C2  1.0000   0.634457   0.773765   0.039945    1a       1
                            0.000000   0.000000   0.000000  0.00
419  O         OC  1.0000   0.230063   0.697367   0.040072    1a       1
                            0.000000   0.000000   0.000000  0.00
420  N         N1  1.0000   0.921484   0.723854   0.040148    1a       1
                            0.000000   0.000000   0.000000  0.00
421  C         C2  1.0000   0.671141   0.401258   0.040168    1a       1
                            0.000000   0.000000   0.000000  0.00
422  C         C5  1.0000   0.284586   0.798594   0.040364    1a       1
                            0.000000   0.000000   0.000000  0.00
423  C         C1  1.0000   0.124105   0.161918   0.040490    1a       1
                            0.000000   0.000000   0.000000  0.00
424  C         CO  1.0000   0.456266   0.443272   0.040538    1a       1
                            0.000000   0.000000   0.000000  0.00
425  O         OC  1.0000   0.202559   0.372857   0.040632    1a       1
                            0.000000   0.000000   0.000000  0.00
426  C         C3  1.0000   0.739775   0.195283   0.040756    1a       1
                            0.000000   0.000000   0.000000  0.00
427  C         CO  1.0000   0.137847   0.115680   0.040756    1a       1
                            0.000000   0.000000   0.000000  0.00
428  C         C5  1.0000   0.887116   0.684061   0.041079    1a       1
                            0.000000   0.000000   0.000000  0.00
429  C         CO  1.0000   0.704180   0.994077   0.041089    1a       1
                            0.000000   0.000000   0.000000  0.00
430  C         C2  1.0000   0.370723   0.619843   0.041109    1a       1
                            0.000000   0.000000   0.000000  0.00
431  C         C5  1.0000   0.724656   0.930206   0.041195    1a       1
                            0.000000   0.000000   0.000000  0.00
432  O         OC  1.0000   0.334996   0.974695   0.041228    1a       1
                            0.000000   0.000000   0.000000  0.00
433  C         C0  1.0000   0.892842   0.488101   0.041391    1a       1
                            0.000000   0.000000   0.000000  0.00
434  C         C2  1.0000   0.034324   0.769260   0.041499    1a       1
                            0.000000   0.000000   0.000000  0.00
435  C         C5  1.0000   0.034925   0.740972   0.041694    1a       1
                            0.000000   0.000000   0.000000  0.00
436  C         C0  1.0000   0.158928   0.494551   0.041733    1a       1
                            0.000000   0.000000   0.000000  0.00
437  C         C4  1.0000   0.326265   0.435137   0.041886    1a       1
                            0.000000   0.000000   0.000000  0.00
438  C         C3  1.0000   0.765898   0.744048   0.041966    1a       1
                            0.000000   0.000000   0.000000  0.00
439  C         CO  1.0000   0.680858   0.154406   0.042053    1a       1
                            0.000000   0.000000   0.000000  0.00
440  C         C3  1.0000   0.585590   0.876158   0.042127    1a       1
                            0.000000   0.000000   0.000000  0.00
441  C         C2  1.0000   0.169759   0.273432   0.042148    1a       1
                            0.000000   0.000000   0.000000  0.00
442  N         N1  1.0000   0.236880   0.819375   0.042186    1a       1
                            0.000000   0.000000   0.000000  0.00
443  N         N1  1.0000   0.015561   0.440889   0.042193    1a       1
                            0.000000   0.000000   0.000000  0.00
444  O         OC  1.0000   0.465052   0.652726   0.042201    1a       1
                            0.000000   0.000000   0.000000  0.00
445  C         C3  1.0000   0.043089   0.220330   0.042223    1a       1
                            0.000000   0.000000   0.000000  0.00
446  C         CO  1.0000   0.838088   0.803814   0.042252    1a       1
                            0.000000   0.000000   0.000000  0.00
447  C         C2  1.0000   0.143517   0.932584   0.042474    1a       1
                            0.000000   0.000000   0.000000  0.00
448  C         CO  1.0000   0.910912   0.749694   0.042551    1a       1
                            0.000000   0.000000   0.000000  0.00
449  C         C2  1.0000   0.302902   0.776399   0.042698    1a       1
                            0.000000   0.000000   0.000000  0.00
450  N         N1  1.0000   0.377345   0.995231   0.042800    1a       1
                            0.000000   0.000000   0.000000  0.00
451  O         OC  1.0000   0.979744   0.409033   0.042814    1a       1
                            0.000000   0.000000   0.000000  0.00
452  C         C2  1.0000   0.690325   0.256721   0.042873    1a       1
                            0.000000   0.000000   0.000000  0.00
453  C         C1  1.0000   0.672282   0.740926   0.042941    1a       1
                            0.000000   0.000000   0.000000  0.00
454  C         C2  1.0000   0.451568   0.809752   0.042990    1a       1
                            0.000000   0.000000   0.000000  0.00
455  C         C2  1.0000   0.649457   0.074458   0.043047    1a       1
                            0.000000   0.000000   0.000000  0.00
456  C         CO  1.0000   0.445537   0.636483   0.043199    1a       1
                            0.000000   0.000000   0.000000  0.00
457  C         C1  1.0000   0.400935   0.619509   0.043202    1a       1
                            0.000000   0.000000   0.000000  0.00
458  C         C3  1.0000   0.311403   0.727756   0.043391    1a       1
                            0.000000   0.000000   0.000000  0.00
459  C         C1  1.0000   0.435362   0.856510   0.043724    1a       1
                            0.000000   0.000000   0.000000  0.00
460  O         OC  1.0000   0.396611   0.182554   0.043937    1a       1
                            0.000000   0.000000   0.000000  0.00
461  C         CO  1.0000   0.396852   0.254099   0.043956    1a       1
                            0.000000   0.000000   0.000000  0.00
462  C         C1  1.0000   0.223064   0.863898   0.044117    1a       1
                            0.000000   0.000000   0.000000  0.00
463  C         C3  1.0000   0.181847   0.470391   0.044120    1a       1
                            0.000000   0.000000   0.000000  0.00
464  N         N1  1.0000   0.862829   0.634868   0.044176    1a       1
                            0.000000   0.000000   0.000000  0.00
465  C         CO  1.0000   0.437143   0.886448   0.044202    1a       1
                            0.000000   0.000000   0.000000  0.00
466  C         C3  1.0000   0.965840   0.632303   0.044298    1a       1
                            0.000000   0.000000   0.000000  0.00
467  C         C4  1.0000   0.254979   0.795269   0.044366    1a       1
                            0.000000   0.000000   0.000000  0.00
468  C         C3  1.0000   0.719512   0.650024   0.044390    1a       1
                            0.000000   0.000000   0.000000  0.00
469  C         C5  1.0000   0.312245   0.461561   0.044432    1a       1
                            0.000000   0.000000   0.000000  0.00
470  O         OC  1.0000   0.712752   0.078672   0.044459    1a       1
                            0.000000   0.000000   0.000000  0.00
471  C         C4  1.0000   0.154135   0.702814   0.044520    1a       1
                            0.000000   0.000000   0.000000  0.00
472  C         CO  1.0000   0.349957   0.993662   0.044554    1a       1
                            0.000000   0.000000   0.000000  0.00
473  C         C2  1.0000   0.623209   0.980869   0.044599    1a       1
                            0.000000   0.000000   0.000000  0.00
474  C         C2  1.0000   0.107432   0.186707   0.044779    1a       1
                            0.000000   0.000000   0.000000  0.00
475  C         C5  1.0000   0.148702   0.672130   0.044789    1a       1
                            0.000000   0.000000   0.000000  0.00
476  C         C3  1.0000   0.479163   0.066104   0.044975    1a       1
                            0.000000   0.000000   0.000000  0.00
477  O         OC  1.0000   0.818647   0.651558   0.045123    1a       1
                            0.000000   0.000000   0.000000  0.00
478  O         OC  1.0000   0.140249   0.091545   0.045255    1a       1
                            0.000000   0.000000   0.000000  0.00
479  C         C3  1.0000   0.915204   0.921679   0.045800    1a       1
                            0.000000   0.000000   0.000000  0.00
480  C         C1  1.0000   0.115640   0.136208   0.045983    1a       1
                            0.000000   0.000000   0.000000  0.00
481  C         C4  1.0000   0.737081   0.955615   0.046048    1a       1
                            0.000000   0.000000   0.000000  0.00
482  C         C2  1.0000   0.228351   0.893353   0.046255    1a       1
                            0.000000   0.000000   0.000000  0.00
483  C         C1  1.0000   0.179252   0.330797   0.046521    1a       1
                            0.000000   0.000000   0.000000  0.00
484  C         CO  1.0000   0.395538   0.207080   0.046669    1a       1
                            0.000000   0.000000   0.000000  0.00
485  N         N1  1.0000   0.711595   0.879029   0.046688    1a       1
                            0.000000   0.000000   0.000000  0.00
486  N         N1  1.0000   0.529936   0.847468   0.046770    1a       1
                            0.000000   0.000000   0.000000  0.00
487  C         C2  1.0000   0.620683   0.068548   0.046782    1a       1
                            0.000000   0.000000   0.000000  0.00
488  O         OC  1.0000   0.106430   0.737697   0.046998    1a       1
                            0.000000   0.000000   0.000000  0.00
489  O         OC  1.0000   0.144405   0.022551   0.047007    1a       1
                            0.000000   0.000000   0.000000  0.00
490  N         N1  1.0000   0.446198   0.610056   0.047093    1a       1
                            0.000000   0.000000   0.000000  0.00
491  C         C3  1.0000   0.544313   0.538639   0.047226    1a       1
                            0.000000   0.000000   0.000000  0.00
492  C         CO  1.0000   0.946621   0.721817   0.047529    1a       1
                            0.000000   0.000000   0.000000  0.00
493  C         CO  1.0000   0.683527   0.873534   0.047569    1a       1
                            0.000000   0.000000   0.000000  0.00
494  C         CO  1.0000   0.528049   0.819269   0.047726    1a       1
                            0.000000   0.000000   0.000000  0.00
495  C         CO  1.0000   0.835656   0.633936   0.047771    1a       1
                            0.000000   0.000000   0.000000  0.00
496  C         C2  1.0000   0.892293   0.854178   0.048002    1a       1
                            0.000000   0.000000   0.000000  0.00
497  C         C2  1.0000   0.291129   0.913573   0.048015    1a       1
                            0.000000   0.000000   0.000000  0.00
498  C         C4  1.0000   0.472369   0.593315   0.048149    1a       1
                            0.000000   0.000000   0.000000  0.00
499  C         C5  1.0000   0.292570   0.750970   0.048172    1a       1
                            0.000000   0.000000   0.000000  0.00
500  C         CO  1.0000   0.387457   0.020833   0.048308    1a       1
                            0.000000   0.000000   0.000000  0.00
501  O         OC  1.0000   0.615612   0.369816   0.048343    1a       1
                            0.000000   0.000000   0.000000  0.00
502  O         OC  1.0000   0.960551   0.700981   0.048356    1a       1
                            0.000000   0.000000   0.000000  0.00
503  C         C2  1.0000   0.567154   0.999797   0.048364    1a       1
                            0.000000   0.000000   0.000000  0.00
504  O         OC  1.0000   0.411103   0.030074   0.048407    1a       1
                            0.000000   0.000000   0.000000  0.00
505  C         C2  1.0000   0.456112   0.837031   0.048427    1a       1
                            0.000000   0.000000   0.000000  0.00
506  O         OC  1.0000   0.901583   0.608454   0.048494    1a       1
                            0.000000   0.000000   0.000000  0.00
507  C         C1  1.0000   0.505356   0.287800   0.048605    1a       1
                            0.000000   0.000000   0.000000  0.00
508  O         OC  1.0000   0.456750   0.899012   0.048747    1a       1
                            0.000000   0.000000   0.000000  0.00
509  C         C3  1.0000   0.274737   0.938891   0.048847    1a       1
                            0.000000   0.000000   0.000000  0.00
510  C         C3  1.0000   0.761101   0.541030   0.048903    1a       1
                            0.000000   0.000000   0.000000  0.00
511  N         N1  1.0000   0.527721   0.697321   0.048988    1a       1
                            0.000000   0.000000   0.000000  0.00
512  C         CO  1.0000   0.607494   0.604943   0.049051    1a       1
                            0.000000   0.000000   0.000000  0.00
513  C         C5  1.0000   0.519994   0.557991   0.049152    1a       1
                            0.000000   0.000000   0.000000  0.00
514  C         C3  1.0000   0.266329   0.336674   0.049318    1a       1
                            0.000000   0.000000   0.000000  0.00
515  C         C3  1.0000   0.621015   0.485659   0.049396    1a       1
                            0.000000   0.000000   0.000000  0.00
516  C         C2  1.0000   0.441994   0.743160   0.049523    1a       1
                            0.000000   0.000000   0.000000  0.00
517  C         CO  1.0000   0.420441   0.599935   0.049621    1a       1
                            0.000000   0.000000   0.000000  0.00
518  C         C1  1.0000   0.126870   0.978197   0.049665    1a       1
                            0.000000   0.000000   0.000000  0.00
519  C         C1  1.0000   0.710038   0.311481   0.049691    1a       1
                            0.000000   0.000000   0.000000  0.00
520  C         C3  1.0000   0.210328   0.118580   0.049695    1a       1
                            0.000000   0.000000   0.000000  0.00
521  C         C1  1.0000   0.873819   0.830941   0.049793    1a       1
                            0.000000   0.000000   0.000000  0.00
522  C         C0  1.0000   0.112954   0.886745   0.050004    1a       1
                            0.000000   0.000000   0.000000  0.00
523  C         C2  1.0000   0.497566   0.260319   0.050069    1a       1
                            0.000000   0.000000   0.000000  0.00
524  C         CO  1.0000   0.197036   0.355838   0.050070    1a       1
                            0.000000   0.000000   0.000000  0.00
525  C         CO  1.0000   0.695212   0.724795   0.050120    1a       1
                            0.000000   0.000000   0.000000  0.00
526  C         C2  1.0000   0.653077   0.758738   0.050208    1a       1
                            0.000000   0.000000   0.000000  0.00
527  C         C0  1.0000   0.323337   0.110487   0.050608    1a       1
                            0.000000   0.000000   0.000000  0.00
528  C         CO  1.0000   0.659447   0.192504   0.050794    1a       1
                            0.000000   0.000000   0.000000  0.00
529  C         C3  1.0000   0.136352   0.864819   0.050898    1a       1
                            0.000000   0.000000   0.000000  0.00
530  C         C3  1.0000   0.911309   0.509157   0.051023    1a       1
                            0.000000   0.000000   0.000000  0.00
531  C         CO  1.0000   0.877487   0.613469   0.051042    1a       1
                            0.000000   0.000000   0.000000  0.00
532  C         C3  1.0000   0.991398   0.097708   0.051225    1a       1
                            0.000000   0.000000   0.000000  0.00
533  C         C4  1.0000   0.724492   0.906161   0.051305    1a       1
                            0.000000   0.000000   0.000000  0.00
534  C         C5  1.0000   0.245546   0.769715   0.051337    1a       1
                            0.000000   0.000000   0.000000  0.00
535  O         OC  1.0000   0.687303   0.990094   0.051572    1a       1
                            0.000000   0.000000   0.000000  0.00
536  C         C2  1.0000   0.886284   0.434321   0.051625    1a       1
                            0.000000   0.000000   0.000000  0.00
537  C         C4  1.0000   0.556684   0.689604   0.051657    1a       1
                            0.000000   0.000000   0.000000  0.00
538  C         C1  1.0000   0.363529   0.036760   0.051933    1a       1
                            0.000000   0.000000   0.000000  0.00
539  N         N1  1.0000   0.682660   0.175752   0.052097    1a       1
                            0.000000   0.000000   0.000000  0.00
540  C         C1  1.0000   0.340577   0.019141   0.052222    1a       1
                            0.000000   0.000000   0.000000  0.00
541  C         C5  1.0000   0.577165   0.711399   0.052423    1a       1
                            0.000000   0.000000   0.000000  0.00
542  C         C2  1.0000   0.358994   0.066723   0.052477    1a       1
                            0.000000   0.000000   0.000000  0.00
543  C         CO  1.0000   0.127593   0.007382   0.052498    1a       1
                            0.000000   0.000000   0.000000  0.00
544  C         C1  1.0000   0.930667   0.764942   0.052681    1a       1
                            0.000000   0.000000   0.000000  0.00
545  C         C2  1.0000   0.090176   0.132364   0.052911    1a       1
                            0.000000   0.000000   0.000000  0.00
546  C         C4  1.0000   0.264417   0.746619   0.052949    1a       1
                            0.000000   0.000000   0.000000  0.00
547  C         C2  1.0000   0.604731   0.705041   0.053030    1a       1
                            0.000000   0.000000   0.000000  0.00
548  O         OC  1.0000   0.886847   0.368979   0.053032    1a       1
                            0.000000   0.000000   0.000000  0.00
549  C         C3  1.0000   0.079769   0.183638   0.053121    1a       1
                            0.000000   0.000000   0.000000  0.00
550  C         CO  1.0000   0.240162   0.698214   0.053161    1a       1
                            0.000000   0.000000   0.000000  0.00
551  C         C1  1.0000   0.490978   0.467147   0.053220    1a       1
                            0.000000   0.000000   0.000000  0.00
552  C         C3  1.0000   0.880878   0.464599   0.053419    1a       1
                            0.000000   0.000000   0.000000  0.00
553  C         CO  1.0000   0.233513   0.840459   0.053426    1a       1
                            0.000000   0.000000   0.000000  0.00
554  C         C1  1.0000   0.484621   0.716533   0.053550    1a       1
                            0.000000   0.000000   0.000000  0.00
555  O         OC  1.0000   0.665698   0.887838   0.053595    1a       1
                            0.000000   0.000000   0.000000  0.00
556  C         C3  1.0000   0.124148   0.918402   0.053766    1a       1
                            0.000000   0.000000   0.000000  0.00
557  C         C2  1.0000   0.616679   0.005467   0.053831    1a       1
                            0.000000   0.000000   0.000000  0.00
558  N         N1  1.0000   0.457249   0.124105   0.053941    1a       1
                            0.000000   0.000000   0.000000  0.00
559  C         C3  1.0000   0.331029   0.078230   0.053959    1a       1
                            0.000000   0.000000   0.000000  0.00
560  C         CO  1.0000   0.513461   0.334523   0.054128    1a       1
                            0.000000   0.000000   0.000000  0.00
561  C         C3  1.0000   0.362272   0.401690   0.054243    1a       1
                            0.000000   0.000000   0.000000  0.00
562  C         C3  1.0000   0.571632   0.742098   0.054537    1a       1
                            0.000000   0.000000   0.000000  0.00
563  C         C1  1.0000   0.474660   0.444188   0.054549    1a       1
                            0.000000   0.000000   0.000000  0.00
564  C         C5  1.0000   0.614802   0.678490   0.054571    1a       1
                            0.000000   0.000000   0.000000  0.00
565  C         C2  1.0000   0.841347   0.256772   0.054582    1a       1
                            0.000000   0.000000   0.000000  0.00
566  O         OC  1.0000   0.715919   0.360724   0.054647    1a       1
                            0.000000   0.000000   0.000000  0.00
567  C         C5  1.0000   0.566460   0.661701   0.054780    1a       1
                            0.000000   0.000000   0.000000  0.00
568  O         OC  1.0000   0.414820   0.102584   0.054864    1a       1
                            0.000000   0.000000   0.000000  0.00
569  C         C3  1.0000   0.996565   0.497110   0.054870    1a       1
                            0.000000   0.000000   0.000000  0.00
570  H         H1  1.0000   0.273834   0.247493   0.054915    1a       1
                            0.000000   0.000000   0.000000  0.00
571  C         C5  1.0000   0.340782   0.422783   0.055039    1a       1
                            0.000000   0.000000   0.000000  0.00
572  C         CO  1.0000   0.697398   0.082865   0.055228    1a       1
                            0.000000   0.000000   0.000000  0.00
573  C         C2  1.0000   0.622293   0.554621   0.055352    1a       1
                            0.000000   0.000000   0.000000  0.00
574  C         C1  1.0000   0.667563   0.083183   0.055370    1a       1
                            0.000000   0.000000   0.000000  0.00
575  C         C2  1.0000   0.008713   0.619723   0.055603    1a       1
                            0.000000   0.000000   0.000000  0.00
576  C         C2  1.0000   0.870335   0.250361   0.055681    1a       1
                            0.000000   0.000000   0.000000  0.00
577  C         C2  1.0000   0.313778   0.027915   0.055713    1a       1
                            0.000000   0.000000   0.000000  0.00
578  C         C3  1.0000   0.387413   0.934685   0.055772    1a       1
                            0.000000   0.000000   0.000000  0.00
579  C         C0  1.0000   0.912147   0.212616   0.055880    1a       1
                            0.000000   0.000000   0.000000  0.00
580  C         C3  1.0000   0.644007   0.674936   0.055990    1a       1
                            0.000000   0.000000   0.000000  0.00
581  O         OC  1.0000   0.413258   0.578541   0.056071    1a       1
                            0.000000   0.000000   0.000000  0.00
582  C         C4  1.0000   0.595303   0.655739   0.056119    1a       1
                            0.000000   0.000000   0.000000  0.00
583  C         C1  1.0000   0.831587   0.607459   0.056202    1a       1
                            0.000000   0.000000   0.000000  0.00
584  C         C3  1.0000   0.588773   0.016258   0.056224    1a       1
                            0.000000   0.000000   0.000000  0.00
585  C         C3  1.0000   0.544612   0.638772   0.056243    1a       1
                            0.000000   0.000000   0.000000  0.00
586  C         C1  1.0000   0.952815   0.746820   0.056487    1a       1
                            0.000000   0.000000   0.000000  0.00
587  O         OC  1.0000   0.827732   0.093413   0.056887    1a       1
                            0.000000   0.000000   0.000000  0.00
588  C         C2  1.0000   0.706303   0.262967   0.056929    1a       1
                            0.000000   0.000000   0.000000  0.00
589  C         CO  1.0000   0.123638   0.739356   0.057227    1a       1
                            0.000000   0.000000   0.000000  0.00
590  C         C3  1.0000   0.874757   0.693743   0.057276    1a       1
                            0.000000   0.000000   0.000000  0.00
591  C         C0  1.0000   0.062101   0.212634   0.057451    1a       1
                            0.000000   0.000000   0.000000  0.00
592  C         C5  1.0000   0.734129   0.187791   0.057495    1a       1
                            0.000000   0.000000   0.000000  0.00
593  C         C3  1.0000   0.138371   0.497840   0.057498    1a       1
                            0.000000   0.000000   0.000000  0.00
594  C         C1  1.0000   0.857528   0.592914   0.057550    1a       1
                            0.000000   0.000000   0.000000  0.00
595  C         C2  1.0000   0.176399   0.283957   0.057660    1a       1
                            0.000000   0.000000   0.000000  0.00
596  C         C2  1.0000   0.073215   0.154915   0.057743    1a       1
                            0.000000   0.000000   0.000000  0.00
597  C         C3  1.0000   0.032316   0.729584   0.057831    1a       1
                            0.000000   0.000000   0.000000  0.00
598  C         C2  1.0000   0.107059   0.496096   0.057867    1a       1
                            0.000000   0.000000   0.000000  0.00
599  N         N1  1.0000   0.146727   0.722645   0.057922    1a       1
                            0.000000   0.000000   0.000000  0.00
600  C         C2  1.0000   0.806602   0.592422   0.058227    1a       1
                            0.000000   0.000000   0.000000  0.00
601  C         C2  1.0000   0.310030   0.057729   0.058258    1a       1
                            0.000000   0.000000   0.000000  0.00
602  C         C1  1.0000   0.620302   0.583121   0.058403    1a       1
                            0.000000   0.000000   0.000000  0.00
603  N         N1  1.0000   0.841103   0.803247   0.058466    1a       1
                            0.000000   0.000000   0.000000  0.00
604  C         C3  1.0000   0.938099   0.234344   0.058564    1a       1
                            0.000000   0.000000   0.000000  0.00
605  C         C5  1.0000   0.981638   0.629202   0.058734    1a       1
                            0.000000   0.000000   0.000000  0.00
606  C         C1  1.0000   0.821441   0.236679   0.058797    1a       1
                            0.000000   0.000000   0.000000  0.00
607  C         C5  1.0000   0.756312   0.954701   0.058964    1a       1
                            0.000000   0.000000   0.000000  0.00
608  N         N1  1.0000   0.256735   0.719318   0.059253    1a       1
                            0.000000   0.000000   0.000000  0.00
609  C         C1  1.0000   0.181692   0.313180   0.059369    1a       1
                            0.000000   0.000000   0.000000  0.00
610  O         OC  1.0000   0.653722   0.212150   0.059431    1a       1
                            0.000000   0.000000   0.000000  0.00
611  C         CO  1.0000   0.712414   0.337269   0.059491    1a       1
                            0.000000   0.000000   0.000000  0.00
612  C         C4  1.0000   0.014640   0.447816   0.059692    1a       1
                            0.000000   0.000000   0.000000  0.00
613  N         N1  1.0000   0.605075   0.626517   0.059723    1a       1
                            0.000000   0.000000   0.000000  0.00
614  C         C3  1.0000   0.590442   0.268244   0.059772    1a       1
                            0.000000   0.000000   0.000000  0.00
615  O         OC  1.0000   0.723707   0.798835   0.059780    1a       1
                            0.000000   0.000000   0.000000  0.00
616  C         C2  1.0000   0.459774   0.727680   0.059829    1a       1
                            0.000000   0.000000   0.000000  0.00
617  C         C3  1.0000   0.881101   0.223926   0.059939    1a       1
                            0.000000   0.000000   0.000000  0.00
618  C         C1  1.0000   0.501027   0.308345   0.059992    1a       1
                            0.000000   0.000000   0.000000  0.00
619  C         C3  1.0000   0.217103   0.769208   0.060063    1a       1
                            0.000000   0.000000   0.000000  0.00
620  C         C1  1.0000   0.715520   0.290068   0.060156    1a       1
                            0.000000   0.000000   0.000000  0.00
621  C         C3  1.0000   0.141247   0.657471   0.060173    1a       1
                            0.000000   0.000000   0.000000  0.00
622  C         C4  1.0000   0.310350   0.472423   0.060539    1a       1
                            0.000000   0.000000   0.000000  0.00
623  C         C2  1.0000   0.309387   0.904656   0.060669    1a       1
                            0.000000   0.000000   0.000000  0.00
624  C         C1  1.0000   0.400164   0.247485   0.060758    1a       1
                            0.000000   0.000000   0.000000  0.00
625  C         CO  1.0000   0.508799   0.703161   0.060969    1a       1
                            0.000000   0.000000   0.000000  0.00
626  O         OC  1.0000   0.775873   0.256028   0.061025    1a       1
                            0.000000   0.000000   0.000000  0.00
627  O         OC  1.0000   0.494088   0.152265   0.061132    1a       1
                            0.000000   0.000000   0.000000  0.00
628  C         CO  1.0000   0.433931   0.114890   0.061215    1a       1
                            0.000000   0.000000   0.000000  0.00
629  C         CO  1.0000   0.791148   0.236514   0.061527    1a       1
                            0.000000   0.000000   0.000000  0.00
630  C         CO  1.0000   0.524362   0.859683   0.061634    1a       1
                            0.000000   0.000000   0.000000  0.00
631  C         CO  1.0000   0.874531   0.384463   0.061879    1a       1
                            0.000000   0.000000   0.000000  0.00
632  C         C2  1.0000   0.081006   0.267017   0.061903    1a       1
                            0.000000   0.000000   0.000000  0.00
633  C         C3  1.0000   0.660501   0.486445   0.061918    1a       1
                            0.000000   0.000000   0.000000  0.00
634  C         C3  1.0000   0.099198   0.867813   0.062328    1a       1
                            0.000000   0.000000   0.000000  0.00
635  C         C1  1.0000   0.397759   0.218544   0.062343    1a       1
                            0.000000   0.000000   0.000000  0.00
636  C         C2  1.0000   0.924732   0.787542   0.062437    1a       1
                            0.000000   0.000000   0.000000  0.00
637  O         OC  1.0000   0.519623   0.355181   0.062455    1a       1
                            0.000000   0.000000   0.000000  0.00
638  C         C1  1.0000   0.874148   0.414495   0.062678    1a       1
                            0.000000   0.000000   0.000000  0.00
639  C         C2  1.0000   0.281333   0.957690   0.062707    1a       1
                            0.000000   0.000000   0.000000  0.00
640  O         OC  1.0000   0.334143   0.528974   0.062869    1a       1
                            0.000000   0.000000   0.000000  0.00
641  C         C1  1.0000   0.112600   0.967181   0.062891    1a       1
                            0.000000   0.000000   0.000000  0.00
642  O         OC  1.0000   0.706215   0.726244   0.062901    1a       1
                            0.000000   0.000000   0.000000  0.00
643  C         C5  1.0000   0.486519   0.590489   0.062961    1a       1
                            0.000000   0.000000   0.000000  0.00
644  C         C3  1.0000   0.554392   0.063750   0.063028    1a       1
                            0.000000   0.000000   0.000000  0.00
645  C         C1  1.0000   0.829383   0.209087   0.063052    1a       1
                            0.000000   0.000000   0.000000  0.00
646  C         C4  1.0000   0.705835   0.179631   0.063118    1a       1
                            0.000000   0.000000   0.000000  0.00
647  C         C3  1.0000   0.060959   0.051444   0.063293    1a       1
                            0.000000   0.000000   0.000000  0.00
648  C         CO  1.0000   0.309172   0.524014   0.063379    1a       1
                            0.000000   0.000000   0.000000  0.00
649  C         C3  1.0000   0.609601   0.068123   0.063412    1a       1
                            0.000000   0.000000   0.000000  0.00
650  C         C5  1.0000   0.261942   0.356026   0.063465    1a       1
                            0.000000   0.000000   0.000000  0.00
651  C         C4  1.0000   0.508061   0.569104   0.063654    1a       1
                            0.000000   0.000000   0.000000  0.00
652  C         C2  1.0000   0.858304   0.203565   0.063660    1a       1
                            0.000000   0.000000   0.000000  0.00
653  C         C3  1.0000   0.315749   0.211021   0.063748    1a       1
                            0.000000   0.000000   0.000000  0.00
654  C         C2  1.0000   0.481008   0.253496   0.063791    1a       1
                            0.000000   0.000000   0.000000  0.00
655  N         N1  1.0000   0.296781   0.499887   0.063854    1a       1
                            0.000000   0.000000   0.000000  0.00
656  C         CO  1.0000   0.862535   0.818568   0.063917    1a       1
                            0.000000   0.000000   0.000000  0.00
657  C         C3  1.0000   0.806411   0.563737   0.063950    1a       1
                            0.000000   0.000000   0.000000  0.00
658  N         N1  1.0000   0.209388   0.350588   0.064021    1a       1
                            0.000000   0.000000   0.000000  0.00
659  C         C2  1.0000   0.109423   0.937230   0.064275    1a       1
                            0.000000   0.000000   0.000000  0.00
660  C         CO  1.0000   0.473200   0.138768   0.064524    1a       1
                            0.000000   0.000000   0.000000  0.00
661  H         H1  1.0000   0.258964   0.271935   0.064627    1a       1
                            0.000000   0.000000   0.000000  0.00
662  C         C1  1.0000   0.521279   0.812702   0.064710    1a       1
                            0.000000   0.000000   0.000000  0.00
663  N         N1  1.0000   0.782308   0.210607   0.064817    1a       1
                            0.000000   0.000000   0.000000  0.00
664  C         C3  1.0000   0.772349   0.980649   0.064818    1a       1
                            0.000000   0.000000   0.000000  0.00
665  O         OC  1.0000   0.520174   0.883232   0.064821    1a       1
                            0.000000   0.000000   0.000000  0.00
666  C         C3  1.0000   0.083521   0.237362   0.064838    1a       1
                            0.000000   0.000000   0.000000  0.00
667  C         C5  1.0000   0.999724   0.472175   0.065097    1a       1
                            0.000000   0.000000   0.000000  0.00
668  C         C1  1.0000   0.237986   0.676647   0.065156    1a       1
                            0.000000   0.000000   0.000000  0.00
669  C         C3  1.0000   0.055875   0.607549   0.065247    1a       1
                            0.000000   0.000000   0.000000  0.00
670  N         N1  1.0000   0.269452   0.254627   0.065278    1a       1
                            0.000000   0.000000   0.000000  0.00
671  C         C2  1.0000   0.858292   0.566798   0.065389    1a       1
                            0.000000   0.000000   0.000000  0.00
672  C         C2  1.0000   0.510366   0.475276   0.065410    1a       1
                            0.000000   0.000000   0.000000  0.00
673  C         C0  1.0000   0.775618   0.547894   0.065415    1a       1
                            0.000000   0.000000   0.000000  0.00
674  N         N1  1.0000   0.111638   0.012582   0.065594    1a       1
                            0.000000   0.000000   0.000000  0.00
675  C         C0  1.0000   0.630772   0.501213   0.065595    1a       1
                            0.000000   0.000000   0.000000  0.00
676  C         C5  1.0000   0.741991   0.908093   0.065639    1a       1
                            0.000000   0.000000   0.000000  0.00
677  C         CO  1.0000   0.804936   0.191657   0.065708    1a       1
                            0.000000   0.000000   0.000000  0.00
678  C         C3  1.0000   0.048650   0.408655   0.065782    1a       1
                            0.000000   0.000000   0.000000  0.00
679  C         C3  1.0000   0.774088   0.514646   0.065930    1a       1
                            0.000000   0.000000   0.000000  0.00
680  C         C2  1.0000   0.860207   0.471210   0.066094    1a       1
                            0.000000   0.000000   0.000000  0.00
681  C         C2  1.0000   0.225562   0.649703   0.066097    1a       1
                            0.000000   0.000000   0.000000  0.00
682  C         C0  1.0000   0.584117   0.046895   0.066200    1a       1
                            0.000000   0.000000   0.000000  0.00
683  C         C5  1.0000   0.030012   0.626383   0.066245    1a       1
                            0.000000   0.000000   0.000000  0.00
684  O         OC  1.0000   0.253378   0.483205   0.066398    1a       1
                            0.000000   0.000000   0.000000  0.00
685  C         C3  1.0000   0.633444   0.534654   0.066728    1a       1
                            0.000000   0.000000   0.000000  0.00
686  C         C1  1.0000   0.288104   0.544700   0.066806    1a       1
                            0.000000   0.000000   0.000000  0.00
687  O         OC  1.0000   0.242438   0.841524   0.066946    1a       1
                            0.000000   0.000000   0.000000  0.00
688  C         C2  1.0000   0.290472   0.573615   0.067147    1a       1
                            0.000000   0.000000   0.000000  0.00
689  C         CO  1.0000   0.269426   0.501925   0.067258    1a       1
                            0.000000   0.000000   0.000000  0.00
690  O         OC  1.0000   0.606532   0.141212   0.067642    1a       1
                            0.000000   0.000000   0.000000  0.00
691  C         C3  1.0000   0.033416   0.211117   0.067956    1a       1
                            0.000000   0.000000   0.000000  0.00
692  C         C3  1.0000   0.799975   0.357052   0.068035    1a       1
                            0.000000   0.000000   0.000000  0.00
693  C         C2  1.0000   0.880317   0.116439   0.068116    1a       1
                            0.000000   0.000000   0.000000  0.00
694  O         OC  1.0000   0.075364   0.330528   0.068175    1a       1
                            0.000000   0.000000   0.000000  0.00
695  C         C2  1.0000   0.477601   0.427048   0.068494    1a       1
                            0.000000   0.000000   0.000000  0.00
696  C         C3  1.0000   0.315817   0.122922   0.068510    1a       1
                            0.000000   0.000000   0.000000  0.00
697  O         OC  1.0000   0.034342   0.917085   0.068657    1a       1
                            0.000000   0.000000   0.000000  0.00
698  C         C2  1.0000   0.759758   0.931428   0.068701    1a       1
                            0.000000   0.000000   0.000000  0.00
699  C         C4  1.0000   0.752774   0.201190   0.068792    1a       1
                            0.000000   0.000000   0.000000  0.00
700  C         C3  1.0000   0.790275   0.837278   0.068980    1a       1
                            0.000000   0.000000   0.000000  0.00
701  C         C3  1.0000   0.496839   0.941389   0.069040    1a       1
                            0.000000   0.000000   0.000000  0.00
702  C         C4  1.0000   0.819430   0.790401   0.069054    1a       1
                            0.000000   0.000000   0.000000  0.00
703  C         C2  1.0000   0.265847   0.589161   0.069078    1a       1
                            0.000000   0.000000   0.000000  0.00
704  C         C2  1.0000   0.833181   0.552678   0.069179    1a       1
                            0.000000   0.000000   0.000000  0.00
705  C         C3  1.0000   0.929450   0.198100   0.069380    1a       1
                            0.000000   0.000000   0.000000  0.00
706  C         C2  1.0000   0.013488   0.854297   0.069447    1a       1
                            0.000000   0.000000   0.000000  0.00
707  C         C2  1.0000   0.970340   0.752037   0.069506    1a       1
                            0.000000   0.000000   0.000000  0.00
708  C         C4  1.0000   0.235293   0.363952   0.069753    1a       1
                            0.000000   0.000000   0.000000  0.00
709  C         C1  1.0000   0.263803   0.530616   0.069787    1a       1
                            0.000000   0.000000   0.000000  0.00
710  C         CO  1.0000   0.097167   0.989909   0.070029    1a       1
                            0.000000   0.000000   0.000000  0.00
711  C         CO  1.0000   0.828863   0.102141   0.070358    1a       1
                            0.000000   0.000000   0.000000  0.00
712  C         C2  1.0000   0.336384   0.432467   0.070772    1a       1
                            0.000000   0.000000   0.000000  0.00
713  C         CO  1.0000   0.162325   0.725196   0.070813    1a       1
                            0.000000   0.000000   0.000000  0.00
714  C         C3  1.0000   0.755375   0.122655   0.070961    1a       1
                            0.000000   0.000000   0.000000  0.00
715  N         N1  1.0000   0.704781   0.082689   0.071001    1a       1
                            0.000000   0.000000   0.000000  0.00
716  C         CO  1.0000   0.197699   0.327478   0.071002    1a       1
                            0.000000   0.000000   0.000000  0.00
717  C         C1  1.0000   0.658345   0.085848   0.071002    1a       1
                            0.000000   0.000000   0.000000  0.00
718  C         C1  1.0000   0.096610   0.286296   0.071052    1a       1
                            0.000000   0.000000   0.000000  0.00
719  O         OC  1.0000   0.928796   0.990816   0.071065    1a       1
                            0.000000   0.000000   0.000000  0.00
720  C         C5  1.0000   0.029451   0.431200   0.071089    1a       1
                            0.000000   0.000000   0.000000  0.00
721  C         C5  1.0000   0.086128   0.058420   0.071263    1a       1
                            0.000000   0.000000   0.000000  0.00
722  C         C2  1.0000   0.238503   0.545896   0.071272    1a       1
                            0.000000   0.000000   0.000000  0.00
723  C         C1  1.0000   0.124520   0.756392   0.071367    1a       1
                            0.000000   0.000000   0.000000  0.00
724  C         C2  1.0000   0.091449   0.501300   0.071821    1a       1
                            0.000000   0.000000   0.000000  0.00
725  C         C2  1.0000   0.149497   0.510030   0.071979    1a       1
                            0.000000   0.000000   0.000000  0.00
726  C         C2  1.0000   0.286575   0.362427   0.072077    1a       1
                            0.000000   0.000000   0.000000  0.00
727  C         C4  1.0000   0.975778   0.646572   0.072367    1a       1
                            0.000000   0.000000   0.000000  0.00
728  O         OC  1.0000   0.071843   0.685333   0.072506    1a       1
                            0.000000   0.000000   0.000000  0.00
729  C         C5  1.0000   0.793954   0.805542   0.072538    1a       1
                            0.000000   0.000000   0.000000  0.00
730  C         CO  1.0000   0.585301   0.146364   0.072556    1a       1
                            0.000000   0.000000   0.000000  0.00
731  C         C3  1.0000   0.844446   0.983546   0.072607    1a       1
                            0.000000   0.000000   0.000000  0.00
732  C         C2  1.0000   0.583291   0.410325   0.072698    1a       1
                            0.000000   0.000000   0.000000  0.00
733  C         C1  1.0000   0.627379   0.593554   0.072852    1a       1
                            0.000000   0.000000   0.000000  0.00
734  C         C2  1.0000   0.412990   0.263313   0.072966    1a       1
                            0.000000   0.000000   0.000000  0.00
735  C         C1  1.0000   0.521877   0.837498   0.073104    1a       1
                            0.000000   0.000000   0.000000  0.00
736  C         C3  1.0000   0.603195   0.815689   0.073149    1a       1
                            0.000000   0.000000   0.000000  0.00
737  C         CO  1.0000   0.723049   0.804851   0.073235    1a       1
                            0.000000   0.000000   0.000000  0.00
738  C         C5  1.0000   0.322647   0.457425   0.073278    1a       1
                            0.000000   0.000000   0.000000  0.00
739  O         OC  1.0000   0.805690   0.170842   0.073288    1a       1
                            0.000000   0.000000   0.000000  0.00
740  C         C3  1.0000   0.238769   0.577295   0.073406    1a       1
                            0.000000   0.000000   0.000000  0.00
741  C         C4  1.0000   0.109657   0.040378   0.073444    1a       1
                            0.000000   0.000000   0.000000  0.00
742  C         C2  1.0000   0.517805   0.787685   0.073560    1a       1
                            0.000000   0.000000   0.000000  0.00
743  C         C1  1.0000   0.311910   0.922801   0.073587    1a       1
                            0.000000   0.000000   0.000000  0.00
744  C         C2  1.0000   0.587473   0.201954   0.074064    1a       1
                            0.000000   0.000000   0.000000  0.00
745  C         C3  1.0000   0.361930   0.781659   0.074117    1a       1
                            0.000000   0.000000   0.000000  0.00
746  C         CO  1.0000   0.615891   0.620405   0.074177    1a       1
                            0.000000   0.000000   0.000000  0.00
747  C         C2  1.0000   0.006383   0.827127   0.074193    1a       1
                            0.000000   0.000000   0.000000  0.00
748  C         C2  1.0000   0.487541   0.302069   0.074410    1a       1
                            0.000000   0.000000   0.000000  0.00
749  C         C2  1.0000   0.286897   0.125854   0.074467    1a       1
                            0.000000   0.000000   0.000000  0.00
750  C         CO  1.0000   0.264556   0.712461   0.074478    1a       1
                            0.000000   0.000000   0.000000  0.00
751  N         N1  1.0000   0.858817   0.376616   0.074561    1a       1
                            0.000000   0.000000   0.000000  0.00
752  C         C1  1.0000   0.300587   0.948805   0.074718    1a       1
                            0.000000   0.000000   0.000000  0.00
753  N         N1  1.0000   0.715446   0.329149   0.074920    1a       1
                            0.000000   0.000000   0.000000  0.00
754  C         C3  1.0000   0.355896   0.826280   0.074936    1a       1
                            0.000000   0.000000   0.000000  0.00
755  O         OC  1.0000   0.511770   0.700209   0.075128    1a       1
                            0.000000   0.000000   0.000000  0.00
756  C         C5  1.0000   0.822685   0.338051   0.075181    1a       1
                            0.000000   0.000000   0.000000  0.00
757  O         OC  1.0000   0.182977   0.712603   0.075189    1a       1
                            0.000000   0.000000   0.000000  0.00
758  C         C1  1.0000   0.858058   0.423163   0.075296    1a       1
                            0.000000   0.000000   0.000000  0.00
759  C         C2  1.0000   0.629422   0.078486   0.075372    1a       1
                            0.000000   0.000000   0.000000  0.00
760  C         C2  1.0000   0.552991   0.407145   0.075589    1a       1
                            0.000000   0.000000   0.000000  0.00
761  C         CO  1.0000   0.722096   0.301381   0.075595    1a       1
                            0.000000   0.000000   0.000000  0.00
762  C         CO  1.0000   0.090116   0.314601   0.075671    1a       1
                            0.000000   0.000000   0.000000  0.00
763  C         C2  1.0000   0.943172   0.793547   0.075786    1a       1
                            0.000000   0.000000   0.000000  0.00
764  C         C5  1.0000   0.824814   0.762980   0.075800    1a       1
                            0.000000   0.000000   0.000000  0.00
765  O         OC  1.0000   0.647485   0.413758   0.075997    1a       1
                            0.000000   0.000000   0.000000  0.00
766  C         C1  1.0000   0.854337   0.114937   0.076102    1a       1
                            0.000000   0.000000   0.000000  0.00
767  C         C3  1.0000   0.137439   0.371504   0.076171    1a       1
                            0.000000   0.000000   0.000000  0.00
768  C         C3  1.0000   0.481449   0.609796   0.076312    1a       1
                            0.000000   0.000000   0.000000  0.00
769  C         C5  1.0000   0.311342   0.232848   0.076351    1a       1
                            0.000000   0.000000   0.000000  0.00
770  C         C4  1.0000   0.733770   0.074028   0.076592    1a       1
                            0.000000   0.000000   0.000000  0.00
771  C         C2  1.0000   0.905521   0.119900   0.076969    1a       1
                            0.000000   0.000000   0.000000  0.00
772  C         C2  1.0000   0.406106   0.205193   0.077178    1a       1
                            0.000000   0.000000   0.000000  0.00
773  C         C3  1.0000   0.475956   0.273076   0.077269    1a       1
                            0.000000   0.000000   0.000000  0.00
774  C         C5  1.0000   0.758275   0.093168   0.077301    1a       1
                            0.000000   0.000000   0.000000  0.00
775  C         C2  1.0000   0.850322   0.451764   0.077336    1a       1
                            0.000000   0.000000   0.000000  0.00
776  C         C4  1.0000   0.289203   0.252596   0.077422    1a       1
                            0.000000   0.000000   0.000000  0.00
777  C         C3  1.0000   0.422331   0.488410   0.077436    1a       1
                            0.000000   0.000000   0.000000  0.00
778  C         C2  1.0000   0.671145   0.817636   0.077485    1a       1
                            0.000000   0.000000   0.000000  0.00
779  O         OC  1.0000   0.869605   0.823142   0.077588    1a       1
                            0.000000   0.000000   0.000000  0.00
780  C         C3  1.0000   0.184364   0.593514   0.077644    1a       1
                            0.000000   0.000000   0.000000  0.00
781  O         OC  1.0000   0.563267   0.579547   0.077691    1a       1
                            0.000000   0.000000   0.000000  0.00
782  C         C2  1.0000   0.103158   0.228726   0.077694    1a       1
                            0.000000   0.000000   0.000000  0.00
783  C         C1  1.0000   0.577529   0.173839   0.077951    1a       1
                            0.000000   0.000000   0.000000  0.00
784  C         C0  1.0000   0.588130   0.258563   0.078129    1a       1
                            0.000000   0.000000   0.000000  0.00
785  C         C2  1.0000   0.736324   0.582786   0.078158    1a       1
                            0.000000   0.000000   0.000000  0.00
786  C         C1  1.0000   0.434746   0.122471   0.078279    1a       1
                            0.000000   0.000000   0.000000  0.00
787  C         C2  1.0000   0.102282   0.770251   0.078398    1a       1
                            0.000000   0.000000   0.000000  0.00
788  C         C4  1.0000   0.026709   0.646744   0.078515    1a       1
                            0.000000   0.000000   0.000000  0.00
789  C         C2  1.0000   0.513329   0.458321   0.078581    1a       1
                            0.000000   0.000000   0.000000  0.00
790  C         C1  1.0000   0.250919   0.686792   0.078631    1a       1
                            0.000000   0.000000   0.000000  0.00
791  O         OC  1.0000   0.931144   0.691125   0.078812    1a       1
                            0.000000   0.000000   0.000000  0.00
792  C         C4  1.0000   0.850848   0.347052   0.078840    1a       1
                            0.000000   0.000000   0.000000  0.00
793  C         C3  1.0000   0.942231   0.401230   0.079039    1a       1
                            0.000000   0.000000   0.000000  0.00
794  C         C3  1.0000   0.738761   0.888102   0.079238    1a       1
                            0.000000   0.000000   0.000000  0.00
795  O         OC  1.0000   0.687904   0.626189   0.079323    1a       1
                            0.000000   0.000000   0.000000  0.00
796  C         CO  1.0000   0.021772   0.905177   0.079416    1a       1
                            0.000000   0.000000   0.000000  0.00
797  C         C3  1.0000   0.967486   0.776563   0.079605    1a       1
                            0.000000   0.000000   0.000000  0.00
798  C         C3  1.0000   0.006358   0.329949   0.079701    1a       1
                            0.000000   0.000000   0.000000  0.00
799  O         OC  1.0000   0.205758   0.936317   0.079701    1a       1
                            0.000000   0.000000   0.000000  0.00
800  N         N1  1.0000   0.519660   0.559840   0.079771    1a       1
                            0.000000   0.000000   0.000000  0.00
801  C         C1  1.0000   0.147471   0.746608   0.079940    1a       1
                            0.000000   0.000000   0.000000  0.00
802  C         C3  1.0000   0.759547   0.562627   0.079971    1a       1
                            0.000000   0.000000   0.000000  0.00
803  C         C5  1.0000   0.700257   0.181012   0.080090    1a       1
                            0.000000   0.000000   0.000000  0.00
804  C         C3  1.0000   0.573728   0.226560   0.080113    1a       1
                            0.000000   0.000000   0.000000  0.00
805  O         OC  1.0000   0.081910   0.985746   0.080152    1a       1
                            0.000000   0.000000   0.000000  0.00
806  N         N1  1.0000   0.948136   0.645058   0.080261    1a       1
                            0.000000   0.000000   0.000000  0.00
807  C         C1  1.0000   0.009722   0.876190   0.080309    1a       1
                            0.000000   0.000000   0.000000  0.00
808  C         C2  1.0000   0.336986   0.131386   0.080412    1a       1
                            0.000000   0.000000   0.000000  0.00
809  O        OES  1.0000   0.569241   0.127113   0.080440    1a       1
                            0.000000   0.000000   0.000000  0.00
810  C         C1  1.0000   0.458948   0.138015   0.080496    1a       1
                            0.000000   0.000000   0.000000  0.00
811  C         C2  1.0000   0.848976   0.935818   0.080607    1a       1
                            0.000000   0.000000   0.000000  0.00
812  C         C3  1.0000   0.652747   0.334659   0.080659    1a       1
                            0.000000   0.000000   0.000000  0.00
813  C         CO  1.0000   0.682855   0.084767   0.080669    1a       1
                            0.000000   0.000000   0.000000  0.00
814  C         C3  1.0000   0.610688   0.490986   0.080740    1a       1
                            0.000000   0.000000   0.000000  0.00
815  C         C1  1.0000   0.698958   0.816145   0.080787    1a       1
                            0.000000   0.000000   0.000000  0.00
816  C         C3  1.0000   0.226205   0.631904   0.080908    1a       1
                            0.000000   0.000000   0.000000  0.00
817  C         C5  1.0000   0.998855   0.657802   0.081005    1a       1
                            0.000000   0.000000   0.000000  0.00
818  C         C3  1.0000   0.569441   0.286028   0.081222    1a       1
                            0.000000   0.000000   0.000000  0.00
819  O         OC  1.0000   0.285517   0.719442   0.081351    1a       1
                            0.000000   0.000000   0.000000  0.00
820  C         C4  1.0000   0.772410   0.792043   0.081369    1a       1
                            0.000000   0.000000   0.000000  0.00
821  C         C2  1.0000   0.082086   0.081842   0.081457    1a       1
                            0.000000   0.000000   0.000000  0.00
822  C         C3  1.0000   0.496895   0.433241   0.081678    1a       1
                            0.000000   0.000000   0.000000  0.00
823  C         C3  1.0000   0.853065   0.752482   0.081706    1a       1
                            0.000000   0.000000   0.000000  0.00
824  C         C0  1.0000   0.216327   0.598133   0.081838    1a       1
                            0.000000   0.000000   0.000000  0.00
825  C         C2  1.0000   0.608795   0.910850   0.081951    1a       1
                            0.000000   0.000000   0.000000  0.00
826  C         C5  1.0000   0.860490   0.962469   0.082233    1a       1
                            0.000000   0.000000   0.000000  0.00
827  C         C4  1.0000   0.995289   0.475165   0.082319    1a       1
                            0.000000   0.000000   0.000000  0.00
828  C         C2  1.0000   0.640293   0.546776   0.082349    1a       1
                            0.000000   0.000000   0.000000  0.00
829  C         C1  1.0000   0.115702   0.276778   0.082717    1a       1
                            0.000000   0.000000   0.000000  0.00
830  C         CO  1.0000   0.929470   0.667302   0.082842    1a       1
                            0.000000   0.000000   0.000000  0.00
831  C         C2  1.0000   0.581779   0.500778   0.082957    1a       1
                            0.000000   0.000000   0.000000  0.00
832  C         C5  1.0000   0.736604   0.046200   0.082976    1a       1
                            0.000000   0.000000   0.000000  0.00
833  C         CO  1.0000   0.921206   0.000927   0.083048    1a       1
                            0.000000   0.000000   0.000000  0.00
834  C         C2  1.0000   0.812046   0.314138   0.083063    1a       1
                            0.000000   0.000000   0.000000  0.00
835  O         OC  1.0000   0.571690   0.963496   0.083074    1a       1
                            0.000000   0.000000   0.000000  0.00
836  C         C2  1.0000   0.618108   0.883734   0.083156    1a       1
                            0.000000   0.000000   0.000000  0.00
837  C         C2  1.0000   0.644228   0.259459   0.083178    1a       1
                            0.000000   0.000000   0.000000  0.00
838  C         C4  1.0000   0.784344   0.083662   0.083258    1a       1
                            0.000000   0.000000   0.000000  0.00
839  C         CO  1.0000   0.849091   0.397817   0.083576    1a       1
                            0.000000   0.000000   0.000000  0.00
840  C         C2  1.0000   0.949976   0.047121   0.083593    1a       1
                            0.000000   0.000000   0.000000  0.00
841  C         C3  1.0000   0.844527   0.885718   0.083612    1a       1
                            0.000000   0.000000   0.000000  0.00
842  N         N1  1.0000   0.811430   0.100052   0.083619    1a       1
                            0.000000   0.000000   0.000000  0.00
843  C         C5  1.0000   0.234511   0.382030   0.083668    1a       1
                            0.000000   0.000000   0.000000  0.00
844  O         OC  1.0000   0.202452   0.318398   0.083838    1a       1
                            0.000000   0.000000   0.000000  0.00
845  C         C3  1.0000   0.714378   0.024388   0.084072    1a       1
                            0.000000   0.000000   0.000000  0.00
846  C         CO  1.0000   0.631792   0.401605   0.084271    1a       1
                            0.000000   0.000000   0.000000  0.00
847  C         C3  1.0000   0.158528   0.032292   0.084340    1a       1
                            0.000000   0.000000   0.000000  0.00
848  N         N1  1.0000   0.743869   0.804182   0.084341    1a       1
                            0.000000   0.000000   0.000000  0.00
849  C         C1  1.0000   0.550935   0.169044   0.084505    1a       1
                            0.000000   0.000000   0.000000  0.00
850  C         C3  1.0000   0.574763   0.041085   0.084612    1a       1
                            0.000000   0.000000   0.000000  0.00
851  C         C1  1.0000   0.600577   0.403216   0.084732    1a       1
                            0.000000   0.000000   0.000000  0.00
852  C         C5  1.0000   0.494085   0.952722   0.084946    1a       1
                            0.000000   0.000000   0.000000  0.00
853  C         C2  1.0000   0.803589   0.751639   0.085007    1a       1
                            0.000000   0.000000   0.000000  0.00
854  C         C5  1.0000   0.130260   0.048216   0.085110    1a       1
                            0.000000   0.000000   0.000000  0.00
855  C         CO  1.0000   0.068801   0.675929   0.085186    1a       1
                            0.000000   0.000000   0.000000  0.00
856  C         CO  1.0000   0.544949   0.570110   0.085233    1a       1
                            0.000000   0.000000   0.000000  0.00
857  O         OC  1.0000   0.617246   0.635910   0.085284    1a       1
                            0.000000   0.000000   0.000000  0.00
858  C         C5  1.0000   0.744610   0.204434   0.085294    1a       1
                            0.000000   0.000000   0.000000  0.00
859  C         C2  1.0000   0.981676   0.372284   0.085341    1a       1
                            0.000000   0.000000   0.000000  0.00
860  C         C2  1.0000   0.293681   0.796727   0.085414    1a       1
                            0.000000   0.000000   0.000000  0.00
861  C         C3  1.0000   0.898906   0.326717   0.085497    1a       1
                            0.000000   0.000000   0.000000  0.00
862  C         C2  1.0000   0.229644   0.995956   0.085524    1a       1
                            0.000000   0.000000   0.000000  0.00
863  C         C2  1.0000   0.470543   0.969704   0.085821    1a       1
                            0.000000   0.000000   0.000000  0.00
864  C         C2  1.0000   0.120286   0.248841   0.085841    1a       1
                            0.000000   0.000000   0.000000  0.00
865  C         C3  1.0000   0.427637   0.249737   0.085852    1a       1
                            0.000000   0.000000   0.000000  0.00
866  C         C1  1.0000   0.105681   0.509301   0.085894    1a       1
                            0.000000   0.000000   0.000000  0.00
867  C         C2  1.0000   0.636867   0.575971   0.085910    1a       1
                            0.000000   0.000000   0.000000  0.00
868  C         C3  1.0000   0.408546   0.666663   0.085920    1a       1
                            0.000000   0.000000   0.000000  0.00
869  C         C1  1.0000   0.134070   0.514382   0.085948    1a       1
                            0.000000   0.000000   0.000000  0.00
870  C         CO  1.0000   0.546559   0.138547   0.086216    1a       1
                            0.000000   0.000000   0.000000  0.00
871  C         CO  1.0000   0.938768   0.621611   0.086283    1a       1
                            0.000000   0.000000   0.000000  0.00
872  C         C5  1.0000   0.777090   0.764270   0.086557    1a       1
                            0.000000   0.000000   0.000000  0.00
873  O         OC  1.0000   0.951127   0.599320   0.086803    1a       1
                            0.000000   0.000000   0.000000  0.00
874  C         C2  1.0000   0.030368   0.438844   0.086995    1a       1
                            0.000000   0.000000   0.000000  0.00
875  O         OC  1.0000   0.731161   0.287943   0.087013    1a       1
                            0.000000   0.000000   0.000000  0.00
876  C         C0  1.0000   0.352049   0.803067   0.087223    1a       1
                            0.000000   0.000000   0.000000  0.00
877  C         C2  1.0000   0.332388   0.232308   0.087358    1a       1
                            0.000000   0.000000   0.000000  0.00
878  C         C5  1.0000   0.285552   0.375206   0.087597    1a       1
                            0.000000   0.000000   0.000000  0.00
879  C         CO  1.0000   0.314364   0.963421   0.087614    1a       1
                            0.000000   0.000000   0.000000  0.00
880  C         C3  1.0000   0.209365   0.400905   0.087762    1a       1
                            0.000000   0.000000   0.000000  0.00
881  C         C2  1.0000   0.547000   0.219835   0.087878    1a       1
                            0.000000   0.000000   0.000000  0.00
882  C         C1  1.0000   0.928442   0.029666   0.088232    1a       1
                            0.000000   0.000000   0.000000  0.00
883  C         CO  1.0000   0.327413   0.919204   0.088259    1a       1
                            0.000000   0.000000   0.000000  0.00
884  C         C5  1.0000   0.868113   0.328238   0.088281    1a       1
                            0.000000   0.000000   0.000000  0.00
885  C         C0  1.0000   0.617010   0.828516   0.088303    1a       1
                            0.000000   0.000000   0.000000  0.00
886  N         N1  1.0000   0.972016   0.494645   0.088341    1a       1
                            0.000000   0.000000   0.000000  0.00
887  C         C5  1.0000   0.860388   0.912643   0.088352    1a       1
                            0.000000   0.000000   0.000000  0.00
888  N         N1  1.0000   0.104232   0.321784   0.088400    1a       1
                            0.000000   0.000000   0.000000  0.00
889  O         OC  1.0000   0.935018   0.463897   0.088418    1a       1
                            0.000000   0.000000   0.000000  0.00
890  C         C1  1.0000   0.581573   0.917671   0.088464    1a       1
                            0.000000   0.000000   0.000000  0.00
891  C         C2  1.0000   0.419699   0.220792   0.088662    1a       1
                            0.000000   0.000000   0.000000  0.00
892  C         C2  1.0000   0.762207   0.038471   0.088760    1a       1
                            0.000000   0.000000   0.000000  0.00
893  C         C1  1.0000   0.280145   0.139536   0.088779    1a       1
                            0.000000   0.000000   0.000000  0.00
894  C         C3  1.0000   0.650623   0.829799   0.088818    1a       1
                            0.000000   0.000000   0.000000  0.00
895  C         CO  1.0000   0.564009   0.941947   0.088855    1a       1
                            0.000000   0.000000   0.000000  0.00
896  C         C5  1.0000   0.786373   0.054886   0.089023    1a       1
                            0.000000   0.000000   0.000000  0.00
897  C         C4  1.0000   0.704787   0.344772   0.089053    1a       1
                            0.000000   0.000000   0.000000  0.00
898  N         N1  1.0000   0.050220   0.655192   0.089093    1a       1
                            0.000000   0.000000   0.000000  0.00
899  C         C3  1.0000   0.673745   0.173297   0.089308    1a       1
                            0.000000   0.000000   0.000000  0.00
900  C         C5  1.0000   0.675188   0.352072   0.089429    1a       1
                            0.000000   0.000000   0.000000  0.00
901  C         C2  1.0000   0.534979   0.191834   0.089433    1a       1
                            0.000000   0.000000   0.000000  0.00
902  C         C3  1.0000   0.616403   0.258568   0.089781    1a       1
                            0.000000   0.000000   0.000000  0.00
903  O         OC  1.0000   0.398218   0.895106   0.090135    1a       1
                            0.000000   0.000000   0.000000  0.00
904  C         C2  1.0000   0.517847   0.839078   0.090283    1a       1
                            0.000000   0.000000   0.000000  0.00
905  C         C3  1.0000   0.272757   0.298478   0.090287    1a       1
                            0.000000   0.000000   0.000000  0.00
906  C         C2  1.0000   0.719288   0.193021   0.090365    1a       1
                            0.000000   0.000000   0.000000  0.00
907  C         C2  1.0000   0.514605   0.787547   0.090380    1a       1
                            0.000000   0.000000   0.000000  0.00
908  C         C3  1.0000   0.996912   0.819377   0.090431    1a       1
                            0.000000   0.000000   0.000000  0.00
909  C         CO  1.0000   0.220597   0.942866   0.090463    1a       1
                            0.000000   0.000000   0.000000  0.00
910  O         OC  1.0000   0.481869   0.537210   0.090497    1a       1
                            0.000000   0.000000   0.000000  0.00
911  O         OC  1.0000   0.310950   0.988271   0.090529    1a       1
                            0.000000   0.000000   0.000000  0.00
912  C         C5  1.0000   0.119095   0.372554   0.090566    1a       1
                            0.000000   0.000000   0.000000  0.00
913  C         C5  1.0000   0.289063   0.270803   0.090646    1a       1
                            0.000000   0.000000   0.000000  0.00
914  C         C2  1.0000   0.409318   0.446897   0.090646    1a       1
                            0.000000   0.000000   0.000000  0.00
915  C         C4  1.0000   0.885941   0.966226   0.090671    1a       1
                            0.000000   0.000000   0.000000  0.00
916  C         C1  1.0000   0.725514   0.600474   0.090697    1a       1
                            0.000000   0.000000   0.000000  0.00
917  C         CO  1.0000   0.701030   0.618551   0.090718    1a       1
                            0.000000   0.000000   0.000000  0.00
918  C         C3  1.0000   0.327634   0.466164   0.090830    1a       1
                            0.000000   0.000000   0.000000  0.00
919  C         C3  1.0000   0.540128   0.401378   0.091138    1a       1
                            0.000000   0.000000   0.000000  0.00
920  C         C3  1.0000   0.447227   0.012256   0.091160    1a       1
                            0.000000   0.000000   0.000000  0.00
921  C         CO  1.0000   0.945335   0.485725   0.091255    1a       1
                            0.000000   0.000000   0.000000  0.00
922  C         C3  1.0000   0.604152   0.861104   0.091272    1a       1
                            0.000000   0.000000   0.000000  0.00
923  C         C2  1.0000   0.269083   0.785007   0.091382    1a       1
                            0.000000   0.000000   0.000000  0.00
924  O         OC  1.0000   0.231960   0.144415   0.091475    1a       1
                            0.000000   0.000000   0.000000  0.00
925  C         C5  1.0000   0.989643   0.347175   0.091498    1a       1
                            0.000000   0.000000   0.000000  0.00
926  C         C2  1.0000   0.416853   0.116881   0.091564    1a       1
                            0.000000   0.000000   0.000000  0.00
927  C         C1  1.0000   0.907119   0.655613   0.091568    1a       1
                            0.000000   0.000000   0.000000  0.00
928  C         CO  1.0000   0.504394   0.546985   0.091692    1a       1
                            0.000000   0.000000   0.000000  0.00
929  C         C3  1.0000   0.994565   0.684045   0.091794    1a       1
                            0.000000   0.000000   0.000000  0.00
930  O         OC  1.0000   0.963800   0.281050   0.091888    1a       1
                            0.000000   0.000000   0.000000  0.00
931  C         C2  1.0000   0.954424   0.072089   0.091908    1a       1
                            0.000000   0.000000   0.000000  0.00
932  C         C5  1.0000   0.960922   0.388301   0.091974    1a       1
                            0.000000   0.000000   0.000000  0.00
933  N         N1  1.0000   0.899398   0.994081   0.091983    1a       1
                            0.000000   0.000000   0.000000  0.00
934  O         OC  1.0000   0.992119   0.536017   0.092240    1a       1
                            0.000000   0.000000   0.000000  0.00
935  C         C1  1.0000   0.852639   0.121068   0.092304    1a       1
                            0.000000   0.000000   0.000000  0.00
936  C         C0  1.0000   0.456874   0.263174   0.092359    1a       1
                            0.000000   0.000000   0.000000  0.00
937  C         C5  1.0000   0.412408   0.475985   0.092460    1a       1
                            0.000000   0.000000   0.000000  0.00
938  C         C2  1.0000   0.253468   0.671643   0.092517    1a       1
                            0.000000   0.000000   0.000000  0.00
939  O         OC  1.0000   0.337673   0.897411   0.092607    1a       1
                            0.000000   0.000000   0.000000  0.00
940  C         C5  1.0000   0.012196   0.460848   0.092846    1a       1
                            0.000000   0.000000   0.000000  0.00
941  C         CO  1.0000   0.120859   0.300556   0.092874    1a       1
                            0.000000   0.000000   0.000000  0.00
942  C         C2  1.0000   0.243867   0.644087   0.092944    1a       1
                            0.000000   0.000000   0.000000  0.00
943  C         C3  1.0000   0.811555   0.038503   0.093054    1a       1
                            0.000000   0.000000   0.000000  0.00
944  C         C2  1.0000   0.668198   0.262685   0.093235    1a       1
                            0.000000   0.000000   0.000000  0.00
945  C         C1  1.0000   0.912131   0.627874   0.093298    1a       1
                            0.000000   0.000000   0.000000  0.00
946  C         C2  1.0000   0.241708   0.018800   0.093599    1a       1
                            0.000000   0.000000   0.000000  0.00
947  C         CO  1.0000   0.972902   0.520934   0.093607    1a       1
                            0.000000   0.000000   0.000000  0.00
948  O         OC  1.0000   0.374187   0.534576   0.093817    1a       1
                            0.000000   0.000000   0.000000  0.00
949  C         C3  1.0000   0.987181   0.970979   0.093837    1a       1
                            0.000000   0.000000   0.000000  0.00
950  C         C0  1.0000   0.988868   0.786392   0.093879    1a       1
                            0.000000   0.000000   0.000000  0.00
951  C         C2  1.0000   0.343112   0.643396   0.093957    1a       1
                            0.000000   0.000000   0.000000  0.00
952  C         C3  1.0000   0.755644   0.744912   0.094003    1a       1
                            0.000000   0.000000   0.000000  0.00
953  O         OC  1.0000   0.175669   0.105375   0.094041    1a       1
                            0.000000   0.000000   0.000000  0.00
954  C         C4  1.0000   0.258385   0.382331   0.094071    1a       1
                            0.000000   0.000000   0.000000  0.00
955  C         C3  1.0000   0.320893   0.793510   0.094077    1a       1
                            0.000000   0.000000   0.000000  0.00
956  C         C1  1.0000   0.230640   0.970632   0.094171    1a       1
                            0.000000   0.000000   0.000000  0.00
957  C         C3  1.0000   0.905139   0.124026   0.094213    1a       1
                            0.000000   0.000000   0.000000  0.00
958  C         C5  1.0000   0.099931   0.086063   0.094313    1a       1
                            0.000000   0.000000   0.000000  0.00
959  C         C3  1.0000   0.390839   0.967915   0.094349    1a       1
                            0.000000   0.000000   0.000000  0.00
960  C         C2  1.0000   0.620620   0.474506   0.094472    1a       1
                            0.000000   0.000000   0.000000  0.00
961  C         C2  1.0000   0.331353   0.146361   0.094560    1a       1
                            0.000000   0.000000   0.000000  0.00
962  C         C2  1.0000   0.112858   0.399614   0.094675    1a       1
                            0.000000   0.000000   0.000000  0.00
963  O         OC  1.0000   0.530524   0.126528   0.094715    1a       1
                            0.000000   0.000000   0.000000  0.00
964  C         C0  1.0000   0.508681   0.409028   0.094736    1a       1
                            0.000000   0.000000   0.000000  0.00
965  O         OC  1.0000   0.685269   0.090076   0.094918    1a       1
                            0.000000   0.000000   0.000000  0.00
966  N         N1  1.0000   0.018150   0.914829   0.095134    1a       1
                            0.000000   0.000000   0.000000  0.00
967  C         C2  1.0000   0.320955   0.622664   0.095142    1a       1
                            0.000000   0.000000   0.000000  0.00
968  C         C2  1.0000   0.465787   0.149288   0.095202    1a       1
                            0.000000   0.000000   0.000000  0.00
969  C         CO  1.0000   0.255172   0.150697   0.095207    1a       1
                            0.000000   0.000000   0.000000  0.00
970  C         C5  1.0000   0.826124   0.300751   0.095372    1a       1
                            0.000000   0.000000   0.000000  0.00
971  C         C2  1.0000   0.104988   0.775815   0.095387    1a       1
                            0.000000   0.000000   0.000000  0.00
972  C         C1  1.0000   0.708878   0.827966   0.095666    1a       1
                            0.000000   0.000000   0.000000  0.00
973  O         OC  1.0000   0.836563   0.397410   0.095696    1a       1
                            0.000000   0.000000   0.000000  0.00
974  N         N1  1.0000   0.330029   0.945095   0.095830    1a       1
                            0.000000   0.000000   0.000000  0.00
975  C         C1  1.0000   0.999647   0.870703   0.096029    1a       1
                            0.000000   0.000000   0.000000  0.00
976  C         C3  1.0000   0.706215   0.688286   0.096171    1a       1
                            0.000000   0.000000   0.000000  0.00
977  N         N1  1.0000   0.539988   0.934986   0.096234    1a       1
                            0.000000   0.000000   0.000000  0.00
978  C         C4  1.0000   0.124746   0.069945   0.096447    1a       1
                            0.000000   0.000000   0.000000  0.00
979  C         C2  1.0000   0.400912   0.595551   0.096475    1a       1
                            0.000000   0.000000   0.000000  0.00
980  C         C3  1.0000   0.754869   0.226824   0.096584    1a       1
                            0.000000   0.000000   0.000000  0.00
981  C         C2  1.0000   0.149119   0.753281   0.096683    1a       1
                            0.000000   0.000000   0.000000  0.00
982  O         OC  1.0000   0.922902   0.870128   0.096829    1a       1
                            0.000000   0.000000   0.000000  0.00
983  C         C2  1.0000   0.768743   0.561434   0.096882    1a       1
                            0.000000   0.000000   0.000000  0.00
984  C         C5  1.0000   0.468608   0.990710   0.096893    1a       1
                            0.000000   0.000000   0.000000  0.00
985  C         CO  1.0000   0.824222   0.112414   0.096898    1a       1
                            0.000000   0.000000   0.000000  0.00
986  C         C2  1.0000   0.565864   0.495745   0.096966    1a       1
                            0.000000   0.000000   0.000000  0.00
987  O         OC  1.0000   0.505977   0.051998   0.096968    1a       1
                            0.000000   0.000000   0.000000  0.00
988  C         C3  1.0000   0.808179   0.663909   0.097050    1a       1
                            0.000000   0.000000   0.000000  0.00
989  C         C4  1.0000   0.102027   0.349127   0.097057    1a       1
                            0.000000   0.000000   0.000000  0.00
990  C         C1  1.0000   0.567209   0.897550   0.097162    1a       1
                            0.000000   0.000000   0.000000  0.00
991  C         C4  1.0000   0.515640   0.953915   0.097236    1a       1
                            0.000000   0.000000   0.000000  0.00
992  C         C2  1.0000   0.880885   0.666359   0.097248    1a       1
                            0.000000   0.000000   0.000000  0.00
993  C         C3  1.0000   0.312881   0.375416   0.097252    1a       1
                            0.000000   0.000000   0.000000  0.00
994  O         OC  1.0000   0.137224   0.840984   0.097321    1a       1
                            0.000000   0.000000   0.000000  0.00
995  C         C1  1.0000   0.927631   0.508155   0.097716    1a       1
                            0.000000   0.000000   0.000000  0.00
996  C         C1  1.0000   0.302380   0.150950   0.097805    1a       1
                            0.000000   0.000000   0.000000  0.00
997  C         C2  1.0000   0.433546   0.847588   0.097928    1a       1
                            0.000000   0.000000   0.000000  0.00
998  C         CO  1.0000   0.736891   0.817964   0.097971    1a       1
                            0.000000   0.000000   0.000000  0.00
999  C         C4  1.0000   0.855061   0.308004   0.098070    1a       1
                            0.000000   0.000000   0.000000  0.00
1000  C         C3  1.0000   0.605934   0.801883   0.098091    1a       1
                            0.000000   0.000000   0.000000  0.00
1001  C         C3  1.0000   0.266591   0.876945   0.098215    1a       1
                            0.000000   0.000000   0.000000  0.00
1002  N         N1  1.0000   0.637975   0.386701   0.098288    1a       1
                            0.000000   0.000000   0.000000  0.00
1003  C         C3  1.0000   0.203017   0.587459   0.098374    1a       1
                            0.000000   0.000000   0.000000  0.00
1004  C         C3  1.0000   0.490725   0.381349   0.098734    1a       1
                            0.000000   0.000000   0.000000  0.00
1005  C         C2  1.0000   0.578345   0.869684   0.098926    1a       1
                            0.000000   0.000000   0.000000  0.00
1006  C         C1  1.0000   0.590434   0.391503   0.099045    1a       1
                            0.000000   0.000000   0.000000  0.00
1007  C         C3  1.0000   0.397909   0.401265   0.099178    1a       1
                            0.000000   0.000000   0.000000  0.00
1008  C         C4  1.0000   0.882745   0.915478   0.099357    1a       1
                            0.000000   0.000000   0.000000  0.00
1009  C         CO  1.0000   0.396984   0.540365   0.099404    1a       1
                            0.000000   0.000000   0.000000  0.00
1010  C         C1  1.0000   0.081448   0.684119   0.099426    1a       1
                            0.000000   0.000000   0.000000  0.00
1011  O         OC  1.0000   0.884252   0.255346   0.099681    1a       1
                            0.000000   0.000000   0.000000  0.00
1012  C         C3  1.0000   0.515381   0.813244   0.099833    1a       1
                            0.000000   0.000000   0.000000  0.00
1013  C         C3  1.0000   0.016326   0.770004   0.099868    1a       1
                            0.000000   0.000000   0.000000  0.00
1014  C         C5  1.0000   0.897043   0.942829   0.100034    1a       1
                            0.000000   0.000000   0.000000  0.00
1015  C         C5  1.0000   0.015774   0.967996   0.100198    1a       1
                            0.000000   0.000000   0.000000  0.00
1016  C         C3  1.0000   0.229732   0.222704   0.100208    1a       1
                            0.000000   0.000000   0.000000  0.00
1017  C         C1  1.0000   0.945618   0.530459   0.100293    1a       1
                            0.000000   0.000000   0.000000  0.00
1018  C         C1  1.0000   0.910450   0.037335   0.100442    1a       1
                            0.000000   0.000000   0.000000  0.00
1019  C         C2  1.0000   0.876647   0.126033   0.100736    1a       1
                            0.000000   0.000000   0.000000  0.00
1020  C         C4  1.0000   0.665467   0.372799   0.100743    1a       1
                            0.000000   0.000000   0.000000  0.00
1021  C         C5  1.0000   0.331010   0.248813   0.100956    1a       1
                            0.000000   0.000000   0.000000  0.00
1022  C         C2  1.0000   0.894270   0.608703   0.101045    1a       1
                            0.000000   0.000000   0.000000  0.00
1023  C         CO  1.0000   0.414072   0.896063   0.101090    1a       1
                            0.000000   0.000000   0.000000  0.00
1024  C         C0  1.0000   0.398164   0.651375   0.101283    1a       1
                            0.000000   0.000000   0.000000  0.00
1025  C         C2  1.0000   0.995473   0.843818   0.101640    1a       1
                            0.000000   0.000000   0.000000  0.00
1026  C         C4  1.0000   0.030121   0.940871   0.101836    1a       1
                            0.000000   0.000000   0.000000  0.00
1027  C         CO  1.0000   0.892221   0.014339   0.101889    1a       1
                            0.000000   0.000000   0.000000  0.00
1028  C         CO  1.0000   0.141032   0.523471   0.101925    1a       1
                            0.000000   0.000000   0.000000  0.00
1029  C         C2  1.0000   0.098027   0.707765   0.102069    1a       1
                            0.000000   0.000000   0.000000  0.00
1030  C         C1  1.0000   0.408223   0.568472   0.102077    1a       1
                            0.000000   0.000000   0.000000  0.00
1031  C         C2  1.0000   0.664287   0.844487   0.102082    1a       1
                            0.000000   0.000000   0.000000  0.00
1032  C         C5  1.0000   0.722062   0.353289   0.102085    1a       1
                            0.000000   0.000000   0.000000  0.00
1033  C         CO  1.0000   0.540757   0.909133   0.102169    1a       1
                            0.000000   0.000000   0.000000  0.00
1034  C         C1  1.0000   0.545540   0.564290   0.102323    1a       1
                            0.000000   0.000000   0.000000  0.00
1035  C         C3  1.0000   0.374456   0.807730   0.102391    1a       1
                            0.000000   0.000000   0.000000  0.00
1036  C         CO  1.0000   0.095506   0.515757   0.102557    1a       1
                            0.000000   0.000000   0.000000  0.00
1037  C         C2  1.0000   0.562018   0.392088   0.102650    1a       1
                            0.000000   0.000000   0.000000  0.00
1038  C         C3  1.0000   0.413958   0.621266   0.102764    1a       1
                            0.000000   0.000000   0.000000  0.00
1039  O         OC  1.0000   0.138372   0.302096   0.102917    1a       1
                            0.000000   0.000000   0.000000  0.00
1040  O         OC  1.0000   0.128431   0.976099   0.103150    1a       1
                            0.000000   0.000000   0.000000  0.00
1041  C         C4  1.0000   0.309386   0.268720   0.103314    1a       1
                            0.000000   0.000000   0.000000  0.00
1042  N         N1  1.0000   0.225038   0.926790   0.103318    1a       1
                            0.000000   0.000000   0.000000  0.00
1043  C         C3  1.0000   0.752432   0.347691   0.103450    1a       1
                            0.000000   0.000000   0.000000  0.00
1044  C         C5  1.0000   0.236148   0.873688   0.103513    1a       1
                            0.000000   0.000000   0.000000  0.00
1045  C         C3  1.0000   0.808779   0.279346   0.103717    1a       1
                            0.000000   0.000000   0.000000  0.00
1046  C         CO  1.0000   0.975815   0.284359   0.104089    1a       1
                            0.000000   0.000000   0.000000  0.00
1047  C         C1  1.0000   0.434310   0.875141   0.104169    1a       1
                            0.000000   0.000000   0.000000  0.00
1048  C         C5  1.0000   0.402229   0.431660   0.104279    1a       1
                            0.000000   0.000000   0.000000  0.00
1049  C         C2  1.0000   0.453354   0.828617   0.104301    1a       1
                            0.000000   0.000000   0.000000  0.00
1050  C         CO  1.0000   0.056793   0.644430   0.104550    1a       1
                            0.000000   0.000000   0.000000  0.00
1051  C         CO  1.0000   0.002936   0.896776   0.104671    1a       1
                            0.000000   0.000000   0.000000  0.00
1052  C         C3  1.0000   0.938188   0.081295   0.105036    1a       1
                            0.000000   0.000000   0.000000  0.00
1053  C         C3  1.0000   0.957226   0.136050   0.105299    1a       1
                            0.000000   0.000000   0.000000  0.00
1054  C         C5  1.0000   0.682577   0.677074   0.105602    1a       1
                            0.000000   0.000000   0.000000  0.00
1055  O         OC  1.0000   0.283231   0.574845   0.105632    1a       1
                            0.000000   0.000000   0.000000  0.00
1056  C         C3  1.0000   0.474185   0.248764   0.105664    1a       1
                            0.000000   0.000000   0.000000  0.00
1057  C         C4  1.0000   0.976541   0.336748   0.105682    1a       1
                            0.000000   0.000000   0.000000  0.00
1058  C         C3  1.0000   0.860551   0.649872   0.105705    1a       1
                            0.000000   0.000000   0.000000  0.00
1059  C         CO  1.0000   0.169338   0.093204   0.105720    1a       1
                            0.000000   0.000000   0.000000  0.00
1060  C         C3  1.0000   0.125682   0.763623   0.105747    1a       1
                            0.000000   0.000000   0.000000  0.00
1061  C         C1  1.0000   0.270104   0.769093   0.105779    1a       1
                            0.000000   0.000000   0.000000  0.00
1062  C         C2  1.0000   0.717970   0.958382   0.105780    1a       1
                            0.000000   0.000000   0.000000  0.00
1063  C         C1  1.0000   0.736706   0.597241   0.105840    1a       1
                            0.000000   0.000000   0.000000  0.00
1064  C         C3  1.0000   0.364943   0.646793   0.105862    1a       1
                            0.000000   0.000000   0.000000  0.00
1065  C         C3  1.0000   0.447551   0.285337   0.105876    1a       1
                            0.000000   0.000000   0.000000  0.00
1066  N         N1  1.0000   0.700072   0.628162   0.105970    1a       1
                            0.000000   0.000000   0.000000  0.00
1067  C         C3  1.0000   0.091094   0.108680   0.106076    1a       1
                            0.000000   0.000000   0.000000  0.00
1068  C         C2  1.0000   0.025873   0.992805   0.106116    1a       1
                            0.000000   0.000000   0.000000  0.00
1069  O         OC  1.0000   0.775929   0.982822   0.106175    1a       1
                            0.000000   0.000000   0.000000  0.00
1070  O         OC  1.0000   0.164501   0.525680   0.106320    1a       1
                            0.000000   0.000000   0.000000  0.00
1071  C         C2  1.0000   0.691699   0.842599   0.106413    1a       1
                            0.000000   0.000000   0.000000  0.00
1072  O         OC  1.0000   0.230615   0.739588   0.106421    1a       1
                            0.000000   0.000000   0.000000  0.00
1073  C         C4  1.0000   0.217516   0.896995   0.106450    1a       1
                            0.000000   0.000000   0.000000  0.00
1074  C         C2  1.0000   0.869186   0.619623   0.106489    1a       1
                            0.000000   0.000000   0.000000  0.00
1075  C         C0  1.0000   0.931638   0.114930   0.106581    1a       1
                            0.000000   0.000000   0.000000  0.00
1076  C         C1  1.0000   0.518581   0.554827   0.106623    1a       1
                            0.000000   0.000000   0.000000  0.00
1077  C         C3  1.0000   0.829022   0.824599   0.106690    1a       1
                            0.000000   0.000000   0.000000  0.00
1078  C         C5  1.0000   0.378010   0.948097   0.106776    1a       1
                            0.000000   0.000000   0.000000  0.00
1079  C         C2  1.0000   0.902742   0.506388   0.106807    1a       1
                            0.000000   0.000000   0.000000  0.00
1080  N         N1  1.0000   0.261693   0.170064   0.107067    1a       1
                            0.000000   0.000000   0.000000  0.00
1081  C         C4  1.0000   0.950332   0.381941   0.107082    1a       1
                            0.000000   0.000000   0.000000  0.00
1082  C         C2  1.0000   0.425130   0.125075   0.107092    1a       1
                            0.000000   0.000000   0.000000  0.00
1083  O         OC  1.0000   0.071965   0.510466   0.107102    1a       1
                            0.000000   0.000000   0.000000  0.00
1084  C         C4  1.0000   0.408436   0.490313   0.107128    1a       1
                            0.000000   0.000000   0.000000  0.00
1085  C         C5  1.0000   0.095235   0.406474   0.107174    1a       1
                            0.000000   0.000000   0.000000  0.00
1086  C         C2  1.0000   0.613954   0.258377   0.107701    1a       1
                            0.000000   0.000000   0.000000  0.00
1087  C         CO  1.0000   0.614759   0.379317   0.107777    1a       1
                            0.000000   0.000000   0.000000  0.00
1088  C         CO  1.0000   0.908201   0.873476   0.108007    1a       1
                            0.000000   0.000000   0.000000  0.00
1089  C         C2  1.0000   0.395050   0.787802   0.108156    1a       1
                            0.000000   0.000000   0.000000  0.00
1090  C         C4  1.0000   0.490892   0.995632   0.108196    1a       1
                            0.000000   0.000000   0.000000  0.00
1091  C         C2  1.0000   0.229593   0.847731   0.108215    1a       1
                            0.000000   0.000000   0.000000  0.00
1092  C         C5  1.0000   0.058136   0.943355   0.108225    1a       1
                            0.000000   0.000000   0.000000  0.00
1093  N         N1  1.0000   0.411752   0.521632   0.108361    1a       1
                            0.000000   0.000000   0.000000  0.00
1094  C         C1  1.0000   0.604485   0.470567   0.108420    1a       1
                            0.000000   0.000000   0.000000  0.00
1095  C         CO  1.0000   0.289368   0.172342   0.108539    1a       1
                            0.000000   0.000000   0.000000  0.00
1096  N         N1  1.0000   0.145376   0.077551   0.108579    1a       1
                            0.000000   0.000000   0.000000  0.00
1097  C         C2  1.0000   0.915348   0.061819   0.109082    1a       1
                            0.000000   0.000000   0.000000  0.00
1098  C         C3  1.0000   0.255289   0.018642   0.109107    1a       1
                            0.000000   0.000000   0.000000  0.00
1099  C         C3  1.0000   0.076263   0.918408   0.109163    1a       1
                            0.000000   0.000000   0.000000  0.00
1100  C         C2  1.0000   0.319091   0.779255   0.109188    1a       1
                            0.000000   0.000000   0.000000  0.00
1101  C         C1  1.0000   0.241726   0.968759   0.109345    1a       1
                            0.000000   0.000000   0.000000  0.00
1102  C         C5  1.0000   0.512329   0.974509   0.109400    1a       1
                            0.000000   0.000000   0.000000  0.00
1103  C         C1  1.0000   0.577916   0.480773   0.109515    1a       1
                            0.000000   0.000000   0.000000  0.00
1104  C         C2  1.0000   0.690894   0.948381   0.109543    1a       1
                            0.000000   0.000000   0.000000  0.00
1105  C         C1  1.0000   0.664600   0.267022   0.109597    1a       1
                            0.000000   0.000000   0.000000  0.00
1106  C         C4  1.0000   0.347649   0.950264   0.109598    1a       1
                            0.000000   0.000000   0.000000  0.00
1107  O         OC  1.0000   0.813149   0.114848   0.109646    1a       1
                            0.000000   0.000000   0.000000  0.00
1108  C         C3  1.0000   0.093925   0.437708   0.109668    1a       1
                            0.000000   0.000000   0.000000  0.00
1109  O         OC  1.0000   0.721892   0.135423   0.109742    1a       1
                            0.000000   0.000000   0.000000  0.00
1110  C         C3  1.0000   0.287687   0.064667   0.109864    1a       1
                            0.000000   0.000000   0.000000  0.00
1111  C         C2  1.0000   0.757664   0.577604   0.109872    1a       1
                            0.000000   0.000000   0.000000  0.00
1112  C         C5  1.0000   0.083276   0.355631   0.110072    1a       1
                            0.000000   0.000000   0.000000  0.00
1113  O         OC  1.0000   0.749953   0.819481   0.110089    1a       1
                            0.000000   0.000000   0.000000  0.00
1114  C         C3  1.0000   0.451205   0.140596   0.110120    1a       1
                            0.000000   0.000000   0.000000  0.00
1115  C         C4  1.0000   0.678854   0.648643   0.110329    1a       1
                            0.000000   0.000000   0.000000  0.00
1116  C         C3  1.0000   0.978062   0.778278   0.110501    1a       1
                            0.000000   0.000000   0.000000  0.00
1117  C         C1  1.0000   0.317995   0.609952   0.110505    1a       1
                            0.000000   0.000000   0.000000  0.00
1118  N         N1  1.0000   0.887799   0.892582   0.110545    1a       1
                            0.000000   0.000000   0.000000  0.00
1119  C         C3  1.0000   0.011941   0.465495   0.110564    1a       1
                            0.000000   0.000000   0.000000  0.00
1120  C         CO  1.0000   0.501088   0.045446   0.110730    1a       1
                            0.000000   0.000000   0.000000  0.00
1121  C         C2  1.0000   0.663602   0.696628   0.110787    1a       1
                            0.000000   0.000000   0.000000  0.00
1122  C         CO  1.0000   0.134041   0.848112   0.110978    1a       1
                            0.000000   0.000000   0.000000  0.00
1123  N         N1  1.0000   0.118315   0.524379   0.111041    1a       1
                            0.000000   0.000000   0.000000  0.00
1124  O         OC  1.0000   0.872821   0.012331   0.111088    1a       1
                            0.000000   0.000000   0.000000  0.00
1125  C         CO  1.0000   0.882433   0.270625   0.111200    1a       1
                            0.000000   0.000000   0.000000  0.00
1126  C         C1  1.0000   0.077256   0.663936   0.111248    1a       1
                            0.000000   0.000000   0.000000  0.00
1127  N         N1  1.0000   0.983600   0.308192   0.111259    1a       1
                            0.000000   0.000000   0.000000  0.00
1128  C         C2  1.0000   0.938848   0.552058   0.111350    1a       1
                            0.000000   0.000000   0.000000  0.00
1129  O         OC  1.0000   0.524863   0.899584   0.111573    1a       1
                            0.000000   0.000000   0.000000  0.00
1130  N         N1  1.0000   0.254710   0.388456   0.111594    1a       1
                            0.000000   0.000000   0.000000  0.00
1131  C         C0  1.0000   0.830553   0.664736   0.111624    1a       1
                            0.000000   0.000000   0.000000  0.00
1132  C         C3  1.0000   0.497847   0.417092   0.111650    1a       1
                            0.000000   0.000000   0.000000  0.00
1133  O         OC  1.0000   0.344102   0.320393   0.111984    1a       1
                            0.000000   0.000000   0.000000  0.00
1134  O         OC  1.0000   0.891920   0.377081   0.112168    1a       1
                            0.000000   0.000000   0.000000  0.00
1135  O         OC  1.0000   0.041845   0.630331   0.112272    1a       1
                            0.000000   0.000000   0.000000  0.00
1136  N         N1  1.0000   0.868079   0.295371   0.112280    1a       1
                            0.000000   0.000000   0.000000  0.00
1137  C         C3  1.0000   0.410899   0.677085   0.112309    1a       1
                            0.000000   0.000000   0.000000  0.00
1138  C         C1  1.0000   0.431127   0.565566   0.112392    1a       1
                            0.000000   0.000000   0.000000  0.00
1139  C         C5  1.0000   0.684641   0.381888   0.112426    1a       1
                            0.000000   0.000000   0.000000  0.00
1140  N         N1  1.0000   0.419135   0.916730   0.112569    1a       1
                            0.000000   0.000000   0.000000  0.00
1141  C         C3  1.0000   0.064027   0.024657   0.112622    1a       1
                            0.000000   0.000000   0.000000  0.00
1142  C         C3  1.0000   0.920303   0.946166   0.112658    1a       1
                            0.000000   0.000000   0.000000  0.00
1143  C         C5  1.0000   0.189698   0.890565   0.112859    1a       1
                            0.000000   0.000000   0.000000  0.00
1144  C         CO  1.0000   0.250658   0.748716   0.112879    1a       1
                            0.000000   0.000000   0.000000  0.00
1145  C         C5  1.0000   0.052435   0.995005   0.112951    1a       1
                            0.000000   0.000000   0.000000  0.00
1146  C         C2  1.0000   0.712091   0.372605   0.113029    1a       1
                            0.000000   0.000000   0.000000  0.00
1147  C         C2  1.0000   0.976301   0.232458   0.113064    1a       1
                            0.000000   0.000000   0.000000  0.00
1148  C         C3  1.0000   0.350066   0.240688   0.113343    1a       1
                            0.000000   0.000000   0.000000  0.00
1149  C         C3  1.0000   0.829612   0.199964   0.113380    1a       1
                            0.000000   0.000000   0.000000  0.00
1150  O         OC  1.0000   0.599746   0.190393   0.113463    1a       1
                            0.000000   0.000000   0.000000  0.00
1151  C         C3  1.0000   0.165190   0.911903   0.113505    1a       1
                            0.000000   0.000000   0.000000  0.00
1152  O         OC  1.0000   0.279111   0.429227   0.113530    1a       1
                            0.000000   0.000000   0.000000  0.00
1153  C         C2  1.0000   0.567461   0.564684   0.113650    1a       1
                            0.000000   0.000000   0.000000  0.00
1154  C         C1  1.0000   0.985622   0.260626   0.113746    1a       1
                            0.000000   0.000000   0.000000  0.00
1155  C         CO  1.0000   0.301274   0.585618   0.113936    1a       1
                            0.000000   0.000000   0.000000  0.00
1156  C         C5  1.0000   0.955889   0.354453   0.114252    1a       1
                            0.000000   0.000000   0.000000  0.00
1157  C         C2  1.0000   0.437350   0.613990   0.114315    1a       1
                            0.000000   0.000000   0.000000  0.00
1158  C         C4  1.0000   0.068564   0.969600   0.114394    1a       1
                            0.000000   0.000000   0.000000  0.00
1159  C         C3  1.0000   0.705243   0.515211   0.114635    1a       1
                            0.000000   0.000000   0.000000  0.00
1160  C         C2  1.0000   0.080221   0.843526   0.114636    1a       1
                            0.000000   0.000000   0.000000  0.00
1161  C         C2  1.0000   0.368542   0.829099   0.114702    1a       1
                            0.000000   0.000000   0.000000  0.00
1162  O         OC  1.0000   0.576962   0.641828   0.115100    1a       1
                            0.000000   0.000000   0.000000  0.00
1163  C         CO  1.0000   0.434610   0.534953   0.115173    1a       1
                            0.000000   0.000000   0.000000  0.00
1164  C         CO  1.0000   0.904118   0.398896   0.115175    1a       1
                            0.000000   0.000000   0.000000  0.00
1165  C         C5  1.0000   0.224803   0.206115   0.115219    1a       1
                            0.000000   0.000000   0.000000  0.00
1166  C         C1  1.0000   0.293776   0.767589   0.115276    1a       1
                            0.000000   0.000000   0.000000  0.00
1167  N         N1  1.0000   0.931920   0.401958   0.115292    1a       1
                            0.000000   0.000000   0.000000  0.00
1168  C         C2  1.0000   0.218943   0.080900   0.115300    1a       1
                            0.000000   0.000000   0.000000  0.00
1169  C         CO  1.0000   0.237057   0.940808   0.115323    1a       1
                            0.000000   0.000000   0.000000  0.00
1170  C         CO  1.0000   0.721016   0.617842   0.115489    1a       1
                            0.000000   0.000000   0.000000  0.00
1171  C         C4  1.0000   0.081517   0.384084   0.116010    1a       1
                            0.000000   0.000000   0.000000  0.00
1172  C         C1  1.0000   0.452441   0.884357   0.116019    1a       1
                            0.000000   0.000000   0.000000  0.00
1173  O         OC  1.0000   0.988877   0.903765   0.116260    1a       1
                            0.000000   0.000000   0.000000  0.00
1174  O         OC  1.0000   0.302533   0.189321   0.116299    1a       1
                            0.000000   0.000000   0.000000  0.00
1175  C         C3  1.0000   0.474522   0.836307   0.116327    1a       1
                            0.000000   0.000000   0.000000  0.00
1176  C         C1  1.0000   0.638167   0.262361   0.116571    1a       1
                            0.000000   0.000000   0.000000  0.00
1177  C         C5  1.0000   0.204446   0.842348   0.116746    1a       1
                            0.000000   0.000000   0.000000  0.00
1178  C         CO  1.0000   0.760612   0.986687   0.116817    1a       1
                            0.000000   0.000000   0.000000  0.00
1179  C         CO  1.0000   0.121290   0.977541   0.116842    1a       1
                            0.000000   0.000000   0.000000  0.00
1180  C         C2  1.0000   0.255087   0.991829   0.116972    1a       1
                            0.000000   0.000000   0.000000  0.00
1181  C         C1  1.0000   0.732240   0.975355   0.116991    1a       1
                            0.000000   0.000000   0.000000  0.00
1182  C         C4  1.0000   0.182548   0.862419   0.117156    1a       1
                            0.000000   0.000000   0.000000  0.00
1183  N         N1  1.0000   0.491626   0.021206   0.117264    1a       1
                            0.000000   0.000000   0.000000  0.00
1184  C         C1  1.0000   0.189584   0.083588   0.117446    1a       1
                            0.000000   0.000000   0.000000  0.00
1185  C         C2  1.0000   0.800814   0.860545   0.117672    1a       1
                            0.000000   0.000000   0.000000  0.00
1186  N         N1  1.0000   0.309359   0.287254   0.117893    1a       1
                            0.000000   0.000000   0.000000  0.00
1187  C         C4  1.0000   0.396344   0.936288   0.118207    1a       1
                            0.000000   0.000000   0.000000  0.00
1188  C         C0  1.0000   0.502893   0.816819   0.118269    1a       1
                            0.000000   0.000000   0.000000  0.00
1189  C         C3  1.0000   0.106766   0.714264   0.118359    1a       1
                            0.000000   0.000000   0.000000  0.00
1190  C         C4  1.0000   0.240609   0.180770   0.118475    1a       1
                            0.000000   0.000000   0.000000  0.00
1191  C         C0  1.0000   0.264341   0.047304   0.118855    1a       1
                            0.000000   0.000000   0.000000  0.00
1192  C         C3  1.0000   0.068211   0.333031   0.118879    1a       1
                            0.000000   0.000000   0.000000  0.00
1193  C         C5  1.0000   0.639327   0.690348   0.119054    1a       1
                            0.000000   0.000000   0.000000  0.00
1194  O         OC  1.0000   0.236341   0.346147   0.119182    1a       1
                            0.000000   0.000000   0.000000  0.00
1195  C         C5  1.0000   0.653701   0.640771   0.119274    1a       1
                            0.000000   0.000000   0.000000  0.00
1196  C         CO  1.0000   0.262249   0.412865   0.119349    1a       1
                            0.000000   0.000000   0.000000  0.00
1197  C         C2  1.0000   0.444511   0.587709   0.119599    1a       1
                            0.000000   0.000000   0.000000  0.00
1198  C         C1  1.0000   0.108399   0.848849   0.119712    1a       1
                            0.000000   0.000000   0.000000  0.00
1199  O         OC  1.0000   0.613895   0.365931   0.119753    1a       1
                            0.000000   0.000000   0.000000  0.00
1200  C         CO  1.0000   0.444386   0.912770   0.119810    1a       1
                            0.000000   0.000000   0.000000  0.00
1201  C         C3  1.0000   0.833876   0.695883   0.120039    1a       1
                            0.000000   0.000000   0.000000  0.00
1202  C         C4  1.0000   0.399151   0.442666   0.120241    1a       1
                            0.000000   0.000000   0.000000  0.00
1203  C         CO  1.0000   0.326736   0.310545   0.120597    1a       1
                            0.000000   0.000000   0.000000  0.00
1204  C         C5  1.0000   0.814474   0.835456   0.120971    1a       1
                            0.000000   0.000000   0.000000  0.00
1205  C         C3  1.0000   0.898583   0.522805   0.120989    1a       1
                            0.000000   0.000000   0.000000  0.00
1206  C         C2  1.0000   0.619456   0.983008   0.121006    1a       1
                            0.000000   0.000000   0.000000  0.00
1207  C         C2  1.0000   0.359620   0.630877   0.121152    1a       1
                            0.000000   0.000000   0.000000  0.00
1208  C         C5  1.0000   0.401856   0.473254   0.121300    1a       1
                            0.000000   0.000000   0.000000  0.00
1209  C         C2  1.0000   0.915639   0.548461   0.121331    1a       1
                            0.000000   0.000000   0.000000  0.00
1210  C         C3  1.0000   0.202461   0.811239   0.121725    1a       1
                            0.000000   0.000000   0.000000  0.00
1211  N         N1  1.0000   0.154419   0.855760   0.121847    1a       1
                            0.000000   0.000000   0.000000  0.00
1212  O         OC  1.0000   0.020498   0.382557   0.122002    1a       1
                            0.000000   0.000000   0.000000  0.00
1213  C         C2  1.0000   0.472216   0.864942   0.122013    1a       1
                            0.000000   0.000000   0.000000  0.00
1214  C         C0  1.0000   0.115966   0.746219   0.122190    1a       1
                            0.000000   0.000000   0.000000  0.00
1215  C         C2  1.0000   0.602754   0.007681   0.122313    1a       1
                            0.000000   0.000000   0.000000  0.00
1216  C         C3  1.0000   0.106664   0.582078   0.122480    1a       1
                            0.000000   0.000000   0.000000  0.00
1217  C         C2  1.0000   0.512150   0.549587   0.122495    1a       1
                            0.000000   0.000000   0.000000  0.00
1218  C         CO  1.0000   0.244221   0.369273   0.122557    1a       1
                            0.000000   0.000000   0.000000  0.00
1219  C         C2  1.0000   0.810833   0.716661   0.122573    1a       1
                            0.000000   0.000000   0.000000  0.00
1220  O         OC  1.0000   0.708307   0.270851   0.122764    1a       1
                            0.000000   0.000000   0.000000  0.00
1221  C         C3  1.0000   0.811002   0.645922   0.122794    1a       1
                            0.000000   0.000000   0.000000  0.00
1222  C         C2  1.0000   0.491971   0.094337   0.122879    1a       1
                            0.000000   0.000000   0.000000  0.00
1223  C         C1  1.0000   0.336118   0.612647   0.122926    1a       1
                            0.000000   0.000000   0.000000  0.00
1224  C         C1  1.0000   0.491512   0.064823   0.122947    1a       1
                            0.000000   0.000000   0.000000  0.00
1225  C         C3  1.0000   0.026561   0.559993   0.122981    1a       1
                            0.000000   0.000000   0.000000  0.00
1226  C         C2  1.0000   0.991174   0.593675   0.123029    1a       1
                            0.000000   0.000000   0.000000  0.00
1227  O         OC  1.0000   0.451605   0.524281   0.123116    1a       1
                            0.000000   0.000000   0.000000  0.00
1228  N         N1  1.0000   0.096004   0.971645   0.123117    1a       1
                            0.000000   0.000000   0.000000  0.00
1229  C         CO  1.0000   0.146172   0.064448   0.123276    1a       1
                            0.000000   0.000000   0.000000  0.00
1230  C         C1  1.0000   0.891698   0.422298   0.123281    1a       1
                            0.000000   0.000000   0.000000  0.00
1231  C         CO  1.0000   0.683787   0.266650   0.123327    1a       1
                            0.000000   0.000000   0.000000  0.00
1232  C         C1  1.0000   0.911639   0.858191   0.123354    1a       1
                            0.000000   0.000000   0.000000  0.00
1233  C         CO  1.0000   0.610550   0.457612   0.123738    1a       1
                            0.000000   0.000000   0.000000  0.00
1234  C         C3  1.0000   0.975238   0.640977   0.123800    1a       1
                            0.000000   0.000000   0.000000  0.00
1235  C         CO  1.0000   0.725058   0.138865   0.123852    1a       1
                            0.000000   0.000000   0.000000  0.00
1236  C         C3  1.0000   0.774095   0.899978   0.123897    1a       1
                            0.000000   0.000000   0.000000  0.00
1237  C         C3  1.0000   0.293481   0.682167   0.124038    1a       1
                            0.000000   0.000000   0.000000  0.00
1238  C         C3  1.0000   0.531461   0.974325   0.124052    1a       1
                            0.000000   0.000000   0.000000  0.00
1239  C         C1  1.0000   0.404209   0.785820   0.124410    1a       1
                            0.000000   0.000000   0.000000  0.00
1240  C         C5  1.0000   0.619458   0.116656   0.124422    1a       1
                            0.000000   0.000000   0.000000  0.00
1241  C         CO  1.0000   0.939785   0.423835   0.124535    1a       1
                            0.000000   0.000000   0.000000  0.00
1242  C         C3  1.0000   0.651153   0.610995   0.124543    1a       1
                            0.000000   0.000000   0.000000  0.00
1243  C         C3  1.0000   0.590975   0.104989   0.124594    1a       1
                            0.000000   0.000000   0.000000  0.00
1244  C         CO  1.0000   0.875440   0.888744   0.124779    1a       1
                            0.000000   0.000000   0.000000  0.00
1245  C         C3  1.0000   0.669420   0.519996   0.124831    1a       1
                            0.000000   0.000000   0.000000  0.00
1246  C         C4  1.0000   0.634693   0.662605   0.124833    1a       1
                            0.000000   0.000000   0.000000  0.00
1247  C         CO  1.0000   0.566931   0.475556   0.124905    1a       1
                            0.000000   0.000000   0.000000  0.00
1248  C         C3  1.0000   0.235585   0.062309   0.124926    1a       1
                            0.000000   0.000000   0.000000  0.00
1249  C         C3  1.0000   0.326935   0.515903   0.124984    1a       1
                            0.000000   0.000000   0.000000  0.00
1250  C         C3  1.0000   0.678032   0.400911   0.125013    1a       1
                            0.000000   0.000000   0.000000  0.00
1251  C         CO  1.0000   0.997403   0.302389   0.125229    1a       1
                            0.000000   0.000000   0.000000  0.00
1252  C         C3  1.0000   0.623295   0.714928   0.125332    1a       1
                            0.000000   0.000000   0.000000  0.00
1253  C         C2  1.0000   0.863258   0.431205   0.125450    1a       1
                            0.000000   0.000000   0.000000  0.00
1254  C         C3  1.0000   0.932942   0.123313   0.125462    1a       1
                            0.000000   0.000000   0.000000  0.00
1255  C         C2  1.0000   0.637808   0.094707   0.125641    1a       1
                            0.000000   0.000000   0.000000  0.00
1256  C         C5  1.0000   0.338532   0.951325   0.125657    1a       1
                            0.000000   0.000000   0.000000  0.00
1257  N         N1  1.0000   0.263786   0.737738   0.125842    1a       1
                            0.000000   0.000000   0.000000  0.00
1258  C         C2  1.0000   0.204073   0.214659   0.125874    1a       1
                            0.000000   0.000000   0.000000  0.00
1259  O         OC  1.0000   0.629944   0.442179   0.126178    1a       1
                            0.000000   0.000000   0.000000  0.00
1260  C         C2  1.0000   0.090526   0.665428   0.126218    1a       1
                            0.000000   0.000000   0.000000  0.00
1261  C         C3  1.0000   0.680209   0.953206   0.126220    1a       1
                            0.000000   0.000000   0.000000  0.00
1262  C         C3  1.0000   0.638059   0.913423   0.126226    1a       1
                            0.000000   0.000000   0.000000  0.00
1263  C         C2  1.0000   0.860061   0.704788   0.126276    1a       1
                            0.000000   0.000000   0.000000  0.00
1264  C         C2  1.0000   0.774135   0.163344   0.126412    1a       1
                            0.000000   0.000000   0.000000  0.00
1265  C         C2  1.0000   0.059207   0.840076   0.126494    1a       1
                            0.000000   0.000000   0.000000  0.00
1266  O         OC  1.0000   0.431959   0.747070   0.126499    1a       1
                            0.000000   0.000000   0.000000  0.00
1267  C         CO  1.0000   0.869637   0.307139   0.126563    1a       1
                            0.000000   0.000000   0.000000  0.00
1268  C         C1  1.0000   0.896265   0.267581   0.126857    1a       1
                            0.000000   0.000000   0.000000  0.00
1269  C         CO  1.0000   0.595025   0.185761   0.127453    1a       1
                            0.000000   0.000000   0.000000  0.00
1270  C         C2  1.0000   0.974472   0.217591   0.127848    1a       1
                            0.000000   0.000000   0.000000  0.00
1271  C         C1  1.0000   0.994818   0.271760   0.128038    1a       1
                            0.000000   0.000000   0.000000  0.00
1272  N         N1  1.0000   0.309992   0.576888   0.128259    1a       1
                            0.000000   0.000000   0.000000  0.00
1273  O         OC  1.0000   0.458124   0.928157   0.128323    1a       1
                            0.000000   0.000000   0.000000  0.00
1274  C         C1  1.0000   0.913915   0.438196   0.128341    1a       1
                            0.000000   0.000000   0.000000  0.00
1275  C         CO  1.0000   0.584099   0.646282   0.128347    1a       1
                            0.000000   0.000000   0.000000  0.00
1276  C         C0  1.0000   0.464812   0.142182   0.128487    1a       1
                            0.000000   0.000000   0.000000  0.00
1277  C         C4  1.0000   0.116274   0.529214   0.128645    1a       1
                            0.000000   0.000000   0.000000  0.00
1278  C         C5  1.0000   0.783273   0.871518   0.128958    1a       1
                            0.000000   0.000000   0.000000  0.00
1279  C         C1  1.0000   0.175511   0.066973   0.128966    1a       1
                            0.000000   0.000000   0.000000  0.00
1280  C         C2  1.0000   0.933412   0.841534   0.129000    1a       1
                            0.000000   0.000000   0.000000  0.00
1281  C         C4  1.0000   0.627614   0.144329   0.129059    1a       1
                            0.000000   0.000000   0.000000  0.00
1282  C         C2  1.0000   0.107523   0.689666   0.129107    1a       1
                            0.000000   0.000000   0.000000  0.00
1283  O         OC  1.0000   0.962759   0.430743   0.129185    1a       1
                            0.000000   0.000000   0.000000  0.00
1284  C         C3  1.0000   0.499017   0.790941   0.129295    1a       1
                            0.000000   0.000000   0.000000  0.00
1285  O         OC  1.0000   0.235179   0.936797   0.129330    1a       1
                            0.000000   0.000000   0.000000  0.00
1286  C         C5  1.0000   0.665538   0.098780   0.129332    1a       1
                            0.000000   0.000000   0.000000  0.00
1287  C         CO  1.0000   0.289500   0.749534   0.129439    1a       1
                            0.000000   0.000000   0.000000  0.00
1288  O         OC  1.0000   0.128780   0.050059   0.129600    1a       1
                            0.000000   0.000000   0.000000  0.00
1289  C         C5  1.0000   0.998504   0.568487   0.129672    1a       1
                            0.000000   0.000000   0.000000  0.00
1290  O         OC  1.0000   0.723668   0.619226   0.129698    1a       1
                            0.000000   0.000000   0.000000  0.00
1291  C         C2  1.0000   0.170275   0.981539   0.129714    1a       1
                            0.000000   0.000000   0.000000  0.00
1292  C         C2  1.0000   0.560103   0.557363   0.129724    1a       1
                            0.000000   0.000000   0.000000  0.00
1293  C         C1  1.0000   0.816731   0.743614   0.129926    1a       1
                            0.000000   0.000000   0.000000  0.00
1294  N         N1  1.0000   0.765214   0.000644   0.130202    1a       1
                            0.000000   0.000000   0.000000  0.00
1295  O         OC  1.0000   0.774953   0.769888   0.130246    1a       1
                            0.000000   0.000000   0.000000  0.00
1296  C         C3  1.0000   0.944117   0.344313   0.130272    1a       1
                            0.000000   0.000000   0.000000  0.00
1297  C         C5  1.0000   0.971828   0.611716   0.130382    1a       1
                            0.000000   0.000000   0.000000  0.00
1298  C         C1  1.0000   0.140976   0.976957   0.130416    1a       1
                            0.000000   0.000000   0.000000  0.00
1299  O         OC  1.0000   0.855183   0.901408   0.130422    1a       1
                            0.000000   0.000000   0.000000  0.00
1300  C         C3  1.0000   0.292501   0.045459   0.130423    1a       1
                            0.000000   0.000000   0.000000  0.00
1301  C         C1  1.0000   0.721034   0.985618   0.130615    1a       1
                            0.000000   0.000000   0.000000  0.00
1302  N         N1  1.0000   0.065715   0.392774   0.130637    1a       1
                            0.000000   0.000000   0.000000  0.00
1303  C         C3  1.0000   0.309033   0.956662   0.130713    1a       1
                            0.000000   0.000000   0.000000  0.00
1304  O         OC  1.0000   0.856655   0.327173   0.130721    1a       1
                            0.000000   0.000000   0.000000  0.00
1305  C         CO  1.0000   0.294092   0.281665   0.130751    1a       1
                            0.000000   0.000000   0.000000  0.00
1306  C         C2  1.0000   0.376922   0.827857   0.130925    1a       1
                            0.000000   0.000000   0.000000  0.00
1307  O         OC  1.0000   0.547148   0.485898   0.131036    1a       1
                            0.000000   0.000000   0.000000  0.00
1308  C         C2  1.0000   0.866056   0.732955   0.131067    1a       1
                            0.000000   0.000000   0.000000  0.00
1309  C         C0  1.0000   0.817746   0.200530   0.131161    1a       1
                            0.000000   0.000000   0.000000  0.00
1310  C         C3  1.0000   0.682305   0.072050   0.131214    1a       1
                            0.000000   0.000000   0.000000  0.00
1311  C         C3  1.0000   0.525758   0.823165   0.131497    1a       1
                            0.000000   0.000000   0.000000  0.00
1312  C         C4  1.0000   0.676713   0.126680   0.131511    1a       1
                            0.000000   0.000000   0.000000  0.00
1313  C         CO  1.0000   0.036966   0.389245   0.131584    1a       1
                            0.000000   0.000000   0.000000  0.00
1314  C         C5  1.0000   0.301349   0.526090   0.131640    1a       1
                            0.000000   0.000000   0.000000  0.00
1315  C         C5  1.0000   0.656751   0.150327   0.131723    1a       1
                            0.000000   0.000000   0.000000  0.00
1316  C         C3  1.0000   0.489019   0.165001   0.131769    1a       1
                            0.000000   0.000000   0.000000  0.00
1317  C         C1  1.0000   0.750191   0.149003   0.131885    1a       1
                            0.000000   0.000000   0.000000  0.00
1318  O         OC  1.0000   0.980515   0.053433   0.131895    1a       1
                            0.000000   0.000000   0.000000  0.00
1319  C         C2  1.0000   0.697616   0.753424   0.132014    1a       1
                            0.000000   0.000000   0.000000  0.00
1320  C         CO  1.0000   0.479576   0.022862   0.132088    1a       1
                            0.000000   0.000000   0.000000  0.00
1321  C         C0  1.0000   0.698731   0.512339   0.132535    1a       1
                            0.000000   0.000000   0.000000  0.00
1322  C         CO  1.0000   0.799329   0.767804   0.132779    1a       1
                            0.000000   0.000000   0.000000  0.00
1323  C         C5  1.0000   0.266612   0.687041   0.132864    1a       1
                            0.000000   0.000000   0.000000  0.00
1324  C         C5  1.0000   0.234006   0.165349   0.132871    1a       1
                            0.000000   0.000000   0.000000  0.00
1325  C         C3  1.0000   0.667378   0.180615   0.132901    1a       1
                            0.000000   0.000000   0.000000  0.00
1326  C         CO  1.0000   0.419390   0.765516   0.132907    1a       1
                            0.000000   0.000000   0.000000  0.00
1327  O         OC  1.0000   0.280919   0.261169   0.132916    1a       1
                            0.000000   0.000000   0.000000  0.00
1328  C         C2  1.0000   0.859025   0.458542   0.132957    1a       1
                            0.000000   0.000000   0.000000  0.00
1329  C         C3  1.0000   0.848885   0.528432   0.132976    1a       1
                            0.000000   0.000000   0.000000  0.00
1330  C         C2  1.0000   0.911592   0.245578   0.133008    1a       1
                            0.000000   0.000000   0.000000  0.00
1331  C         C1  1.0000   0.843621   0.751390   0.133156    1a       1
                            0.000000   0.000000   0.000000  0.00
1332  N         N1  1.0000   0.586859   0.460501   0.133224    1a       1
                            0.000000   0.000000   0.000000  0.00
1333  C         C5  1.0000   0.107524   0.557065   0.133259    1a       1
                            0.000000   0.000000   0.000000  0.00
1334  C         C0  1.0000   0.651661   0.940938   0.133306    1a       1
                            0.000000   0.000000   0.000000  0.00
1335  O         OC  1.0000   0.365544   0.163747   0.133438    1a       1
                            0.000000   0.000000   0.000000  0.00
1336  C         C3  1.0000   0.474674   0.111116   0.133698    1a       1
                            0.000000   0.000000   0.000000  0.00
1337  C         C3  1.0000   0.095808   0.761346   0.133732    1a       1
                            0.000000   0.000000   0.000000  0.00
1338  C         C2  1.0000   0.281203   0.505230   0.133756    1a       1
                            0.000000   0.000000   0.000000  0.00
1339  C         C1  1.0000   0.891153   0.868669   0.133961    1a       1
                            0.000000   0.000000   0.000000  0.00
1340  N         N1  1.0000   0.608439   0.655504   0.133999    1a       1
                            0.000000   0.000000   0.000000  0.00
1341  N         N1  1.0000   0.391367   0.423479   0.134001    1a       1
                            0.000000   0.000000   0.000000  0.00
1342  C         C5  1.0000   0.385485   0.936813   0.134188    1a       1
                            0.000000   0.000000   0.000000  0.00
1343  C         C3  1.0000   0.776303   0.064176   0.134206    1a       1
                            0.000000   0.000000   0.000000  0.00
1344  C         CO  1.0000   0.642847   0.257316   0.134303    1a       1
                            0.000000   0.000000   0.000000  0.00
1345  C         C2  1.0000   0.778303   0.239003   0.134448    1a       1
                            0.000000   0.000000   0.000000  0.00
1346  O         OC  1.0000   0.556012   0.044576   0.134537    1a       1
                            0.000000   0.000000   0.000000  0.00
1347  C         C3  1.0000   0.848438   0.190061   0.134601    1a       1
                            0.000000   0.000000   0.000000  0.00
1348  C         C3  1.0000   0.628770   0.966599   0.134631    1a       1
                            0.000000   0.000000   0.000000  0.00
1349  C         CO  1.0000   0.331246   0.591584   0.134655    1a       1
                            0.000000   0.000000   0.000000  0.00
1350  C         C0  1.0000   0.878120   0.511488   0.134888    1a       1
                            0.000000   0.000000   0.000000  0.00
1351  N         N1  1.0000   0.605024   0.163607   0.135036    1a       1
                            0.000000   0.000000   0.000000  0.00
1352  C         C1  1.0000   0.393068   0.804165   0.135180    1a       1
                            0.000000   0.000000   0.000000  0.00
1353  C         C2  1.0000   0.674623   0.771459   0.135234    1a       1
                            0.000000   0.000000   0.000000  0.00
1354  N         N1  1.0000   0.707660   0.130468   0.135250    1a       1
                            0.000000   0.000000   0.000000  0.00
1355  C         C4  1.0000   0.808813   0.819623   0.135253    1a       1
                            0.000000   0.000000   0.000000  0.00
1356  C         C4  1.0000   0.253652   0.713576   0.135268    1a       1
                            0.000000   0.000000   0.000000  0.00
1357  O         OC  1.0000   0.007448   0.318107   0.135369    1a       1
                            0.000000   0.000000   0.000000  0.00
1358  O         OC  1.0000   0.746087   0.709010   0.135604    1a       1
                            0.000000   0.000000   0.000000  0.00
1359  C         C1  1.0000   0.114707   0.853042   0.135707    1a       1
                            0.000000   0.000000   0.000000  0.00
1360  N         N1  1.0000   0.817121   0.789289   0.135769    1a       1
                            0.000000   0.000000   0.000000  0.00
1361  C         C4  1.0000   0.792791   0.012918   0.135801    1a       1
                            0.000000   0.000000   0.000000  0.00
1362  C         C1  1.0000   0.889465   0.291060   0.135822    1a       1
                            0.000000   0.000000   0.000000  0.00
1363  C         C3  1.0000   0.532057   0.555093   0.135908    1a       1
                            0.000000   0.000000   0.000000  0.00
1364  C         C2  1.0000   0.695873   0.973624   0.136121    1a       1
                            0.000000   0.000000   0.000000  0.00
1365  C         C1  1.0000   0.320104   0.322267   0.136130    1a       1
                            0.000000   0.000000   0.000000  0.00
1366  C         C2  1.0000   0.909006   0.463858   0.136142    1a       1
                            0.000000   0.000000   0.000000  0.00
1367  C         CO  1.0000   0.843524   0.781422   0.136256    1a       1
                            0.000000   0.000000   0.000000  0.00
1368  C         C3  1.0000   0.137353   0.754357   0.136529    1a       1
                            0.000000   0.000000   0.000000  0.00
1369  C         C1  1.0000   0.258316   0.408931   0.136698    1a       1
                            0.000000   0.000000   0.000000  0.00
1370  C         C3  1.0000   0.133852   0.481004   0.136737    1a       1
                            0.000000   0.000000   0.000000  0.00
1371  C         C3  1.0000   0.795532   0.176163   0.136771    1a       1
                            0.000000   0.000000   0.000000  0.00
1372  C         C1  1.0000   0.481315   0.052178   0.136776    1a       1
                            0.000000   0.000000   0.000000  0.00
1373  C         C3  1.0000   0.881622   0.477510   0.136874    1a       1
                            0.000000   0.000000   0.000000  0.00
1374  C         C4  1.0000   0.295769   0.553514   0.136924    1a       1
                            0.000000   0.000000   0.000000  0.00
1375  C         C2  1.0000   0.561164   0.226021   0.136955    1a       1
                            0.000000   0.000000   0.000000  0.00
1376  C         C2  1.0000   0.370902   0.100021   0.137053    1a       1
                            0.000000   0.000000   0.000000  0.00
1377  C         CO  1.0000   0.145330   0.855763   0.137328    1a       1
                            0.000000   0.000000   0.000000  0.00
1378  C         C1  1.0000   0.574856   0.199570   0.137427    1a       1
                            0.000000   0.000000   0.000000  0.00
1379  C         C3  1.0000   0.233922   0.489149   0.137479    1a       1
                            0.000000   0.000000   0.000000  0.00
1380  N         N1  1.0000   0.669298   0.264299   0.137502    1a       1
                            0.000000   0.000000   0.000000  0.00
1381  C         C1  1.0000   0.247210   0.381974   0.137576    1a       1
                            0.000000   0.000000   0.000000  0.00
1382  C         C3  1.0000   0.807665   0.231389   0.137729    1a       1
                            0.000000   0.000000   0.000000  0.00
1383  C         C2  1.0000   0.220887   0.048421   0.137830    1a       1
                            0.000000   0.000000   0.000000  0.00
1384  O         OC  1.0000   0.194831   0.552090   0.137850    1a       1
                            0.000000   0.000000   0.000000  0.00
1385  C         C1  1.0000   0.595753   0.015816   0.137949    1a       1
                            0.000000   0.000000   0.000000  0.00
1386  C         C3  1.0000   0.253413   0.141759   0.137966    1a       1
                            0.000000   0.000000   0.000000  0.00
1387  C         C2  1.0000   0.356650   0.942881   0.138121    1a       1
                            0.000000   0.000000   0.000000  0.00
1388  C         C3  1.0000   0.398919   0.486187   0.138204    1a       1
                            0.000000   0.000000   0.000000  0.00
1389  O         OC  1.0000   0.346245   0.434957   0.138349    1a       1
                            0.000000   0.000000   0.000000  0.00
1390  C         C3  1.0000   0.707668   0.481218   0.138352    1a       1
                            0.000000   0.000000   0.000000  0.00
1391  C         C3  1.0000   0.815069   0.962469   0.138599    1a       1
                            0.000000   0.000000   0.000000  0.00
1392  O         OC  1.0000   0.035079   0.161311   0.138693    1a       1
                            0.000000   0.000000   0.000000  0.00
1393  C         CO  1.0000   0.741604   0.001905   0.138846    1a       1
                            0.000000   0.000000   0.000000  0.00
1394  C         C5  1.0000   0.814506   0.993927   0.138883    1a       1
                            0.000000   0.000000   0.000000  0.00
1395  C         C2  1.0000   0.253900   0.662015   0.139042    1a       1
                            0.000000   0.000000   0.000000  0.00
1396  O         OC  1.0000   0.864278   0.794331   0.139121    1a       1
                            0.000000   0.000000   0.000000  0.00
1397  C         C5  1.0000   0.797012   0.042862   0.139162    1a       1
                            0.000000   0.000000   0.000000  0.00
1398  C         CO  1.0000   0.096742   0.968550   0.139261    1a       1
                            0.000000   0.000000   0.000000  0.00
1399  O         OC  1.0000   0.853809   0.104060   0.139266    1a       1
                            0.000000   0.000000   0.000000  0.00
1400  C         C2  1.0000   0.765256   0.263390   0.139436    1a       1
                            0.000000   0.000000   0.000000  0.00
1401  C         C2  1.0000   0.736569   0.472624   0.139704    1a       1
                            0.000000   0.000000   0.000000  0.00
1402  C         C3  1.0000   0.536701   0.290808   0.139786    1a       1
                            0.000000   0.000000   0.000000  0.00
1403  O         OC  1.0000   0.433123   0.403630   0.139793    1a       1
                            0.000000   0.000000   0.000000  0.00
1404  C         C2  1.0000   0.190540   0.050893   0.140028    1a       1
                            0.000000   0.000000   0.000000  0.00
1405  O         OC  1.0000   0.894660   0.611856   0.140061    1a       1
                            0.000000   0.000000   0.000000  0.00
1406  C         C5  1.0000   0.199552   0.200724   0.140066    1a       1
                            0.000000   0.000000   0.000000  0.00
1407  O         OC  1.0000   0.469727   0.004405   0.140259    1a       1
                            0.000000   0.000000   0.000000  0.00
1408  C         C3  1.0000   0.447159   0.160706   0.140655    1a       1
                            0.000000   0.000000   0.000000  0.00
1409  C         C5  1.0000   0.255830   0.511043   0.141245    1a       1
                            0.000000   0.000000   0.000000  0.00
1410  C         CO  1.0000   0.408610   0.404147   0.141248    1a       1
                            0.000000   0.000000   0.000000  0.00
1411  C         CO  1.0000   0.366219   0.420629   0.141249    1a       1
                            0.000000   0.000000   0.000000  0.00
1412  O         OC  1.0000   0.303762   0.746787   0.141575    1a       1
                            0.000000   0.000000   0.000000  0.00
1413  C         C5  1.0000   0.122704   0.509980   0.141599    1a       1
                            0.000000   0.000000   0.000000  0.00
1414  C         C2  1.0000   0.947699   0.001429   0.141649    1a       1
                            0.000000   0.000000   0.000000  0.00
1415  C         C1  1.0000   0.567956   0.635853   0.141827    1a       1
                            0.000000   0.000000   0.000000  0.00
1416  C         C2  1.0000   0.546500   0.616205   0.142021    1a       1
                            0.000000   0.000000   0.000000  0.00
1417  C         C1  1.0000   0.299628   0.304138   0.142176    1a       1
                            0.000000   0.000000   0.000000  0.00
1418  H         H1  1.0000   0.296526   0.878979   0.142285    1a       1
                            0.000000   0.000000   0.000000  0.00
1419  C         C3  1.0000   0.801174   0.374680   0.142406    1a       1
                            0.000000   0.000000   0.000000  0.00
1420  C         C3  1.0000   0.309494   0.827636   0.142607    1a       1
                            0.000000   0.000000   0.000000  0.00
1421  C         C4  1.0000   0.210606   0.173388   0.142732    1a       1
                            0.000000   0.000000   0.000000  0.00
1422  C         C3  1.0000   0.974242   0.231769   0.142775    1a       1
                            0.000000   0.000000   0.000000  0.00
1423  C         C2  1.0000   0.987882   0.259620   0.143104    1a       1
                            0.000000   0.000000   0.000000  0.00
1424  C         CO  1.0000   0.573867   0.034631   0.143258    1a       1
                            0.000000   0.000000   0.000000  0.00
1425  O         OC  1.0000   0.625068   0.249210   0.143266    1a       1
                            0.000000   0.000000   0.000000  0.00
1426  C         C4  1.0000   0.954207   0.602816   0.143281    1a       1
                            0.000000   0.000000   0.000000  0.00
1427  O         OC  1.0000   0.424192   0.240101   0.143299    1a       1
                            0.000000   0.000000   0.000000  0.00
1428  C         C1  1.0000   0.126078   0.973064   0.143615    1a       1
                            0.000000   0.000000   0.000000  0.00
1429  C         C2  1.0000   0.840696   0.003626   0.143743    1a       1
                            0.000000   0.000000   0.000000  0.00
1430  N         N1  1.0000   0.275296   0.880604   0.143758    1a       1
                            0.000000   0.000000   0.000000  0.00
1431  C         C3  1.0000   0.065632   0.838989   0.143808    1a       1
                            0.000000   0.000000   0.000000  0.00
1432  C         C2  1.0000   0.372926   0.072624   0.144029    1a       1
                            0.000000   0.000000   0.000000  0.00
1433  C         C4  1.0000   0.985812   0.558971   0.144145    1a       1
                            0.000000   0.000000   0.000000  0.00
1434  C         C3  1.0000   0.556055   0.408022   0.144167    1a       1
                            0.000000   0.000000   0.000000  0.00
1435  C         C4  1.0000   0.778677   0.858970   0.144178    1a       1
                            0.000000   0.000000   0.000000  0.00
1436  C         C1  1.0000   0.706145   0.735145   0.144290    1a       1
                            0.000000   0.000000   0.000000  0.00
1437  C         C2  1.0000   0.184503   0.979373   0.144621    1a       1
                            0.000000   0.000000   0.000000  0.00
1438  C         CO  1.0000   0.356524   0.150387   0.145225    1a       1
                            0.000000   0.000000   0.000000  0.00
1439  C         C2  1.0000   0.330509   0.345314   0.145226    1a       1
                            0.000000   0.000000   0.000000  0.00
1440  C         CO  1.0000   0.077551   0.396241   0.145492    1a       1
                            0.000000   0.000000   0.000000  0.00
1441  C         CO  1.0000   0.974526   0.049867   0.145501    1a       1
                            0.000000   0.000000   0.000000  0.00
1442  C         C2  1.0000   0.932961   0.833478   0.145513    1a       1
                            0.000000   0.000000   0.000000  0.00
1443  C         C2  1.0000   0.732937   0.551759   0.145523    1a       1
                            0.000000   0.000000   0.000000  0.00
1444  C         C3  1.0000   0.657467   0.917103   0.145542    1a       1
                            0.000000   0.000000   0.000000  0.00
1445  C         CO  1.0000   0.728502   0.714378   0.145614    1a       1
                            0.000000   0.000000   0.000000  0.00
1446  C         C5  1.0000   0.230128   0.714435   0.145677    1a       1
                            0.000000   0.000000   0.000000  0.00
1447  O         OC  1.0000   0.796669   0.447931   0.145839    1a       1
                            0.000000   0.000000   0.000000  0.00
1448  O         OC  1.0000   0.344933   0.586258   0.145890    1a       1
                            0.000000   0.000000   0.000000  0.00
1449  C         C4  1.0000   0.822741   0.052198   0.146054    1a       1
                            0.000000   0.000000   0.000000  0.00
1450  O         OC  1.0000   0.169672   0.127908   0.146062    1a       1
                            0.000000   0.000000   0.000000  0.00
1451  C         C3  1.0000   0.708963   0.534085   0.146420    1a       1
                            0.000000   0.000000   0.000000  0.00
1452  O         OC  1.0000   0.969820   0.498134   0.146454    1a       1
                            0.000000   0.000000   0.000000  0.00
1453  C         C2  1.0000   0.463210   0.094040   0.146467    1a       1
                            0.000000   0.000000   0.000000  0.00
1454  C         C1  1.0000   0.357371   0.119914   0.146919    1a       1
                            0.000000   0.000000   0.000000  0.00
1455  O         OC  1.0000   0.160721   0.672117   0.147243    1a       1
                            0.000000   0.000000   0.000000  0.00
1456  C         C5  1.0000   0.272159   0.558875   0.147320    1a       1
                            0.000000   0.000000   0.000000  0.00
1457  C         C2  1.0000   0.822168   0.252327   0.147378    1a       1
                            0.000000   0.000000   0.000000  0.00
1458  O         OC  1.0000   0.100687   0.405146   0.147713    1a       1
                            0.000000   0.000000   0.000000  0.00
1459  C         C5  1.0000   0.793015   0.832813   0.147736    1a       1
                            0.000000   0.000000   0.000000  0.00
1460  C         C1  1.0000   0.781815   0.283283   0.147768    1a       1
                            0.000000   0.000000   0.000000  0.00
1461  C         C2  1.0000   0.094809   0.846134   0.147845    1a       1
                            0.000000   0.000000   0.000000  0.00
1462  C         C5  1.0000   0.845239   0.033111   0.147907    1a       1
                            0.000000   0.000000   0.000000  0.00
1463  C         C2  1.0000   0.688918   0.463328   0.148190    1a       1
                            0.000000   0.000000   0.000000  0.00
1464  H         H1  1.0000   0.267765   0.898339   0.148268    1a       1
                            0.000000   0.000000   0.000000  0.00
1465  O         OC  1.0000   0.078986   0.961556   0.148300    1a       1
                            0.000000   0.000000   0.000000  0.00
1466  C         C1  1.0000   0.030186   0.389970   0.148572    1a       1
                            0.000000   0.000000   0.000000  0.00
1467  N         N1  1.0000   0.413049   0.768567   0.148578    1a       1
                            0.000000   0.000000   0.000000  0.00
1468  C         C1  1.0000   0.745178   0.147486   0.148582    1a       1
                            0.000000   0.000000   0.000000  0.00
1469  C         C3  1.0000   0.215398   0.743648   0.148653    1a       1
                            0.000000   0.000000   0.000000  0.00
1470  C         C3  1.0000   0.369961   0.720591   0.148655    1a       1
                            0.000000   0.000000   0.000000  0.00
1471  C         C4  1.0000   0.251146   0.538131   0.148773    1a       1
                            0.000000   0.000000   0.000000  0.00
1472  C         C3  1.0000   0.402584   0.933860   0.148774    1a       1
                            0.000000   0.000000   0.000000  0.00
1473  O         OC  1.0000   0.776958   0.595746   0.148937    1a       1
                            0.000000   0.000000   0.000000  0.00
1474  C         C2  1.0000   0.466775   0.065144   0.148970    1a       1
                            0.000000   0.000000   0.000000  0.00
1475  C         C5  1.0000   0.231276   0.662350   0.149030    1a       1
                            0.000000   0.000000   0.000000  0.00
1476  C         CO  1.0000   0.908665   0.625517   0.149228    1a       1
                            0.000000   0.000000   0.000000  0.00
1477  C         C2  1.0000   0.101105   0.563228   0.149283    1a       1
                            0.000000   0.000000   0.000000  0.00
1478  C         C2  1.0000   0.016151   0.890895   0.149385    1a       1
                            0.000000   0.000000   0.000000  0.00
1479  C         C3  1.0000   0.101136   0.104252   0.149439    1a       1
                            0.000000   0.000000   0.000000  0.00
1480  O         OC  1.0000   0.156671   0.863317   0.149463    1a       1
                            0.000000   0.000000   0.000000  0.00
1481  C         C3  1.0000   0.923282   0.247017   0.149493    1a       1
                            0.000000   0.000000   0.000000  0.00
1482  C         C1  1.0000   0.746398   0.450480   0.149536    1a       1
                            0.000000   0.000000   0.000000  0.00
1483  C         C2  1.0000   0.930076   0.982535   0.149702    1a       1
                            0.000000   0.000000   0.000000  0.00
1484  C         C2  1.0000   0.621476   0.978730   0.149745    1a       1
                            0.000000   0.000000   0.000000  0.00
1485  C         CO  1.0000   0.718455   0.133060   0.149769    1a       1
                            0.000000   0.000000   0.000000  0.00
1486  C         CO  1.0000   0.609614   0.655770   0.149863    1a       1
                            0.000000   0.000000   0.000000  0.00
1487  C         C3  1.0000   0.174948   0.212967   0.149938    1a       1
                            0.000000   0.000000   0.000000  0.00
1488  C         C3  1.0000   0.636640   0.825444   0.150040    1a       1
                            0.000000   0.000000   0.000000  0.00
1489  C         CO  1.0000   0.596189   0.163072   0.150215    1a       1
                            0.000000   0.000000   0.000000  0.00
1490  C         C2  1.0000   0.892464   0.860724   0.150216    1a       1
                            0.000000   0.000000   0.000000  0.00
1491  C         C2  1.0000   0.270680   0.421073   0.150434    1a       1
                            0.000000   0.000000   0.000000  0.00
1492  C         C1  1.0000   0.956131   0.025358   0.150466    1a       1
                            0.000000   0.000000   0.000000  0.00
1493  C         CO  1.0000   0.399506   0.793458   0.150633    1a       1
                            0.000000   0.000000   0.000000  0.00
1494  C         CO  1.0000   0.840002   0.101079   0.150837    1a       1
                            0.000000   0.000000   0.000000  0.00
1495  C         C2  1.0000   0.900782   0.294576   0.150839    1a       1
                            0.000000   0.000000   0.000000  0.00
1496  C         C4  1.0000   0.584337   0.452480   0.150889    1a       1
                            0.000000   0.000000   0.000000  0.00
1497  C         C1  1.0000   0.605157   0.002546   0.151012    1a       1
                            0.000000   0.000000   0.000000  0.00
1498  C         C3  1.0000   0.661430   0.772687   0.151209    1a       1
                            0.000000   0.000000   0.000000  0.00
1499  C         C3  1.0000   0.875149   0.038789   0.151258    1a       1
                            0.000000   0.000000   0.000000  0.00
1500  C         C5  1.0000   0.963724   0.576826   0.151296    1a       1
                            0.000000   0.000000   0.000000  0.00
1501  C         C5  1.0000   0.281933   0.831219   0.151348    1a       1
                            0.000000   0.000000   0.000000  0.00
1502  C         C4  1.0000   0.265569   0.856973   0.151389    1a       1
                            0.000000   0.000000   0.000000  0.00
1503  N         N1  1.0000   0.936127   0.622463   0.151398    1a       1
                            0.000000   0.000000   0.000000  0.00
1504  C         CO  1.0000   0.046739   0.164600   0.151453    1a       1
                            0.000000   0.000000   0.000000  0.00
1505  C         CO  1.0000   0.202385   0.552278   0.151466    1a       1
                            0.000000   0.000000   0.000000  0.00
1506  C         C1  1.0000   0.810124   0.278336   0.151545    1a       1
                            0.000000   0.000000   0.000000  0.00
1507  C         CO  1.0000   0.774839   0.439847   0.151694    1a       1
                            0.000000   0.000000   0.000000  0.00
1508  O         OC  1.0000   0.738037   0.011165   0.151772    1a       1
                            0.000000   0.000000   0.000000  0.00
1509  C         C1  1.0000   0.576158   0.186203   0.151981    1a       1
                            0.000000   0.000000   0.000000  0.00
1510  C         C3  1.0000   0.550518   0.239042   0.152279    1a       1
                            0.000000   0.000000   0.000000  0.00
1511  C         C2  1.0000   0.067767   0.066150   0.152280    1a       1
                            0.000000   0.000000   0.000000  0.00
1512  C         C3  1.0000   0.300973   0.207742   0.152283    1a       1
                            0.000000   0.000000   0.000000  0.00
1513  C         C2  1.0000   0.008552   0.919759   0.152569    1a       1
                            0.000000   0.000000   0.000000  0.00
1514  C         C2  1.0000   0.246716   0.367057   0.152639    1a       1
                            0.000000   0.000000   0.000000  0.00
1515  C         C3  1.0000   0.877829   0.524344   0.152731    1a       1
                            0.000000   0.000000   0.000000  0.00
1516  C         C4  1.0000   0.218506   0.688697   0.152973    1a       1
                            0.000000   0.000000   0.000000  0.00
1517  C         C5  1.0000   0.072541   0.094814   0.153072    1a       1
                            0.000000   0.000000   0.000000  0.00
1518  O         OC  1.0000   0.969266   0.702020   0.153518    1a       1
                            0.000000   0.000000   0.000000  0.00
1519  N         N1  1.0000   0.997129   0.536250   0.153564    1a       1
                            0.000000   0.000000   0.000000  0.00
1520  O         OC  1.0000   0.719083   0.851618   0.153591    1a       1
                            0.000000   0.000000   0.000000  0.00
1521  C         C3  1.0000   0.042086   0.023567   0.153688    1a       1
                            0.000000   0.000000   0.000000  0.00
1522  C         C2  1.0000   0.787954   0.174360   0.153867    1a       1
                            0.000000   0.000000   0.000000  0.00
1523  C         C4  1.0000   0.678616   0.269215   0.154061    1a       1
                            0.000000   0.000000   0.000000  0.00
1524  C         C0  1.0000   0.524564   0.569222   0.154141    1a       1
                            0.000000   0.000000   0.000000  0.00
1525  C         C0  1.0000   0.537191   0.270790   0.154323    1a       1
                            0.000000   0.000000   0.000000  0.00
1526  C         CO  1.0000   0.776003   0.311421   0.154388    1a       1
                            0.000000   0.000000   0.000000  0.00
1527  O         OC  1.0000   0.753342   0.321971   0.154477    1a       1
                            0.000000   0.000000   0.000000  0.00
1528  C         CO  1.0000   0.986715   0.509928   0.154668    1a       1
                            0.000000   0.000000   0.000000  0.00
1529  C         C3  1.0000   0.710189   0.225386   0.154687    1a       1
                            0.000000   0.000000   0.000000  0.00
1530  C         C3  1.0000   0.036020   0.706684   0.154718    1a       1
                            0.000000   0.000000   0.000000  0.00
1531  C         C0  1.0000   0.947583   0.224492   0.154950    1a       1
                            0.000000   0.000000   0.000000  0.00
1532  C         C5  1.0000   0.563412   0.431256   0.155295    1a       1
                            0.000000   0.000000   0.000000  0.00
1533  C         C5  1.0000   0.042528   0.053699   0.155667    1a       1
                            0.000000   0.000000   0.000000  0.00
1534  C         C1  1.0000   0.584175   0.640384   0.155757    1a       1
                            0.000000   0.000000   0.000000  0.00
1535  N         N1  1.0000   0.824697   0.078223   0.155839    1a       1
                            0.000000   0.000000   0.000000  0.00
1536  C         C1  1.0000   0.395428   0.394106   0.155856    1a       1
                            0.000000   0.000000   0.000000  0.00
1537  C         C3  1.0000   0.014305   0.821729   0.155942    1a       1
                            0.000000   0.000000   0.000000  0.00
1538  C         C2  1.0000   0.482676   0.254566   0.156171    1a       1
                            0.000000   0.000000   0.000000  0.00
1539  C         C3  1.0000   0.539330   0.599901   0.156272    1a       1
                            0.000000   0.000000   0.000000  0.00
1540  C         C3  1.0000   0.910782   0.839103   0.156430    1a       1
                            0.000000   0.000000   0.000000  0.00
1541  N         N1  1.0000   0.760835   0.873863   0.156575    1a       1
                            0.000000   0.000000   0.000000  0.00
1542  C         C3  1.0000   0.653140   0.317233   0.156638    1a       1
                            0.000000   0.000000   0.000000  0.00
1543  C         CO  1.0000   0.184693   0.136203   0.156712    1a       1
                            0.000000   0.000000   0.000000  0.00
1544  C         C3  1.0000   0.222527   0.636280   0.156897    1a       1
                            0.000000   0.000000   0.000000  0.00
1545  C         C2  1.0000   0.006163   0.380300   0.157107    1a       1
                            0.000000   0.000000   0.000000  0.00
1546  C         C2  1.0000   0.044538   0.215927   0.157235    1a       1
                            0.000000   0.000000   0.000000  0.00
1547  N         N1  1.0000   0.203698   0.158483   0.157256    1a       1
                            0.000000   0.000000   0.000000  0.00
1548  C         C0  1.0000   0.040529   0.842213   0.157259    1a       1
                            0.000000   0.000000   0.000000  0.00
1549  C         C1  1.0000   0.726829   0.434091   0.157290    1a       1
                            0.000000   0.000000   0.000000  0.00
1550  C         C1  1.0000   0.055304   0.393625   0.157292    1a       1
                            0.000000   0.000000   0.000000  0.00
1551  C         C3  1.0000   0.273430   0.584980   0.157331    1a       1
                            0.000000   0.000000   0.000000  0.00
1552  C         C2  1.0000   0.287604   0.310875   0.157379    1a       1
                            0.000000   0.000000   0.000000  0.00
1553  C         C2  1.0000   0.697980   0.439671   0.157403    1a       1
                            0.000000   0.000000   0.000000  0.00
1554  C         C1  1.0000   0.370171   0.408015   0.157416    1a       1
                            0.000000   0.000000   0.000000  0.00
1555  C         CO  1.0000   0.429271   0.242693   0.157425    1a       1
                            0.000000   0.000000   0.000000  0.00
1556  C         C4  1.0000   0.049303   0.112742   0.157518    1a       1
                            0.000000   0.000000   0.000000  0.00
1557  O         OC  1.0000   0.630304   0.659289   0.157713    1a       1
                            0.000000   0.000000   0.000000  0.00
1558  C         C5  1.0000   0.396737   0.722417   0.157754    1a       1
                            0.000000   0.000000   0.000000  0.00
1559  C         C3  1.0000   0.368609   0.277955   0.157887    1a       1
                            0.000000   0.000000   0.000000  0.00
1560  C         C4  1.0000   0.018627   0.070869   0.157909    1a       1
                            0.000000   0.000000   0.000000  0.00
1561  C         C3  1.0000   0.935787   0.193369   0.158003    1a       1
                            0.000000   0.000000   0.000000  0.00
1562  C         C4  1.0000   0.114821   0.516189   0.158144    1a       1
                            0.000000   0.000000   0.000000  0.00
1563  N         N1  1.0000   0.226157   0.542262   0.158231    1a       1
                            0.000000   0.000000   0.000000  0.00
1564  O         OC  1.0000   0.437238   0.852198   0.158327    1a       1
                            0.000000   0.000000   0.000000  0.00
1565  C         C3  1.0000   0.612236   0.790980   0.158386    1a       1
                            0.000000   0.000000   0.000000  0.00
1566  C         C2  1.0000   0.915810   0.271886   0.158396    1a       1
                            0.000000   0.000000   0.000000  0.00
1567  C         C2  1.0000   0.140175   0.972873   0.158471    1a       1
                            0.000000   0.000000   0.000000  0.00
1568  C         C2  1.0000   0.925555   0.747376   0.158523    1a       1
                            0.000000   0.000000   0.000000  0.00
1569  N         N1  1.0000   0.346974   0.160980   0.158690    1a       1
                            0.000000   0.000000   0.000000  0.00
1570  C         C2  1.0000   0.335344   0.238963   0.158714    1a       1
                            0.000000   0.000000   0.000000  0.00
1571  N         N1  1.0000   0.989966   0.058331   0.158781    1a       1
                            0.000000   0.000000   0.000000  0.00
1572  C         CO  1.0000   0.732951   0.869112   0.158934    1a       1
                            0.000000   0.000000   0.000000  0.00
1573  C         C1  1.0000   0.056483   0.189959   0.158967    1a       1
                            0.000000   0.000000   0.000000  0.00
1574  C         C5  1.0000   0.328598   0.210302   0.159114    1a       1
                            0.000000   0.000000   0.000000  0.00
1575  C         C3  1.0000   0.493613   0.572925   0.159248    1a       1
                            0.000000   0.000000   0.000000  0.00
1576  C         C1  1.0000   0.692916   0.733689   0.159261    1a       1
                            0.000000   0.000000   0.000000  0.00
1577  C         C5  1.0000   0.021671   0.101100   0.159327    1a       1
                            0.000000   0.000000   0.000000  0.00
1578  N         N1  1.0000   0.570560   0.030745   0.159446    1a       1
                            0.000000   0.000000   0.000000  0.00
1579  C         C3  1.0000   0.035029   0.874497   0.159458    1a       1
                            0.000000   0.000000   0.000000  0.00
1580  C         C1  1.0000   0.743518   0.565351   0.159470    1a       1
                            0.000000   0.000000   0.000000  0.00
1581  O         OC  1.0000   0.175822   0.800706   0.159632    1a       1
                            0.000000   0.000000   0.000000  0.00
1582  C         CO  1.0000   0.166593   0.683001   0.159639    1a       1
                            0.000000   0.000000   0.000000  0.00
1583  C         C4  1.0000   0.415275   0.745262   0.159655    1a       1
                            0.000000   0.000000   0.000000  0.00
1584  C         C3  1.0000   0.169825   0.975217   0.159669    1a       1
                            0.000000   0.000000   0.000000  0.00
1585  C         C2  1.0000   0.764237   0.159151   0.159686    1a       1
                            0.000000   0.000000   0.000000  0.00
1586  C         C1  1.0000   0.898475   0.647625   0.159762    1a       1
                            0.000000   0.000000   0.000000  0.00
1587  C         C5  1.0000   0.237712   0.855729   0.159778    1a       1
                            0.000000   0.000000   0.000000  0.00
1588  C         C3  1.0000   0.561960   0.290924   0.159835    1a       1
                            0.000000   0.000000   0.000000  0.00
1589  C         C0  1.0000   0.644174   0.798431   0.159906    1a       1
                            0.000000   0.000000   0.000000  0.00
1590  C         CO  1.0000   0.763150   0.589102   0.159976    1a       1
                            0.000000   0.000000   0.000000  0.00
1591  C         C3  1.0000   0.362795   0.064534   0.160001    1a       1
                            0.000000   0.000000   0.000000  0.00
1592  C         C3  1.0000   0.613943   0.495852   0.160074    1a       1
                            0.000000   0.000000   0.000000  0.00
1593  C         C2  1.0000   0.319686   0.350465   0.160148    1a       1
                            0.000000   0.000000   0.000000  0.00
1594  C         C2  1.0000   0.872054   0.662044   0.160231    1a       1
                            0.000000   0.000000   0.000000  0.00
1595  N         N1  1.0000   0.728151   0.703007   0.160529    1a       1
                            0.000000   0.000000   0.000000  0.00
1596  O         OC  1.0000   0.601919   0.145906   0.160578    1a       1
                            0.000000   0.000000   0.000000  0.00
1597  C         C2  1.0000   0.273144   0.808195   0.160588    1a       1
                            0.000000   0.000000   0.000000  0.00
1598  C         CO  1.0000   0.820883   0.301344   0.160674    1a       1
                            0.000000   0.000000   0.000000  0.00
1599  C         C5  1.0000   0.798489   0.374353   0.160819    1a       1
                            0.000000   0.000000   0.000000  0.00
1600  C         C3  1.0000   0.219929   0.882305   0.161079    1a       1
                            0.000000   0.000000   0.000000  0.00
1601  C         C1  1.0000   0.345585   0.114032   0.161266    1a       1
                            0.000000   0.000000   0.000000  0.00
1602  N         N1  1.0000   0.054595   0.143301   0.161334    1a       1
                            0.000000   0.000000   0.000000  0.00
1603  N         N1  1.0000   0.800452   0.321053   0.161413    1a       1
                            0.000000   0.000000   0.000000  0.00
1604  C         C5  1.0000   0.105474   0.543482   0.161480    1a       1
                            0.000000   0.000000   0.000000  0.00
1605  C         C2  1.0000   0.915078   0.774118   0.161724    1a       1
                            0.000000   0.000000   0.000000  0.00
1606  C         C2  1.0000   0.669812   0.750072   0.161963    1a       1
                            0.000000   0.000000   0.000000  0.00
1607  O         OC  1.0000   0.707651   0.127718   0.162011    1a       1
                            0.000000   0.000000   0.000000  0.00
1608  N         N1  1.0000   0.770967   0.418232   0.162109    1a       1
                            0.000000   0.000000   0.000000  0.00
1609  C         C3  1.0000   0.996338   0.119136   0.162347    1a       1
                            0.000000   0.000000   0.000000  0.00
1610  C         C5  1.0000   0.698110   0.250975   0.162386    1a       1
                            0.000000   0.000000   0.000000  0.00
1611  C         C2  1.0000   0.697327   0.531495   0.162558    1a       1
                            0.000000   0.000000   0.000000  0.00
1612  C         CO  1.0000   0.944749   0.640404   0.162885    1a       1
                            0.000000   0.000000   0.000000  0.00
1613  C         C5  1.0000   0.664504   0.290810   0.162960    1a       1
                            0.000000   0.000000   0.000000  0.00
1614  C         C4  1.0000   0.349786   0.191083   0.163078    1a       1
                            0.000000   0.000000   0.000000  0.00
1615  C         C5  1.0000   0.596218   0.469483   0.163099    1a       1
                            0.000000   0.000000   0.000000  0.00
1616  C         C2  1.0000   0.163277   0.582834   0.163162    1a       1
                            0.000000   0.000000   0.000000  0.00
1617  N         N1  1.0000   0.193852   0.690775   0.163252    1a       1
                            0.000000   0.000000   0.000000  0.00
1618  C         C5  1.0000   0.361968   0.248949   0.163253    1a       1
                            0.000000   0.000000   0.000000  0.00
1619  O         OC  1.0000   0.391301   0.801662   0.163289    1a       1
                            0.000000   0.000000   0.000000  0.00
1620  C         C3  1.0000   0.506386   0.269459   0.163330    1a       1
                            0.000000   0.000000   0.000000  0.00
1621  C         CO  1.0000   0.019782   0.539845   0.163331    1a       1
                            0.000000   0.000000   0.000000  0.00
1622  C         C1  1.0000   0.456304   0.251146   0.163821    1a       1
                            0.000000   0.000000   0.000000  0.00
1623  C         C1  1.0000   0.184420   0.561749   0.164202    1a       1
                            0.000000   0.000000   0.000000  0.00
1624  C         C1  1.0000   0.840561   0.119933   0.164616    1a       1
                            0.000000   0.000000   0.000000  0.00
1625  C         C3  1.0000   0.795472   0.820265   0.164632    1a       1
                            0.000000   0.000000   0.000000  0.00
1626  C         C2  1.0000   0.378680   0.867369   0.164754    1a       1
                            0.000000   0.000000   0.000000  0.00
1627  C         C3  1.0000   0.478048   0.923264   0.164808    1a       1
                            0.000000   0.000000   0.000000  0.00
1628  C         C2  1.0000   0.272104   0.404679   0.164835    1a       1
                            0.000000   0.000000   0.000000  0.00
1629  C         C3  1.0000   0.396945   0.016749   0.164952    1a       1
                            0.000000   0.000000   0.000000  0.00
1630  O         OC  1.0000   0.079350   0.467530   0.164986    1a       1
                            0.000000   0.000000   0.000000  0.00
1631  C         CO  1.0000   0.968124   0.716100   0.165246    1a       1
                            0.000000   0.000000   0.000000  0.00
1632  C         C1  1.0000   0.022155   0.933368   0.165268    1a       1
                            0.000000   0.000000   0.000000  0.00
1633  O         OC  1.0000   0.790479   0.907091   0.165401    1a       1
                            0.000000   0.000000   0.000000  0.00
1634  C         CO  1.0000   0.742694   0.412249   0.165434    1a       1
                            0.000000   0.000000   0.000000  0.00
1635  C         CO  1.0000   0.590697   0.013586   0.165487    1a       1
                            0.000000   0.000000   0.000000  0.00
1636  C         C2  1.0000   0.549029   0.220575   0.165564    1a       1
                            0.000000   0.000000   0.000000  0.00
1637  C         C3  1.0000   0.709944   0.644883   0.165733    1a       1
                            0.000000   0.000000   0.000000  0.00
1638  C         C2  1.0000   0.560977   0.194196   0.165790    1a       1
                            0.000000   0.000000   0.000000  0.00
1639  C         C2  1.0000   0.402325   0.697748   0.166138    1a       1
                            0.000000   0.000000   0.000000  0.00
1640  O         OC  1.0000   0.503766   0.698942   0.166177    1a       1
                            0.000000   0.000000   0.000000  0.00
1641  O         OC  1.0000   0.030913   0.560632   0.166336    1a       1
                            0.000000   0.000000   0.000000  0.00
1642  C         C1  1.0000   0.950521   0.741287   0.166475    1a       1
                            0.000000   0.000000   0.000000  0.00
1643  C         C3  1.0000   0.527690   0.544173   0.166610    1a       1
                            0.000000   0.000000   0.000000  0.00
1644  C         C4  1.0000   0.748376   0.682074   0.166713    1a       1
                            0.000000   0.000000   0.000000  0.00
1645  C         C3  1.0000   0.260514   0.377199   0.166935    1a       1
                            0.000000   0.000000   0.000000  0.00
1646  C         CO  1.0000   0.769437   0.893583   0.167018    1a       1
                            0.000000   0.000000   0.000000  0.00
1647  C         C1  1.0000   0.957350   0.026578   0.167063    1a       1
                            0.000000   0.000000   0.000000  0.00
1648  C         C3  1.0000   0.926867   0.981583   0.167299    1a       1
                            0.000000   0.000000   0.000000  0.00
1649  C         C3  1.0000   0.296975   0.334635   0.167499    1a       1
                            0.000000   0.000000   0.000000  0.00
1650  O         OC  1.0000   0.002334   0.978636   0.167569    1a       1
                            0.000000   0.000000   0.000000  0.00
1651  C         C3  1.0000   0.521308   0.993773   0.167750    1a       1
                            0.000000   0.000000   0.000000  0.00
1652  C         C3  1.0000   0.951726   0.569751   0.167881    1a       1
                            0.000000   0.000000   0.000000  0.00
1653  O         OC  1.0000   0.841683   0.301266   0.167911    1a       1
                            0.000000   0.000000   0.000000  0.00
1654  C         CO  1.0000   0.337132   0.141748   0.167998    1a       1
                            0.000000   0.000000   0.000000  0.00
1655  C         C3  1.0000   0.566442   0.091429   0.168151    1a       1
                            0.000000   0.000000   0.000000  0.00
1656  C         C5  1.0000   0.740359   0.652813   0.168197    1a       1
                            0.000000   0.000000   0.000000  0.00
1657  C         C4  1.0000   0.228821   0.830360   0.168225    1a       1
                            0.000000   0.000000   0.000000  0.00
1658  C         C2  1.0000   0.348104   0.086106   0.168269    1a       1
                            0.000000   0.000000   0.000000  0.00
1659  C         C2  1.0000   0.858902   0.142505   0.168271    1a       1
                            0.000000   0.000000   0.000000  0.00
1660  C         C3  1.0000   0.890556   0.935915   0.168552    1a       1
                            0.000000   0.000000   0.000000  0.00
1661  C         C2  1.0000   0.049016   0.236876   0.168629    1a       1
                            0.000000   0.000000   0.000000  0.00
1662  C         C4  1.0000   0.382920   0.230047   0.168817    1a       1
                            0.000000   0.000000   0.000000  0.00
1663  C         C4  1.0000   0.794140   0.400192   0.168846    1a       1
                            0.000000   0.000000   0.000000  0.00
1664  C         C5  1.0000   0.441431   0.742118   0.168923    1a       1
                            0.000000   0.000000   0.000000  0.00
1665  C         C4  1.0000   0.547729   0.041029   0.169117    1a       1
                            0.000000   0.000000   0.000000  0.00
1666  O         OC  1.0000   0.966832   0.639180   0.169278    1a       1
                            0.000000   0.000000   0.000000  0.00
1667  C         C2  1.0000   0.933961   0.392006   0.169304    1a       1
                            0.000000   0.000000   0.000000  0.00
1668  C         CO  1.0000   0.809659   0.084357   0.169323    1a       1
                            0.000000   0.000000   0.000000  0.00
1669  C         C2  1.0000   0.407644   0.381134   0.169346    1a       1
                            0.000000   0.000000   0.000000  0.00
1670  C         C5  1.0000   0.248683   0.808419   0.169374    1a       1
                            0.000000   0.000000   0.000000  0.00
1671  C         C2  1.0000   0.912557   0.412277   0.169402    1a       1
                            0.000000   0.000000   0.000000  0.00
1672  C         C1  1.0000   0.919951   0.654473   0.169669    1a       1
                            0.000000   0.000000   0.000000  0.00
1673  C         C4  1.0000   0.801781   0.348786   0.169705    1a       1
                            0.000000   0.000000   0.000000  0.00
1674  N         N1  1.0000   0.412211   0.240038   0.169781    1a       1
                            0.000000   0.000000   0.000000  0.00
1675  C         CO  1.0000   0.708448   0.714482   0.169870    1a       1
                            0.000000   0.000000   0.000000  0.00
1676  C         C1  1.0000   0.999241   0.497849   0.169981    1a       1
                            0.000000   0.000000   0.000000  0.00
1677  C         C2  1.0000   0.046666   0.666685   0.170120    1a       1
                            0.000000   0.000000   0.000000  0.00
1678  C         CO  1.0000   0.429720   0.864755   0.170149    1a       1
                            0.000000   0.000000   0.000000  0.00
1679  C         C5  1.0000   0.031217   0.691036   0.170310    1a       1
                            0.000000   0.000000   0.000000  0.00
1680  C         C2  1.0000   0.555734   0.608684   0.170318    1a       1
                            0.000000   0.000000   0.000000  0.00
1681  C         C1  1.0000   0.189947   0.119208   0.170492    1a       1
                            0.000000   0.000000   0.000000  0.00
1682  C         C2  1.0000   0.353053   0.878523   0.170690    1a       1
                            0.000000   0.000000   0.000000  0.00
1683  C         C5  1.0000   0.374947   0.200985   0.170822    1a       1
                            0.000000   0.000000   0.000000  0.00
1684  C         C2  1.0000   0.578602   0.627567   0.170902    1a       1
                            0.000000   0.000000   0.000000  0.00
1685  C         C2  1.0000   0.050549   0.891703   0.170944    1a       1
                            0.000000   0.000000   0.000000  0.00
1686  C         CO  1.0000   0.218608   0.159778   0.171020    1a       1
                            0.000000   0.000000   0.000000  0.00
1687  C         CO  1.0000   0.019820   0.962720   0.171021    1a       1
                            0.000000   0.000000   0.000000  0.00
1688  N         N1  1.0000   0.116478   0.494670   0.171312    1a       1
                            0.000000   0.000000   0.000000  0.00
1689  C         C2  1.0000   0.117611   0.697065   0.171342    1a       1
                            0.000000   0.000000   0.000000  0.00
1690  C         C3  1.0000   0.460305   0.766453   0.171415    1a       1
                            0.000000   0.000000   0.000000  0.00
1691  C         C3  1.0000   0.565025   0.875768   0.171482    1a       1
                            0.000000   0.000000   0.000000  0.00
1692  C         C2  1.0000   0.520763   0.897968   0.171511    1a       1
                            0.000000   0.000000   0.000000  0.00
1693  C         C0  1.0000   0.377313   0.040296   0.171593    1a       1
                            0.000000   0.000000   0.000000  0.00
1694  C         C2  1.0000   0.354750   0.409929   0.171805    1a       1
                            0.000000   0.000000   0.000000  0.00
1695  C         C1  1.0000   0.147314   0.693641   0.172029    1a       1
                            0.000000   0.000000   0.000000  0.00
1696  C         C5  1.0000   0.775609   0.691773   0.172080    1a       1
                            0.000000   0.000000   0.000000  0.00
1697  C         CO  1.0000   0.976388   0.048467   0.172103    1a       1
                            0.000000   0.000000   0.000000  0.00
1698  C         C4  1.0000   0.552935   0.430599   0.172158    1a       1
                            0.000000   0.000000   0.000000  0.00
1699  C         C3  1.0000   0.042934   0.820896   0.172212    1a       1
                            0.000000   0.000000   0.000000  0.00
1700  C         C2  1.0000   0.184415   0.090688   0.172358    1a       1
                            0.000000   0.000000   0.000000  0.00
1701  C         CO  1.0000   0.180085   0.812401   0.172362    1a       1
                            0.000000   0.000000   0.000000  0.00
1702  C         CO  1.0000   0.099237   0.472484   0.172496    1a       1
                            0.000000   0.000000   0.000000  0.00
1703  C         C3  1.0000   0.958598   0.222434   0.172598    1a       1
                            0.000000   0.000000   0.000000  0.00
1704  C         C1  1.0000   0.071404   0.183463   0.172648    1a       1
                            0.000000   0.000000   0.000000  0.00
1705  C         C2  1.0000   0.867669   0.681199   0.172675    1a       1
                            0.000000   0.000000   0.000000  0.00
1706  C         C1  1.0000   0.044981   0.920579   0.172857    1a       1
                            0.000000   0.000000   0.000000  0.00
1707  O         OC  1.0000   0.734527   0.392207   0.172969    1a       1
                            0.000000   0.000000   0.000000  0.00
1708  C         C3  1.0000   0.354754   0.015356   0.173175    1a       1
                            0.000000   0.000000   0.000000  0.00
1709  O         OC  1.0000   0.492788   0.443646   0.173181    1a       1
                            0.000000   0.000000   0.000000  0.00
1710  N         N1  1.0000   0.755387   0.603929   0.173207    1a       1
                            0.000000   0.000000   0.000000  0.00
1711  C         C1  1.0000   0.724106   0.884667   0.173234    1a       1
                            0.000000   0.000000   0.000000  0.00
1712  C         C3  1.0000   0.924895   0.794621   0.173363    1a       1
                            0.000000   0.000000   0.000000  0.00
1713  O         OC  1.0000   0.495611   0.128746   0.173437    1a       1
                            0.000000   0.000000   0.000000  0.00
1714  C         C1  1.0000   0.729313   0.563942   0.173797    1a       1
                            0.000000   0.000000   0.000000  0.00
1715  C         C1  1.0000   0.020134   0.516088   0.173950    1a       1
                            0.000000   0.000000   0.000000  0.00
1716  C         C5  1.0000   0.525460   0.023371   0.174052    1a       1
                            0.000000   0.000000   0.000000  0.00
1717  C         C5  1.0000   0.492263   0.899637   0.174109    1a       1
                            0.000000   0.000000   0.000000  0.00
1718  C         CO  1.0000   0.069699   0.152675   0.174194    1a       1
                            0.000000   0.000000   0.000000  0.00
1719  C         CO  1.0000   0.224336   0.542193   0.174223    1a       1
                            0.000000   0.000000   0.000000  0.00
1720  C         C4  1.0000   0.760748   0.633349   0.174311    1a       1
                            0.000000   0.000000   0.000000  0.00
1721  C         C3  1.0000   0.005935   0.375796   0.174415    1a       1
                            0.000000   0.000000   0.000000  0.00
1722  C         C5  1.0000   0.545597   0.069742   0.174492    1a       1
                            0.000000   0.000000   0.000000  0.00
1723  C         C0  1.0000   0.912556   0.826787   0.174549    1a       1
                            0.000000   0.000000   0.000000  0.00
1724  C         C2  1.0000   0.056609   0.391693   0.174557    1a       1
                            0.000000   0.000000   0.000000  0.00
1725  C         C1  1.0000   0.401922   0.867187   0.174756    1a       1
                            0.000000   0.000000   0.000000  0.00
1726  C         C3  1.0000   0.785338   0.721830   0.174851    1a       1
                            0.000000   0.000000   0.000000  0.00
1727  O         OC  1.0000   0.236782   0.176294   0.174875    1a       1
                            0.000000   0.000000   0.000000  0.00
1728  C         C5  1.0000   0.427395   0.693874   0.175152    1a       1
                            0.000000   0.000000   0.000000  0.00
1729  C         C2  1.0000   0.705400   0.548101   0.175277    1a       1
                            0.000000   0.000000   0.000000  0.00
1730  C         C2  1.0000   0.943487   0.004450   0.175447    1a       1
                            0.000000   0.000000   0.000000  0.00
1731  C         C1  1.0000   0.820510   0.111022   0.175450    1a       1
                            0.000000   0.000000   0.000000  0.00
1732  O         OC  1.0000   0.231160   0.463720   0.175855    1a       1
                            0.000000   0.000000   0.000000  0.00
1733  O         OC  1.0000   0.661397   0.164306   0.176050    1a       1
                            0.000000   0.000000   0.000000  0.00
1734  C         C4  1.0000   0.447357   0.716071   0.176140    1a       1
                            0.000000   0.000000   0.000000  0.00
1735  C         C3  1.0000   0.969407   0.332593   0.176290    1a       1
                            0.000000   0.000000   0.000000  0.00
1736  C         CO  1.0000   0.502070   0.420754   0.176427    1a       1
                            0.000000   0.000000   0.000000  0.00
1737  C         C2  1.0000   0.794975   0.671078   0.176518    1a       1
                            0.000000   0.000000   0.000000  0.00
1738  O         OC  1.0000   0.794138   0.068546   0.176704    1a       1
                            0.000000   0.000000   0.000000  0.00
1739  C         C3  1.0000   0.658598   0.808804   0.177013    1a       1
                            0.000000   0.000000   0.000000  0.00
1740  C         C2  1.0000   0.155785   0.596727   0.177063    1a       1
                            0.000000   0.000000   0.000000  0.00
1741  O         OC  1.0000   0.669300   0.017121   0.177122    1a       1
                            0.000000   0.000000   0.000000  0.00
1742  N         N1  1.0000   0.529769   0.412796   0.177159    1a       1
                            0.000000   0.000000   0.000000  0.00
1743  N         N1  1.0000   0.202181   0.828047   0.177185    1a       1
                            0.000000   0.000000   0.000000  0.00
1744  C         C3  1.0000   0.059565   0.620756   0.177277    1a       1
                            0.000000   0.000000   0.000000  0.00
1745  C         C0  1.0000   0.907828   0.958844   0.177388    1a       1
                            0.000000   0.000000   0.000000  0.00
1746  N         N1  1.0000   0.987203   0.717306   0.177388    1a       1
                            0.000000   0.000000   0.000000  0.00
1747  C         C2  1.0000   0.159933   0.920348   0.177480    1a       1
                            0.000000   0.000000   0.000000  0.00
1748  C         C3  1.0000   0.097364   0.554261   0.177731    1a       1
                            0.000000   0.000000   0.000000  0.00
1749  C         C0  1.0000   0.182876   0.969120   0.177757    1a       1
                            0.000000   0.000000   0.000000  0.00
1750  C         C2  1.0000   0.689053   0.813963   0.177916    1a       1
                            0.000000   0.000000   0.000000  0.00
1751  C         CO  1.0000   0.194747   0.703032   0.178002    1a       1
                            0.000000   0.000000   0.000000  0.00
1752  C         C0  1.0000   0.273818   0.353199   0.178057    1a       1
                            0.000000   0.000000   0.000000  0.00
1753  O         OC  1.0000   0.532811   0.795891   0.178075    1a       1
                            0.000000   0.000000   0.000000  0.00
1754  C         C3  1.0000   0.725751   0.062377   0.178144    1a       1
                            0.000000   0.000000   0.000000  0.00
1755  C         C5  1.0000   0.536866   0.875954   0.178206    1a       1
                            0.000000   0.000000   0.000000  0.00
1756  C         C5  1.0000   0.788713   0.642968   0.178239    1a       1
                            0.000000   0.000000   0.000000  0.00
1757  C         C1  1.0000   0.198710   0.556216   0.178271    1a       1
                            0.000000   0.000000   0.000000  0.00
1758  C         C1  1.0000   0.746918   0.899159   0.178471    1a       1
                            0.000000   0.000000   0.000000  0.00
1759  C         C2  1.0000   0.185478   0.419557   0.178480    1a       1
                            0.000000   0.000000   0.000000  0.00
1760  C         C1  1.0000   0.962438   0.757373   0.178549    1a       1
                            0.000000   0.000000   0.000000  0.00
1761  C         C2  1.0000   0.668332   0.292364   0.179177    1a       1
                            0.000000   0.000000   0.000000  0.00
1762  C         C2  1.0000   0.590409   0.463827   0.179209    1a       1
                            0.000000   0.000000   0.000000  0.00
1763  O         OC  1.0000   0.593805   0.007364   0.179217    1a       1
                            0.000000   0.000000   0.000000  0.00
1764  C         C4  1.0000   0.704632   0.257540   0.179252    1a       1
                            0.000000   0.000000   0.000000  0.00
1765  C         C1  1.0000   0.452746   0.260019   0.179272    1a       1
                            0.000000   0.000000   0.000000  0.00
1766  C         CO  1.0000   0.497993   0.705066   0.179579    1a       1
                            0.000000   0.000000   0.000000  0.00
1767  C         C3  1.0000   0.217256   0.968841   0.179728    1a       1
                            0.000000   0.000000   0.000000  0.00
1768  C         C1  1.0000   0.208688   0.134796   0.179733    1a       1
                            0.000000   0.000000   0.000000  0.00
1769  C         C2  1.0000   0.500955   0.276715   0.179750    1a       1
                            0.000000   0.000000   0.000000  0.00
1770  O         OC  1.0000   0.324452   0.145990   0.180095    1a       1
                            0.000000   0.000000   0.000000  0.00
1771  C         C3  1.0000   0.878103   0.972205   0.180400    1a       1
                            0.000000   0.000000   0.000000  0.00
1772  C         C2  1.0000   0.697598   0.888260   0.180654    1a       1
                            0.000000   0.000000   0.000000  0.00
1773  C         C2  1.0000   0.991053   0.475543   0.180719    1a       1
                            0.000000   0.000000   0.000000  0.00
1774  C         C3  1.0000   0.247271   0.783400   0.180729    1a       1
                            0.000000   0.000000   0.000000  0.00
1775  O         OC  1.0000   0.873038   0.462099   0.180850    1a       1
                            0.000000   0.000000   0.000000  0.00
1776  C         C4  1.0000   0.477587   0.875200   0.181085    1a       1
                            0.000000   0.000000   0.000000  0.00
1777  C         C5  1.0000   0.041650   0.645972   0.181091    1a       1
                            0.000000   0.000000   0.000000  0.00
1778  C         C3  1.0000   0.392679   0.181909   0.181192    1a       1
                            0.000000   0.000000   0.000000  0.00
1779  C         C2  1.0000   0.917718   0.676139   0.181237    1a       1
                            0.000000   0.000000   0.000000  0.00
1780  C         C4  1.0000   0.008984   0.695244   0.181315    1a       1
                            0.000000   0.000000   0.000000  0.00
1781  N         N1  1.0000   0.446883   0.874058   0.181555    1a       1
                            0.000000   0.000000   0.000000  0.00
1782  O         OC  1.0000   0.325928   0.784981   0.181821    1a       1
                            0.000000   0.000000   0.000000  0.00
1783  C         C3  1.0000   0.432074   0.665182   0.181909    1a       1
                            0.000000   0.000000   0.000000  0.00
1784  C         C3  1.0000   0.953484   0.386543   0.182097    1a       1
                            0.000000   0.000000   0.000000  0.00
1785  C         C0  1.0000   0.976951   0.361717   0.182171    1a       1
                            0.000000   0.000000   0.000000  0.00
1786  C         C2  1.0000   0.031170   0.384896   0.182276    1a       1
                            0.000000   0.000000   0.000000  0.00
1787  C         C2  1.0000   0.854126   0.157388   0.182403    1a       1
                            0.000000   0.000000   0.000000  0.00
1788  C         C1  1.0000   0.913696   0.431531   0.182427    1a       1
                            0.000000   0.000000   0.000000  0.00
1789  C         C2  1.0000   0.144254   0.896221   0.182608    1a       1
                            0.000000   0.000000   0.000000  0.00
1790  C         CO  1.0000   0.532441   0.386478   0.182843    1a       1
                            0.000000   0.000000   0.000000  0.00
1791  O         OC  1.0000   0.553623   0.373947   0.182954    1a       1
                            0.000000   0.000000   0.000000  0.00
1792  C         CO  1.0000   0.422942   0.252902   0.182994    1a       1
                            0.000000   0.000000   0.000000  0.00
1793  O         OC  1.0000   0.240503   0.531671   0.183176    1a       1
                            0.000000   0.000000   0.000000  0.00
1794  C         C2  1.0000   0.948806   0.782759   0.183229    1a       1
                            0.000000   0.000000   0.000000  0.00
1795  O         OC  1.0000   0.702444   0.708589   0.183297    1a       1
                            0.000000   0.000000   0.000000  0.00
1796  C         CO  1.0000   0.739719   0.588121   0.183388    1a       1
                            0.000000   0.000000   0.000000  0.00
1797  C         C5  1.0000   0.568032   0.446559   0.183407    1a       1
                            0.000000   0.000000   0.000000  0.00
1798  C         C2  1.0000   0.503047   0.032729   0.183414    1a       1
                            0.000000   0.000000   0.000000  0.00
1799  N         N1  1.0000   0.039252   0.964435   0.183416    1a       1
                            0.000000   0.000000   0.000000  0.00
1800  C         C1  1.0000   0.164901   0.705504   0.183550    1a       1
                            0.000000   0.000000   0.000000  0.00
1801  C         CO  1.0000   0.055736   0.940585   0.183796    1a       1
                            0.000000   0.000000   0.000000  0.00
1802  C         C3  1.0000   0.063013   0.231362   0.183806    1a       1
                            0.000000   0.000000   0.000000  0.00
1803  C         C1  1.0000   0.486610   0.398610   0.184116    1a       1
                            0.000000   0.000000   0.000000  0.00
1804  C         CO  1.0000   0.133831   0.496528   0.184173    1a       1
                            0.000000   0.000000   0.000000  0.00
1805  O         OC  1.0000   0.215046   0.713362   0.184192    1a       1
                            0.000000   0.000000   0.000000  0.00
1806  C         C2  1.0000   0.164676   0.400502   0.184331    1a       1
                            0.000000   0.000000   0.000000  0.00
1807  O         OC  1.0000   0.260510   0.671989   0.184332    1a       1
                            0.000000   0.000000   0.000000  0.00
1808  C         C3  1.0000   0.890091   0.688049   0.184361    1a       1
                            0.000000   0.000000   0.000000  0.00
1809  C         C3  1.0000   0.091391   0.001791   0.184709    1a       1
                            0.000000   0.000000   0.000000  0.00
1810  C         C3  1.0000   0.885441   0.824766   0.184713    1a       1
                            0.000000   0.000000   0.000000  0.00
1811  C         CO  1.0000   0.987505   0.742122   0.184789    1a       1
                            0.000000   0.000000   0.000000  0.00
1812  C         C2  1.0000   0.106106   0.711023   0.184804    1a       1
                            0.000000   0.000000   0.000000  0.00
1813  C         C3  1.0000   0.394844   0.383022   0.185032    1a       1
                            0.000000   0.000000   0.000000  0.00
1814  C         C2  1.0000   0.076625   0.203839   0.185072    1a       1
                            0.000000   0.000000   0.000000  0.00
1815  C         C4  1.0000   0.524395   0.079016   0.185277    1a       1
                            0.000000   0.000000   0.000000  0.00
1816  C         C2  1.0000   0.368029   0.396981   0.185318    1a       1
                            0.000000   0.000000   0.000000  0.00
1817  C         C5  1.0000   0.801719   0.403001   0.185319    1a       1
                            0.000000   0.000000   0.000000  0.00
1818  C         CO  1.0000   0.509240   0.128976   0.185392    1a       1
                            0.000000   0.000000   0.000000  0.00
1819  C         C3  1.0000   0.350855   0.893421   0.185400    1a       1
                            0.000000   0.000000   0.000000  0.00
1820  C         C3  1.0000   0.811232   0.624851   0.185442    1a       1
                            0.000000   0.000000   0.000000  0.00
1821  O         OC  1.0000   0.980479   0.056661   0.185512    1a       1
                            0.000000   0.000000   0.000000  0.00
1822  O         OC  1.0000   0.077596   0.141307   0.185818    1a       1
                            0.000000   0.000000   0.000000  0.00
1823  N         N1  1.0000   0.473329   0.712198   0.185830    1a       1
                            0.000000   0.000000   0.000000  0.00
1824  C         C1  1.0000   0.110078   0.455695   0.185960    1a       1
                            0.000000   0.000000   0.000000  0.00
1825  C         C3  1.0000   0.185784   0.998695   0.186052    1a       1
                            0.000000   0.000000   0.000000  0.00
1826  C         C3  1.0000   0.927441   0.848073   0.186186    1a       1
                            0.000000   0.000000   0.000000  0.00
1827  C         C5  1.0000   0.807303   0.351586   0.186214    1a       1
                            0.000000   0.000000   0.000000  0.00
1828  C         C2  1.0000   0.195857   0.077730   0.186229    1a       1
                            0.000000   0.000000   0.000000  0.00
1829  C         C1  1.0000   0.163377   0.807875   0.186368    1a       1
                            0.000000   0.000000   0.000000  0.00
1830  H         H1  1.0000   0.318904   0.517332   0.186537    1a       1
                            0.000000   0.000000   0.000000  0.00
1831  O         OC  1.0000   0.150233   0.515012   0.186604    1a       1
                            0.000000   0.000000   0.000000  0.00
1832  C         CO  1.0000   0.894945   0.454961   0.186703    1a       1
                            0.000000   0.000000   0.000000  0.00
1833  O         OC  1.0000   0.749530   0.826547   0.186861    1a       1
                            0.000000   0.000000   0.000000  0.00
1834  O         OC  1.0000   0.757836   0.287069   0.186916    1a       1
                            0.000000   0.000000   0.000000  0.00
1835  C         C4  1.0000   0.524389   0.854436   0.187012    1a       1
                            0.000000   0.000000   0.000000  0.00
1836  N         N1  1.0000   0.730637   0.247041   0.187017    1a       1
                            0.000000   0.000000   0.000000  0.00
1837  C         C3  1.0000   0.778644   0.995065   0.187091    1a       1
                            0.000000   0.000000   0.000000  0.00
1838  C         C2  1.0000   0.407488   0.078386   0.187116    1a       1
                            0.000000   0.000000   0.000000  0.00
1839  C         C3  1.0000   0.294899   0.908730   0.187164    1a       1
                            0.000000   0.000000   0.000000  0.00
1840  C         C3  1.0000   0.168825   0.942810   0.187511    1a       1
                            0.000000   0.000000   0.000000  0.00
1841  C         C5  1.0000   0.687443   0.276773   0.187722    1a       1
                            0.000000   0.000000   0.000000  0.00
1842  C         C3  1.0000   0.392382   0.051647   0.187857    1a       1
                            0.000000   0.000000   0.000000  0.00
1843  C         CO  1.0000   0.226107   0.451346   0.187924    1a       1
                            0.000000   0.000000   0.000000  0.00
1844  C         C2  1.0000   0.474671   0.273918   0.187928    1a       1
                            0.000000   0.000000   0.000000  0.00
1845  C         C2  1.0000   0.034145   0.513680   0.188156    1a       1
                            0.000000   0.000000   0.000000  0.00
1846  C         C5  1.0000   0.494431   0.853412   0.188179    1a       1
                            0.000000   0.000000   0.000000  0.00
1847  C         CO  1.0000   0.545529   0.806309   0.188228    1a       1
                            0.000000   0.000000   0.000000  0.00
1848  C         C1  1.0000   0.505383   0.377344   0.188504    1a       1
                            0.000000   0.000000   0.000000  0.00
1849  C         C2  1.0000   0.617070   0.207000   0.188586    1a       1
                            0.000000   0.000000   0.000000  0.00
1850  C         C2  1.0000   0.141669   0.787898   0.188788    1a       1
                            0.000000   0.000000   0.000000  0.00
1851  C         C1  1.0000   0.402149   0.881966   0.189248    1a       1
                            0.000000   0.000000   0.000000  0.00
1852  C         CO  1.0000   0.754248   0.262467   0.189303    1a       1
                            0.000000   0.000000   0.000000  0.00
1853  C         C1  1.0000   0.206996   0.428059   0.189310    1a       1
                            0.000000   0.000000   0.000000  0.00
1854  C         CO  1.0000   0.650977   0.163823   0.189340    1a       1
                            0.000000   0.000000   0.000000  0.00
1855  C         C2  1.0000   0.817148   0.126094   0.189483    1a       1
                            0.000000   0.000000   0.000000  0.00
1856  C         C3  1.0000   0.253869   0.335248   0.189631    1a       1
                            0.000000   0.000000   0.000000  0.00
1857  C         C2  1.0000   0.951527   0.928781   0.189693    1a       1
                            0.000000   0.000000   0.000000  0.00
1858  O         OC  1.0000   0.078476   0.939081   0.190033    1a       1
                            0.000000   0.000000   0.000000  0.00
1859  C         C5  1.0000   0.504306   0.058203   0.190260    1a       1
                            0.000000   0.000000   0.000000  0.00
1860  C         C2  1.0000   0.459161   0.397925   0.190618    1a       1
                            0.000000   0.000000   0.000000  0.00
1861  O         OC  1.0000   0.718689   0.200899   0.190797    1a       1
                            0.000000   0.000000   0.000000  0.00
1862  C         CO  1.0000   0.734806   0.219350   0.191258    1a       1
                            0.000000   0.000000   0.000000  0.00
1863  C         CO  1.0000   0.672146   0.018149   0.191375    1a       1
                            0.000000   0.000000   0.000000  0.00
1864  O         OC  1.0000   0.897006   0.048911   0.191726    1a       1
                            0.000000   0.000000   0.000000  0.00
1865  N         N1  1.0000   0.523391   0.108340   0.191976    1a       1
                            0.000000   0.000000   0.000000  0.00
1866  C         C2  1.0000   0.745605   0.916681   0.191983    1a       1
                            0.000000   0.000000   0.000000  0.00
1867  C         C3  1.0000   0.926512   0.946933   0.192026    1a       1
                            0.000000   0.000000   0.000000  0.00
1868  C         C2  1.0000   0.102562   0.428693   0.192041    1a       1
                            0.000000   0.000000   0.000000  0.00
1869  C         C1  1.0000   0.703862   0.812810   0.192386    1a       1
                            0.000000   0.000000   0.000000  0.00
1870  C         C1  1.0000   0.519090   0.704254   0.192571    1a       1
                            0.000000   0.000000   0.000000  0.00
1871  C         C5  1.0000   0.711904   0.075121   0.192579    1a       1
                            0.000000   0.000000   0.000000  0.00
1872  C         C2  1.0000   0.191536   0.570873   0.192591    1a       1
                            0.000000   0.000000   0.000000  0.00
1873  C         C2  1.0000   0.505207   0.181465   0.192614    1a       1
                            0.000000   0.000000   0.000000  0.00
1874  C         C3  1.0000   0.171191   0.592665   0.192710    1a       1
                            0.000000   0.000000   0.000000  0.00
1875  C         CO  1.0000   0.199686   0.836000   0.192736    1a       1
                            0.000000   0.000000   0.000000  0.00
1876  C         CO  1.0000   0.432182   0.887214   0.192903    1a       1
                            0.000000   0.000000   0.000000  0.00
1877  C         C2  1.0000   0.221742   0.120032   0.192910    1a       1
                            0.000000   0.000000   0.000000  0.00
1878  C         C2  1.0000   0.647547   0.802960   0.193029    1a       1
                            0.000000   0.000000   0.000000  0.00
1879  C         C5  1.0000   0.005125   0.675107   0.193506    1a       1
                            0.000000   0.000000   0.000000  0.00
1880  C         C2  1.0000   0.808278   0.378501   0.193587    1a       1
                            0.000000   0.000000   0.000000  0.00
1881  C         C2  1.0000   0.378366   0.896622   0.193612    1a       1
                            0.000000   0.000000   0.000000  0.00
1882  O         OC  1.0000   0.001040   0.884501   0.193685    1a       1
                            0.000000   0.000000   0.000000  0.00
1883  C         C4  1.0000   0.021722   0.648495   0.193716    1a       1
                            0.000000   0.000000   0.000000  0.00
1884  O         OC  1.0000   0.866294   0.579555   0.193874    1a       1
                            0.000000   0.000000   0.000000  0.00
1885  C         C1  1.0000   0.935047   0.431337   0.193910    1a       1
                            0.000000   0.000000   0.000000  0.00
1886  O         OC  1.0000   0.002351   0.751720   0.194287    1a       1
                            0.000000   0.000000   0.000000  0.00
1887  C         C2  1.0000   0.954264   0.408657   0.194289    1a       1
                            0.000000   0.000000   0.000000  0.00
1888  C         C2  1.0000   0.548600   0.698322   0.194486    1a       1
                            0.000000   0.000000   0.000000  0.00
1889  C         C3  1.0000   0.801484   0.429935   0.194501    1a       1
                            0.000000   0.000000   0.000000  0.00
1890  O         OC  1.0000   0.410512   0.259131   0.194669    1a       1
                            0.000000   0.000000   0.000000  0.00
1891  C         C1  1.0000   0.775911   0.242073   0.194684    1a       1
                            0.000000   0.000000   0.000000  0.00
1892  N         N1  1.0000   0.541435   0.832292   0.194796    1a       1
                            0.000000   0.000000   0.000000  0.00
1893  C         C2  1.0000   0.006513   0.472309   0.194837    1a       1
                            0.000000   0.000000   0.000000  0.00
1894  C         C1  1.0000   0.128173   0.473077   0.194961    1a       1
                            0.000000   0.000000   0.000000  0.00
1895  C         C3  1.0000   0.834724   0.149220   0.195031    1a       1
                            0.000000   0.000000   0.000000  0.00
1896  C         C1  1.0000   0.514023   0.154013   0.195131    1a       1
                            0.000000   0.000000   0.000000  0.00
1897  C         C3  1.0000   0.343544   0.648272   0.195143    1a       1
                            0.000000   0.000000   0.000000  0.00
1898  C         C4  1.0000   0.042408   0.987461   0.195202    1a       1
                            0.000000   0.000000   0.000000  0.00
1899  O         OC  1.0000   0.728263   0.595387   0.195251    1a       1
                            0.000000   0.000000   0.000000  0.00
1900  C         C3  1.0000   0.695633   0.903620   0.195542    1a       1
                            0.000000   0.000000   0.000000  0.00
1901  C         C3  1.0000   0.284441   0.362484   0.195701    1a       1
                            0.000000   0.000000   0.000000  0.00
1902  C         CO  1.0000   0.732689   0.817386   0.195740    1a       1
                            0.000000   0.000000   0.000000  0.00
1903  C         C1  1.0000   0.632092   0.184759   0.195867    1a       1
                            0.000000   0.000000   0.000000  0.00
1904  C         CO  1.0000   0.321747   0.787623   0.195882    1a       1
                            0.000000   0.000000   0.000000  0.00
1905  N         N1  1.0000   0.311799   0.526291   0.196133    1a       1
                            0.000000   0.000000   0.000000  0.00
1906  C         C2  1.0000   0.497053   0.353727   0.196179    1a       1
                            0.000000   0.000000   0.000000  0.00
1907  C         C5  1.0000   0.067461   0.004278   0.196212    1a       1
                            0.000000   0.000000   0.000000  0.00
1908  C         C0  1.0000   0.321266   0.897432   0.196357    1a       1
                            0.000000   0.000000   0.000000  0.00
1909  C         C2  1.0000   0.151869   0.720238   0.196410    1a       1
                            0.000000   0.000000   0.000000  0.00
1910  C         C4  1.0000   0.683223   0.068870   0.196432    1a       1
                            0.000000   0.000000   0.000000  0.00
1911  C         C3  1.0000   0.121921   0.726859   0.196494    1a       1
                            0.000000   0.000000   0.000000  0.00
1912  O         OC  1.0000   0.443561   0.130672   0.196520    1a       1
                            0.000000   0.000000   0.000000  0.00
1913  C         C2  1.0000   0.315253   0.840538   0.196522    1a       1
                            0.000000   0.000000   0.000000  0.00
1914  C         C2  1.0000   0.805107   0.247221   0.196681    1a       1
                            0.000000   0.000000   0.000000  0.00
1915  C         C2  1.0000   0.723235   0.100988   0.197000    1a       1
                            0.000000   0.000000   0.000000  0.00
1916  C         C3  1.0000   0.298639   0.464188   0.197024    1a       1
                            0.000000   0.000000   0.000000  0.00
1917  C         CO  1.0000   0.264654   0.661798   0.197055    1a       1
                            0.000000   0.000000   0.000000  0.00
1918  C         C3  1.0000   0.618207   0.708292   0.197083    1a       1
                            0.000000   0.000000   0.000000  0.00
1919  C         C1  1.0000   0.762059   0.216563   0.197171    1a       1
                            0.000000   0.000000   0.000000  0.00
1920  C         C2  1.0000   0.574574   0.763514   0.197228    1a       1
                            0.000000   0.000000   0.000000  0.00
1921  C         C3  1.0000   0.806252   0.327841   0.197278    1a       1
                            0.000000   0.000000   0.000000  0.00
1922  C         C3  1.0000   0.633066   0.088462   0.197322    1a       1
                            0.000000   0.000000   0.000000  0.00
1923  C         C1  1.0000   0.566765   0.792102   0.197342    1a       1
                            0.000000   0.000000   0.000000  0.00
1924  C         C2  1.0000   0.598294   0.222382   0.197525    1a       1
                            0.000000   0.000000   0.000000  0.00
1925  C         C3  1.0000   0.214601   0.091296   0.197588    1a       1
                            0.000000   0.000000   0.000000  0.00
1926  C         C1  1.0000   0.133874   0.898211   0.197970    1a       1
                            0.000000   0.000000   0.000000  0.00
1927  C         C3  1.0000   0.920094   0.527300   0.197973    1a       1
                            0.000000   0.000000   0.000000  0.00
1928  C         C2  1.0000   0.665217   0.964652   0.198013    1a       1
                            0.000000   0.000000   0.000000  0.00
1929  O         OC  1.0000   0.100625   0.862841   0.198220    1a       1
                            0.000000   0.000000   0.000000  0.00
1930  C         C2  1.0000   0.358933   0.698022   0.198399    1a       1
                            0.000000   0.000000   0.000000  0.00
1931  C         C5  1.0000   0.664351   0.092781   0.198461    1a       1
                            0.000000   0.000000   0.000000  0.00
1932  C         C3  1.0000   0.979076   0.344002   0.198482    1a       1
                            0.000000   0.000000   0.000000  0.00
1933  O         OC  1.0000   0.808005   0.880880   0.198540    1a       1
                            0.000000   0.000000   0.000000  0.00
1934  C         C3  1.0000   0.919980   0.126172   0.198784    1a       1
                            0.000000   0.000000   0.000000  0.00
1935  C         C3  1.0000   0.480805   0.831060   0.198799    1a       1
                            0.000000   0.000000   0.000000  0.00
1936  H         H1  1.0000   0.320902   0.543864   0.198829    1a       1
                            0.000000   0.000000   0.000000  0.00
1937  C         C3  1.0000   0.448406   0.373779   0.198932    1a       1
                            0.000000   0.000000   0.000000  0.00
1938  C         C3  1.0000   0.637240   0.900396   0.199039    1a       1
                            0.000000   0.000000   0.000000  0.00
1939  C         C5  1.0000   0.336809   0.678334   0.199364    1a       1
                            0.000000   0.000000   0.000000  0.00
1940  C         C3  1.0000   0.052581   0.280699   0.199370    1a       1
                            0.000000   0.000000   0.000000  0.00
1941  C         C1  1.0000   0.175517   0.820524   0.199415    1a       1
                            0.000000   0.000000   0.000000  0.00
1942  O         OC  1.0000   0.004799   0.138351   0.199948    1a       1
                            0.000000   0.000000   0.000000  0.00
1943  C         C3  1.0000   0.163576   0.389709   0.200244    1a       1
                            0.000000   0.000000   0.000000  0.00
1944  C         C0  1.0000   0.053498   0.246013   0.200404    1a       1
                            0.000000   0.000000   0.000000  0.00
1945  C         C2  1.0000   0.820525   0.222709   0.200415    1a       1
                            0.000000   0.000000   0.000000  0.00
1946  O         OC  1.0000   0.217282   0.847528   0.200421    1a       1
                            0.000000   0.000000   0.000000  0.00
1947  N         N1  1.0000   0.904930   0.466584   0.200499    1a       1
                            0.000000   0.000000   0.000000  0.00
1948  C         C3  1.0000   0.558078   0.451128   0.200504    1a       1
                            0.000000   0.000000   0.000000  0.00
1949  C         C0  1.0000   0.413481   0.371421   0.200506    1a       1
                            0.000000   0.000000   0.000000  0.00
1950  C         C3  1.0000   0.114857   0.359822   0.200621    1a       1
                            0.000000   0.000000   0.000000  0.00
1951  C         C2  1.0000   0.835813   0.028783   0.200654    1a       1
                            0.000000   0.000000   0.000000  0.00
1952  C         C3  1.0000   0.027663   0.491993   0.200719    1a       1
                            0.000000   0.000000   0.000000  0.00
1953  C         C2  1.0000   0.720604   0.917770   0.200731    1a       1
                            0.000000   0.000000   0.000000  0.00
1954  C         C4  1.0000   0.675632   0.120756   0.201000    1a       1
                            0.000000   0.000000   0.000000  0.00
1955  C         C5  1.0000   0.354606   0.726409   0.201311    1a       1
                            0.000000   0.000000   0.000000  0.00
1956  N         N1  1.0000   0.675760   0.040264   0.201314    1a       1
                            0.000000   0.000000   0.000000  0.00
1957  C         C1  1.0000   0.666836   0.994082   0.201568    1a       1
                            0.000000   0.000000   0.000000  0.00
1958  C         CO  1.0000   0.474063   0.716347   0.201703    1a       1
                            0.000000   0.000000   0.000000  0.00
1959  N         N1  1.0000   0.658172   0.146431   0.201715    1a       1
                            0.000000   0.000000   0.000000  0.00
1960  C         C2  1.0000   0.517849   0.201883   0.201716    1a       1
                            0.000000   0.000000   0.000000  0.00
1961  O         OC  1.0000   0.967650   0.619298   0.201727    1a       1
                            0.000000   0.000000   0.000000  0.00
1962  C         C1  1.0000   0.416031   0.091861   0.202048    1a       1
                            0.000000   0.000000   0.000000  0.00
1963  C         C2  1.0000   0.779237   0.193468   0.202307    1a       1
                            0.000000   0.000000   0.000000  0.00
1964  C         C2  1.0000   0.469551   0.352898   0.202461    1a       1
                            0.000000   0.000000   0.000000  0.00
1965  C         C5  1.0000   0.705217   0.122945   0.202793    1a       1
                            0.000000   0.000000   0.000000  0.00
1966  O         OC  1.0000   0.440688   0.901433   0.202903    1a       1
                            0.000000   0.000000   0.000000  0.00
1967  C         C2  1.0000   0.216377   0.638858   0.202942    1a       1
                            0.000000   0.000000   0.000000  0.00
1968  C         CO  1.0000   0.882908   0.056647   0.203093    1a       1
                            0.000000   0.000000   0.000000  0.00
1969  N         N1  1.0000   0.235228   0.455739   0.203315    1a       1
                            0.000000   0.000000   0.000000  0.00
1970  C         C2  1.0000   0.019491   0.201252   0.203393    1a       1
                            0.000000   0.000000   0.000000  0.00
1971  C         C1  1.0000   0.965145   0.915711   0.203485    1a       1
                            0.000000   0.000000   0.000000  0.00
1972  C         C1  1.0000   0.317071   0.813972   0.203597    1a       1
                            0.000000   0.000000   0.000000  0.00
1973  C         C0  1.0000   0.881753   0.695213   0.203610    1a       1
                            0.000000   0.000000   0.000000  0.00
1974  C         C2  1.0000   0.157671   0.941922   0.203686    1a       1
                            0.000000   0.000000   0.000000  0.00
1975  C         CO  1.0000   0.110579   0.883122   0.203798    1a       1
                            0.000000   0.000000   0.000000  0.00
1976  C         C5  1.0000   0.279701   0.487368   0.203896    1a       1
                            0.000000   0.000000   0.000000  0.00
1977  C         C4  1.0000   0.309377   0.687047   0.203954    1a       1
                            0.000000   0.000000   0.000000  0.00
1978  C         CO  1.0000   0.990394   0.898675   0.204199    1a       1
                            0.000000   0.000000   0.000000  0.00
1979  C         C3  1.0000   0.399929   0.340938   0.204218    1a       1
                            0.000000   0.000000   0.000000  0.00
1980  C         C2  1.0000   0.387790   0.041575   0.204232    1a       1
                            0.000000   0.000000   0.000000  0.00
1981  C         C3  1.0000   0.382208   0.740429   0.204328    1a       1
                            0.000000   0.000000   0.000000  0.00
1982  N         N1  1.0000   0.015271   0.624576   0.204529    1a       1
                            0.000000   0.000000   0.000000  0.00
1983  C         C0  1.0000   0.791710   0.995931   0.204574    1a       1
                            0.000000   0.000000   0.000000  0.00
1984  O         OC  1.0000   0.080641   0.084650   0.204704    1a       1
                            0.000000   0.000000   0.000000  0.00
1985  C         C3  1.0000   0.132134   0.779800   0.204833    1a       1
                            0.000000   0.000000   0.000000  0.00
1986  C         C1  1.0000   0.207723   0.418317   0.204857    1a       1
                            0.000000   0.000000   0.000000  0.00
1987  C         C3  1.0000   0.809743   0.195656   0.204901    1a       1
                            0.000000   0.000000   0.000000  0.00
1988  C         C3  1.0000   0.077723   0.762404   0.205034    1a       1
                            0.000000   0.000000   0.000000  0.00
1989  C         C4  1.0000   0.327612   0.737516   0.205138    1a       1
                            0.000000   0.000000   0.000000  0.00
1990  C         C2  1.0000   0.813293   0.941895   0.205141    1a       1
                            0.000000   0.000000   0.000000  0.00
1991  C         CO  1.0000   0.878696   0.585146   0.205277    1a       1
                            0.000000   0.000000   0.000000  0.00
1992  C         C0  1.0000   0.666869   0.910878   0.205438    1a       1
                            0.000000   0.000000   0.000000  0.00
1993  C         C3  1.0000   0.685543   0.281063   0.205444    1a       1
                            0.000000   0.000000   0.000000  0.00
1994  C         C4  1.0000   0.290606   0.515595   0.205540    1a       1
                            0.000000   0.000000   0.000000  0.00
1995  C         C1  1.0000   0.245426   0.643959   0.205587    1a       1
                            0.000000   0.000000   0.000000  0.00
1996  C         C1  1.0000   0.503192   0.711861   0.205656    1a       1
                            0.000000   0.000000   0.000000  0.00
1997  C         C3  1.0000   0.487802   0.057502   0.205713    1a       1
                            0.000000   0.000000   0.000000  0.00
1998  C         CO  1.0000   0.436139   0.113759   0.205714    1a       1
                            0.000000   0.000000   0.000000  0.00
1999  C         C3  1.0000   0.315949   0.924435   0.205741    1a       1
                            0.000000   0.000000   0.000000  0.00
2000  C         C3  1.0000   0.317645   0.866625   0.205843    1a       1
                            0.000000   0.000000   0.000000  0.00
2001  C         CO  1.0000   0.536084   0.115989   0.205846    1a       1
                            0.000000   0.000000   0.000000  0.00
2002  C         CO  1.0000   0.990185   0.610382   0.205995    1a       1
                            0.000000   0.000000   0.000000  0.00
2003  C         C3  1.0000   0.117060   0.416893   0.206061    1a       1
                            0.000000   0.000000   0.000000  0.00
2004  C         C1  1.0000   0.854741   0.049827   0.206137    1a       1
                            0.000000   0.000000   0.000000  0.00
2005  C         C1  1.0000   0.691704   0.806381   0.206339    1a       1
                            0.000000   0.000000   0.000000  0.00
2006  C         CO  1.0000   0.929137   0.452928   0.206440    1a       1
                            0.000000   0.000000   0.000000  0.00
2007  C         C5  1.0000   0.305039   0.717403   0.206678    1a       1
                            0.000000   0.000000   0.000000  0.00
2008  C         C2  1.0000   0.872886   0.640388   0.206916    1a       1
                            0.000000   0.000000   0.000000  0.00
2009  C         C3  1.0000   0.983791   0.680078   0.207027    1a       1
                            0.000000   0.000000   0.000000  0.00
2010  C         C0  1.0000   0.131356   0.385597   0.207060    1a       1
                            0.000000   0.000000   0.000000  0.00
2011  C         C0  1.0000   0.110365   0.753655   0.207065    1a       1
                            0.000000   0.000000   0.000000  0.00
2012  N         N1  1.0000   0.286869   0.665736   0.207070    1a       1
                            0.000000   0.000000   0.000000  0.00
2013  C         C5  1.0000   0.021645   0.993436   0.207085    1a       1
                            0.000000   0.000000   0.000000  0.00
2014  C         C3  1.0000   0.024756   0.230566   0.207119    1a       1
                            0.000000   0.000000   0.000000  0.00
2015  C         C3  1.0000   0.808431   0.025528   0.207289    1a       1
                            0.000000   0.000000   0.000000  0.00
2016  C         CO  1.0000   0.992206   0.155449   0.207341    1a       1
                            0.000000   0.000000   0.000000  0.00
2017  N         N1  1.0000   0.325035   0.768047   0.207572    1a       1
                            0.000000   0.000000   0.000000  0.00
2018  C         C2  1.0000   0.662907   0.802169   0.207627    1a       1
                            0.000000   0.000000   0.000000  0.00
2019  C         CO  1.0000   0.557991   0.836558   0.207769    1a       1
                            0.000000   0.000000   0.000000  0.00
2020  C         C1  1.0000   0.138491   0.920794   0.207958    1a       1
                            0.000000   0.000000   0.000000  0.00
2021  C         C0  1.0000   0.166690   0.611745   0.208171    1a       1
                            0.000000   0.000000   0.000000  0.00
2022  C         C3  1.0000   0.853168   0.710000   0.208178    1a       1
                            0.000000   0.000000   0.000000  0.00
2023  C         C3  1.0000   0.896392   0.723496   0.208316    1a       1
                            0.000000   0.000000   0.000000  0.00
2024  C         C1  1.0000   0.531859   0.146033   0.208329    1a       1
                            0.000000   0.000000   0.000000  0.00
2025  C         C3  1.0000   0.995053   0.980140   0.208432    1a       1
                            0.000000   0.000000   0.000000  0.00
2026  C         C3  1.0000   0.146947   0.638296   0.208499    1a       1
                            0.000000   0.000000   0.000000  0.00
2027  C         C1  1.0000   0.996606   0.185372   0.208535    1a       1
                            0.000000   0.000000   0.000000  0.00
2028  C         C5  1.0000   0.896959   0.518150   0.208946    1a       1
                            0.000000   0.000000   0.000000  0.00
2029  C         C2  1.0000   0.920606   0.951784   0.209017    1a       1
                            0.000000   0.000000   0.000000  0.00
2030  C         C4  1.0000   0.251635   0.480300   0.209223    1a       1
                            0.000000   0.000000   0.000000  0.00
2031  C         C4  1.0000   0.070843   0.023938   0.209702    1a       1
                            0.000000   0.000000   0.000000  0.00
2032  C         C3  1.0000   0.562399   0.704130   0.209777    1a       1
                            0.000000   0.000000   0.000000  0.00
2033  C         C3  1.0000   0.760276   0.992061   0.209863    1a       1
                            0.000000   0.000000   0.000000  0.00
2034  C         C4  1.0000   0.889585   0.488559   0.209891    1a       1
                            0.000000   0.000000   0.000000  0.00
2035  C         C0  1.0000   0.594206   0.717437   0.209999    1a       1
                            0.000000   0.000000   0.000000  0.00
2036  C         CO  1.0000   0.098467   0.069545   0.210109    1a       1
                            0.000000   0.000000   0.000000  0.00
2037  C         C2  1.0000   0.139807   0.466086   0.210125    1a       1
                            0.000000   0.000000   0.000000  0.00
2038  C         C2  1.0000   0.186304   0.399050   0.210184    1a       1
                            0.000000   0.000000   0.000000  0.00
2039  C         C1  1.0000   0.572115   0.809770   0.210221    1a       1
                            0.000000   0.000000   0.000000  0.00
2040  C         CO  1.0000   0.816840   0.889679   0.210417    1a       1
                            0.000000   0.000000   0.000000  0.00
2041  C         C3  1.0000   0.590790   0.751705   0.210498    1a       1
                            0.000000   0.000000   0.000000  0.00
2042  C         C3  1.0000   0.663631   0.944196   0.210563    1a       1
                            0.000000   0.000000   0.000000  0.00
2043  O         OC  1.0000   0.455538   0.722376   0.210621    1a       1
                            0.000000   0.000000   0.000000  0.00
2044  C         C0  1.0000   0.828444   0.168394   0.210622    1a       1
                            0.000000   0.000000   0.000000  0.00
2045  C         C1  1.0000   0.883790   0.613720   0.211024    1a       1
                            0.000000   0.000000   0.000000  0.00
2046  C         C3  1.0000   0.811301   0.970660   0.211267    1a       1
                            0.000000   0.000000   0.000000  0.00
2047  N         N1  1.0000   0.736336   0.814771   0.211559    1a       1
                            0.000000   0.000000   0.000000  0.00
2048  C         C5  1.0000   0.933404   0.110717   0.212008    1a       1
                            0.000000   0.000000   0.000000  0.00
2049  O         OC  1.0000   0.554302   0.103381   0.212036    1a       1
                            0.000000   0.000000   0.000000  0.00
2050  C         C1  1.0000   0.626647   0.178348   0.212061    1a       1
                            0.000000   0.000000   0.000000  0.00
2051  C         C3  1.0000   0.276547   0.727614   0.212211    1a       1
                            0.000000   0.000000   0.000000  0.00
2052  N         N1  1.0000   0.096051   0.041248   0.212607    1a       1
                            0.000000   0.000000   0.000000  0.00
2053  C         CO  1.0000   0.229231   0.433664   0.212836    1a       1
                            0.000000   0.000000   0.000000  0.00
2054  C         C1  1.0000   0.823743   0.918841   0.213537    1a       1
                            0.000000   0.000000   0.000000  0.00
2055  C         C3  1.0000   0.198792   0.623675   0.213606    1a       1
                            0.000000   0.000000   0.000000  0.00
2056  N         N1  1.0000   0.892159   0.075824   0.213697    1a       1
                            0.000000   0.000000   0.000000  0.00
2057  C         C3  1.0000   0.590720   0.216211   0.213918    1a       1
                            0.000000   0.000000   0.000000  0.00
2058  C         C3  1.0000   0.884051   0.665642   0.213960    1a       1
                            0.000000   0.000000   0.000000  0.00
2059  C         CO  1.0000   0.033858   0.610651   0.214188    1a       1
                            0.000000   0.000000   0.000000  0.00
2060  C         C3  1.0000   0.719151   0.140878   0.214341    1a       1
                            0.000000   0.000000   0.000000  0.00
2061  C         C3  1.0000   0.076212   0.251299   0.214501    1a       1
                            0.000000   0.000000   0.000000  0.00
2062  C         C2  1.0000   0.975372   0.561341   0.214537    1a       1
                            0.000000   0.000000   0.000000  0.00
2063  C         C3  1.0000   0.537470   0.196315   0.214704    1a       1
                            0.000000   0.000000   0.000000  0.00
2064  C         C1  1.0000   0.993030   0.583966   0.215015    1a       1
                            0.000000   0.000000   0.000000  0.00
2065  C         C2  1.0000   0.167368   0.813921   0.215178    1a       1
                            0.000000   0.000000   0.000000  0.00
2066  O         OC  1.0000   0.560797   0.856349   0.215461    1a       1
                            0.000000   0.000000   0.000000  0.00
2067  C         C0  1.0000   0.217098   0.079743   0.215604    1a       1
                            0.000000   0.000000   0.000000  0.00
2068  C         C2  1.0000   0.130037   0.439039   0.215663    1a       1
                            0.000000   0.000000   0.000000  0.00
2069  C         C1  1.0000   0.125780   0.077583   0.215737    1a       1
                            0.000000   0.000000   0.000000  0.00
2070  C         C5  1.0000   0.275327   0.533097   0.215738    1a       1
                            0.000000   0.000000   0.000000  0.00
2071  C         CO  1.0000   0.645817   0.155601   0.215794    1a       1
                            0.000000   0.000000   0.000000  0.00
2072  C         C3  1.0000   0.774134   0.764638   0.215924    1a       1
                            0.000000   0.000000   0.000000  0.00
2073  C         C3  1.0000   0.236731   0.051872   0.216406    1a       1
                            0.000000   0.000000   0.000000  0.00
2074  O         OC  1.0000   0.057536   0.616602   0.216579    1a       1
                            0.000000   0.000000   0.000000  0.00
2075  N         N1  1.0000   0.969085   0.150074   0.216767    1a       1
                            0.000000   0.000000   0.000000  0.00
2076  C         CO  1.0000   0.676569   0.030960   0.216824    1a       1
                            0.000000   0.000000   0.000000  0.00
2077  C         C4  1.0000   0.922272   0.083804   0.216840    1a       1
                            0.000000   0.000000   0.000000  0.00
2078  C         C1  1.0000   0.413101   0.078118   0.216870    1a       1
                            0.000000   0.000000   0.000000  0.00
2079  C         C2  1.0000   0.138354   0.104394   0.216949    1a       1
                            0.000000   0.000000   0.000000  0.00
2080  C         C1  1.0000   0.667183   0.002558   0.217103    1a       1
                            0.000000   0.000000   0.000000  0.00
2081  O         OC  1.0000   0.943156   0.459262   0.217299    1a       1
                            0.000000   0.000000   0.000000  0.00
2082  C         C2  1.0000   0.001772   0.241863   0.217322    1a       1
                            0.000000   0.000000   0.000000  0.00
2083  N         N1  1.0000   0.887959   0.568356   0.217364    1a       1
                            0.000000   0.000000   0.000000  0.00
2084  C         C3  1.0000   0.406972   0.384021   0.217451    1a       1
                            0.000000   0.000000   0.000000  0.00
2085  C         C2  1.0000   0.145426   0.794037   0.217695    1a       1
                            0.000000   0.000000   0.000000  0.00
2086  N         N1  1.0000   0.101669   0.896442   0.217703    1a       1
                            0.000000   0.000000   0.000000  0.00
2087  C         C5  1.0000   0.236029   0.501526   0.217777    1a       1
                            0.000000   0.000000   0.000000  0.00
2088  C         C4  1.0000   0.881837   0.537967   0.217966    1a       1
                            0.000000   0.000000   0.000000  0.00
2089  C         C1  1.0000   0.021310   0.583917   0.218011    1a       1
                            0.000000   0.000000   0.000000  0.00
2090  C         CO  1.0000   0.120127   0.030222   0.218428    1a       1
                            0.000000   0.000000   0.000000  0.00
2091  C         C2  1.0000   0.399949   0.052813   0.218434    1a       1
                            0.000000   0.000000   0.000000  0.00
2092  C         CO  1.0000   0.712861   0.808112   0.218459    1a       1
                            0.000000   0.000000   0.000000  0.00
2093  C         C3  1.0000   0.663807   0.888258   0.218514    1a       1
                            0.000000   0.000000   0.000000  0.00
2094  C         C1  1.0000   0.976650   0.197503   0.218517    1a       1
                            0.000000   0.000000   0.000000  0.00
2095  C         C4  1.0000   0.959138   0.121321   0.218614    1a       1
                            0.000000   0.000000   0.000000  0.00
2096  C         C2  1.0000   0.542729   0.167543   0.218761    1a       1
                            0.000000   0.000000   0.000000  0.00
2097  C         C1  1.0000   0.956910   0.921807   0.218773    1a       1
                            0.000000   0.000000   0.000000  0.00
2098  C         C2  1.0000   0.023891   0.012692   0.218782    1a       1
                            0.000000   0.000000   0.000000  0.00
2099  C         C1  1.0000   0.846334   0.066773   0.218845    1a       1
                            0.000000   0.000000   0.000000  0.00
2100  C         C2  1.0000   0.987680   0.535382   0.218978    1a       1
                            0.000000   0.000000   0.000000  0.00
2101  C         C0  1.0000   0.031614   0.500595   0.219231    1a       1
                            0.000000   0.000000   0.000000  0.00
2102  C         C1  1.0000   0.320786   0.811436   0.219480    1a       1
                            0.000000   0.000000   0.000000  0.00
2103  C         C2  1.0000   0.801351   0.045427   0.219632    1a       1
                            0.000000   0.000000   0.000000  0.00
2104  N         N1  1.0000   0.997035   0.896622   0.219850    1a       1
                            0.000000   0.000000   0.000000  0.00
2105  C         C5  1.0000   0.866314   0.480664   0.220062    1a       1
                            0.000000   0.000000   0.000000  0.00
2106  C         C4  1.0000   0.764120   0.817321   0.220179    1a       1
                            0.000000   0.000000   0.000000  0.00
2107  C         C1  1.0000   0.139338   0.053609   0.220196    1a       1
                            0.000000   0.000000   0.000000  0.00
2108  C         C1  1.0000   0.256330   0.638578   0.220538    1a       1
                            0.000000   0.000000   0.000000  0.00
2109  C         C5  1.0000   0.048248   0.028105   0.220620    1a       1
                            0.000000   0.000000   0.000000  0.00
2110  C         C2  1.0000   0.514339   0.714057   0.220849    1a       1
                            0.000000   0.000000   0.000000  0.00
2111  C         C3  1.0000   0.146812   0.596438   0.220940    1a       1
                            0.000000   0.000000   0.000000  0.00
2112  C         C0  1.0000   0.558417   0.221460   0.221009    1a       1
                            0.000000   0.000000   0.000000  0.00
2113  C         C2  1.0000   0.607754   0.194498   0.221040    1a       1
                            0.000000   0.000000   0.000000  0.00
2114  C         C2  1.0000   0.032836   0.558086   0.221239    1a       1
                            0.000000   0.000000   0.000000  0.00
2115  C         C2  1.0000   0.167506   0.104703   0.221257    1a       1
                            0.000000   0.000000   0.000000  0.00
2116  C         C2  1.0000   0.248624   0.527564   0.221280    1a       1
                            0.000000   0.000000   0.000000  0.00
2117  O        OES  1.0000   0.440014   0.115217   0.221294    1a       1
                            0.000000   0.000000   0.000000  0.00
2118  C         CO  1.0000   0.283416   0.651223   0.221462    1a       1
                            0.000000   0.000000   0.000000  0.00
2119  C         C3  1.0000   0.549207   0.252980   0.221522    1a       1
                            0.000000   0.000000   0.000000  0.00
2120  C         C3  1.0000   0.854639   0.175204   0.221560    1a       1
                            0.000000   0.000000   0.000000  0.00
2121  C         C3  1.0000   0.206248   0.502670   0.221636    1a       1
                            0.000000   0.000000   0.000000  0.00
2122  C         C5  1.0000   0.781798   0.793068   0.221713    1a       1
                            0.000000   0.000000   0.000000  0.00
2123  C         CO  1.0000   0.119171   0.918086   0.221824    1a       1
                            0.000000   0.000000   0.000000  0.00
2124  C         C2  1.0000   0.936159   0.941714   0.222064    1a       1
                            0.000000   0.000000   0.000000  0.00
2125  O         OC  1.0000   0.124325   0.006493   0.222256    1a       1
                            0.000000   0.000000   0.000000  0.00
2126  C         CO  1.0000   0.324741   0.781389   0.222344    1a       1
                            0.000000   0.000000   0.000000  0.00
2127  C         C3  1.0000   0.063406   0.495689   0.222390    1a       1
                            0.000000   0.000000   0.000000  0.00
2128  C         C3  1.0000   0.185088   0.079962   0.222594    1a       1
                            0.000000   0.000000   0.000000  0.00
2129  C         C3  1.0000   0.612206   0.699950   0.222600    1a       1
                            0.000000   0.000000   0.000000  0.00
2130  C         C3  1.0000   0.126463   0.367247   0.222663    1a       1
                            0.000000   0.000000   0.000000  0.00
2131  C         C3  1.0000   0.016991   0.531685   0.222699    1a       1
                            0.000000   0.000000   0.000000  0.00
2132  C         C2  1.0000   0.542860   0.711300   0.222736    1a       1
                            0.000000   0.000000   0.000000  0.00
2133  C         CO  1.0000   0.869562   0.084763   0.222945    1a       1
                            0.000000   0.000000   0.000000  0.00
2134  C         C3  1.0000   0.286709   0.559996   0.223033    1a       1
                            0.000000   0.000000   0.000000  0.00
2135  C         C2  1.0000   0.320276   0.861603   0.223439    1a       1
                            0.000000   0.000000   0.000000  0.00
2136  C         C2  1.0000   0.979244   0.225615   0.223457    1a       1
                            0.000000   0.000000   0.000000  0.00
2137  C         C2  1.0000   0.587426   0.798449   0.223472    1a       1
                            0.000000   0.000000   0.000000  0.00
2138  C         C3  1.0000   0.101289   0.741457   0.223667    1a       1
                            0.000000   0.000000   0.000000  0.00
2139  C         C1  1.0000   0.903417   0.611217   0.223888    1a       1
                            0.000000   0.000000   0.000000  0.00
2140  C         C5  1.0000   0.050054   0.898378   0.223922    1a       1
                            0.000000   0.000000   0.000000  0.00
2141  C         CO  1.0000   0.960027   0.174020   0.224188    1a       1
                            0.000000   0.000000   0.000000  0.00
2142  C         C2  1.0000   0.595060   0.770218   0.224265    1a       1
                            0.000000   0.000000   0.000000  0.00
2143  C         C5  1.0000   0.774856   0.844525   0.224320    1a       1
                            0.000000   0.000000   0.000000  0.00
2144  N         N1  1.0000   0.815881   0.877166   0.224475    1a       1
                            0.000000   0.000000   0.000000  0.00
2145  C         C2  1.0000   0.168095   0.054344   0.224558    1a       1
                            0.000000   0.000000   0.000000  0.00
2146  C         C3  1.0000   0.855900   0.451484   0.224653    1a       1
                            0.000000   0.000000   0.000000  0.00
2147  C         C3  1.0000   0.048011   0.930027   0.224808    1a       1
                            0.000000   0.000000   0.000000  0.00
2148  C         C2  1.0000   0.810394   0.797457   0.224887    1a       1
                            0.000000   0.000000   0.000000  0.00
2149  C         C2  1.0000   0.906369   0.661175   0.225110    1a       1
                            0.000000   0.000000   0.000000  0.00
2150  C         C4  1.0000   0.023569   0.883663   0.225351    1a       1
                            0.000000   0.000000   0.000000  0.00
2151  C         C5  1.0000   0.856989   0.529691   0.225836    1a       1
                            0.000000   0.000000   0.000000  0.00
2152  C         C2  1.0000   0.819242   0.066675   0.225897    1a       1
                            0.000000   0.000000   0.000000  0.00
2153  O         OC  1.0000   0.238438   0.429947   0.226001    1a       1
                            0.000000   0.000000   0.000000  0.00
2154  C         C5  1.0000   0.940648   0.065907   0.226045    1a       1
                            0.000000   0.000000   0.000000  0.00
2155  C         C3  1.0000   0.818896   0.154278   0.226782    1a       1
                            0.000000   0.000000   0.000000  0.00
2156  C         C2  1.0000   0.824201   0.972843   0.226841    1a       1
                            0.000000   0.000000   0.000000  0.00
2157  C         C4  1.0000   0.075754   0.885702   0.226843    1a       1
                            0.000000   0.000000   0.000000  0.00
2158  C         C2  1.0000   0.664391   0.955969   0.226945    1a       1
                            0.000000   0.000000   0.000000  0.00
2159  C         C5  1.0000   0.821523   0.824536   0.227347    1a       1
                            0.000000   0.000000   0.000000  0.00
2160  C         C4  1.0000   0.803637   0.848813   0.227405    1a       1
                            0.000000   0.000000   0.000000  0.00
2161  C         C2  1.0000   0.851771   0.501752   0.228220    1a       1
                            0.000000   0.000000   0.000000  0.00
2162  C         C3  1.0000   0.237417   0.092391   0.228334    1a       1
                            0.000000   0.000000   0.000000  0.00
2163  C         CO  1.0000   0.426722   0.094201   0.228461    1a       1
                            0.000000   0.000000   0.000000  0.00
2164  O         OC  1.0000   0.648971   0.144413   0.228553    1a       1
                            0.000000   0.000000   0.000000  0.00
2165  C         CO  1.0000   0.902654   0.582411   0.228692    1a       1
                            0.000000   0.000000   0.000000  0.00
2166  O         OC  1.0000   0.677815   0.045737   0.228713    1a       1
                            0.000000   0.000000   0.000000  0.00
2167  C         C2  1.0000   0.212664   0.618010   0.228727    1a       1
                            0.000000   0.000000   0.000000  0.00
2168  C         C5  1.0000   0.975296   0.102364   0.228857    1a       1
                            0.000000   0.000000   0.000000  0.00
2169  C         C3  1.0000   0.754170   0.868805   0.228862    1a       1
                            0.000000   0.000000   0.000000  0.00
2170  C         C3  1.0000   0.851657   0.823910   0.229130    1a       1
                            0.000000   0.000000   0.000000  0.00
2171  C         CO  1.0000   0.978362   0.910155   0.229156    1a       1
                            0.000000   0.000000   0.000000  0.00
2172  C         C1  1.0000   0.829223   0.922742   0.229341    1a       1
                            0.000000   0.000000   0.000000  0.00
2173  C         C2  1.0000   0.667244   0.984063   0.229777    1a       1
                            0.000000   0.000000   0.000000  0.00
2174  C         C2  1.0000   0.323245   0.834745   0.230191    1a       1
                            0.000000   0.000000   0.000000  0.00
2175  C         C2  1.0000   0.916591   0.634519   0.230475    1a       1
                            0.000000   0.000000   0.000000  0.00
2176  C         C3  1.0000   0.934155   0.036649   0.230512    1a       1
                            0.000000   0.000000   0.000000  0.00
2177  C         C5  1.0000   0.024413   0.855048   0.231075    1a       1
                            0.000000   0.000000   0.000000  0.00
2178  C         C2  1.0000   0.965916   0.074981   0.231576    1a       1
                            0.000000   0.000000   0.000000  0.00
2179  C         C3  1.0000   0.998518   0.836046   0.231806    1a       1
                            0.000000   0.000000   0.000000  0.00
2180  C         C2  1.0000   0.240862   0.623752   0.232618    1a       1
                            0.000000   0.000000   0.000000  0.00
2181  O         OC  1.0000   0.707751   0.806540   0.232819    1a       1
                            0.000000   0.000000   0.000000  0.00
2182  C         C5  1.0000   0.074940   0.858174   0.233013    1a       1
                            0.000000   0.000000   0.000000  0.00
2183  O         OC  1.0000   0.119339   0.932768   0.233180    1a       1
                            0.000000   0.000000   0.000000  0.00
2184  C         C3  1.0000   0.026308   0.479325   0.233643    1a       1
                            0.000000   0.000000   0.000000  0.00
2185  O         OC  1.0000   0.942665   0.176476   0.233804    1a       1
                            0.000000   0.000000   0.000000  0.00
2186  O         OC  1.0000   0.292734   0.656989   0.233994    1a       1
                            0.000000   0.000000   0.000000  0.00
2187  O         OC  1.0000   0.870953   0.099570   0.234144    1a       1
                            0.000000   0.000000   0.000000  0.00
2188  C         C3  1.0000   0.101030   0.840215   0.234540    1a       1
                            0.000000   0.000000   0.000000  0.00
2189  O         OC  1.0000   0.328934   0.771068   0.235087    1a       1
                            0.000000   0.000000   0.000000  0.00
2190  C         C3  1.0000   0.837191   0.547597   0.235219    1a       1
                            0.000000   0.000000   0.000000  0.00
2191  C         CO  1.0000   0.823430   0.895293   0.235514    1a       1
                            0.000000   0.000000   0.000000  0.00
2192  C         C2  1.0000   0.049804   0.842840   0.235600    1a       1
                            0.000000   0.000000   0.000000  0.00
2193  C         C2  1.0000   0.831505   0.949021   0.236447    1a       1
                            0.000000   0.000000   0.000000  0.00
2194  C         C3  1.0000   0.045696   0.043196   0.236508    1a       1
                            0.000000   0.000000   0.000000  0.00
2195  O         OC  1.0000   0.913323   0.570967   0.240057    1a       1
                            0.000000   0.000000   0.000000  0.00
2196  C         C3  1.0000   0.553887   0.227153   0.240100    1a       1
                            0.000000   0.000000   0.000000  0.00
2197  C         C3  1.0000   0.998077   0.110807   0.240509    1a       1
                            0.000000   0.000000   0.000000  0.00
2198  O         OC  1.0000   0.425340   0.089330   0.242551    1a       1
                            0.000000   0.000000   0.000000  0.00
2199  O         OC  1.0000   0.978665   0.912767   0.243439    1a       1
                            0.000000   0.000000   0.000000  0.00
2200  O         OC  1.0000   0.825526   0.889613   0.249682    1a       1
                            0.000000   0.000000   0.000000  0.00
2201  H          H  1.0000   0.990902   0.431576   0.258088    1a       1
                            0.000000   0.000000   0.000000  0.00
2202  F         F2  1.0000   0.718840   0.893613   0.258412    1a       1
                            0.000000   0.000000   0.000000  0.00
2203  F         F2  1.0000   0.521110   0.894895   0.258641    1a       1
                            0.000000   0.000000   0.000000  0.00
2204  H          H  1.0000   0.059111   0.218908   0.258690    1a       1
                            0.000000   0.000000   0.000000  0.00
2205  H          H  1.0000   0.737133   0.735868   0.258776    1a       1
                            0.000000   0.000000   0.000000  0.00
2206  H          H  1.0000   0.697566   0.848620   0.258822    1a       1
                            0.000000   0.000000   0.000000  0.00
2207  F         F2  1.0000   0.820315   0.796880   0.258847    1a       1
                            0.000000   0.000000   0.000000  0.00
2208  H          H  1.0000   0.740632   0.536259   0.258919    1a       1
                            0.000000   0.000000   0.000000  0.00
2209  F         F2  1.0000   0.517465   0.093999   0.259026    1a       1
                            0.000000   0.000000   0.000000  0.00
2210  H          H  1.0000   0.995578   0.236553   0.259103    1a       1
                            0.000000   0.000000   0.000000  0.00
2211  F         F2  1.0000   0.717895   0.097586   0.259119    1a       1
                            0.000000   0.000000   0.000000  0.00
2212  F         F2  1.0000   0.418782   0.195004   0.259202    1a       1
                            0.000000   0.000000   0.000000  0.00
2213  F         F2  1.0000   0.618440   0.993977   0.259206    1a       1
                            0.000000   0.000000   0.000000  0.00
2214  F         F2  1.0000   0.018952   0.193405   0.259249    1a       1
                            0.000000   0.000000   0.000000  0.00
2215  F         F2  1.0000   0.117180   0.495069   0.259349    1a       1
                            0.000000   0.000000   0.000000  0.00
2216  F         F2  1.0000   0.918191   0.294428   0.259361    1a       1
                            0.000000   0.000000   0.000000  0.00
2217  F         F2  1.0000   0.315048   0.496553   0.259371    1a       1
                            0.000000   0.000000   0.000000  0.00
2218  F         F2  1.0000   0.415513   0.392283   0.259437    1a       1
                            0.000000   0.000000   0.000000  0.00
2219  F         F2  1.0000   0.719801   0.295184   0.259480    1a       1
                            0.000000   0.000000   0.000000  0.00
2220  F         F2  1.0000   0.919005   0.692798   0.259493    1a       1
                            0.000000   0.000000   0.000000  0.00
2221  F         F2  1.0000   0.118055   0.295284   0.259522    1a       1
                            0.000000   0.000000   0.000000  0.00
2222  H          H  1.0000   0.760663   0.467030   0.259523    1a       1
                            0.000000   0.000000   0.000000  0.00
2223  F         F2  1.0000   0.915972   0.493214   0.259556    1a       1
                            0.000000   0.000000   0.000000  0.00
2224  H          H  1.0000   0.193701   0.434794   0.259615    1a       1
                            0.000000   0.000000   0.000000  0.00
2225  F         F2  1.0000   0.018981   0.394303   0.259630    1a       1
                            0.000000   0.000000   0.000000  0.00
2226  H          H  1.0000   0.239993   0.554405   0.259643    1a       1
                            0.000000   0.000000   0.000000  0.00
2227  F         F2  1.0000   0.517757   0.297404   0.259665    1a       1
                            0.000000   0.000000   0.000000  0.00
2228  F         F2  1.0000   0.918666   0.097297   0.259722    1a       1
                            0.000000   0.000000   0.000000  0.00
2229  F         F2  1.0000   0.115119   0.696796   0.259752    1a       1
                            0.000000   0.000000   0.000000  0.00
2230  F         F2  1.0000   0.618973   0.793015   0.259771    1a       1
                            0.000000   0.000000   0.000000  0.00
2231  F         F2  1.0000   0.418713   0.796464   0.259776    1a       1
                            0.000000   0.000000   0.000000  0.00
2232  F         F2  1.0000   0.316699   0.293383   0.259834    1a       1
                            0.000000   0.000000   0.000000  0.00
2233  H          H  1.0000   0.539691   0.139422   0.259855    1a       1
                            0.000000   0.000000   0.000000  0.00
2234  F         F2  1.0000   0.717163   0.494613   0.259863    1a       1
                            0.000000   0.000000   0.000000  0.00
2235  F         F2  1.0000   0.716703   0.695084   0.259897    1a       1
                            0.000000   0.000000   0.000000  0.00
2236  F         F2  1.0000   0.315117   0.697846   0.259915    1a       1
                            0.000000   0.000000   0.000000  0.00
2237  F         F2  1.0000   0.019318   0.597588   0.259976    1a       1
                            0.000000   0.000000   0.000000  0.00
2238  F         F2  1.0000   0.613823   0.396046   0.260031    1a       1
                            0.000000   0.000000   0.000000  0.00
2239  F         F2  1.0000   0.516997   0.694466   0.260058    1a       1
                            0.000000   0.000000   0.000000  0.00
2240  F         F2  1.0000   0.818748   0.594869   0.260110    1a       1
                            0.000000   0.000000   0.000000  0.00
2241  F         F2  1.0000   0.816676   0.196648   0.260141    1a       1
                            0.000000   0.000000   0.000000  0.00
2242  H          H  1.0000   0.096762   0.450932   0.260142    1a       1
                            0.000000   0.000000   0.000000  0.00
2243  H          H  1.0000   0.337525   0.136473   0.260148    1a       1
                            0.000000   0.000000   0.000000  0.00
2244  F         F2  1.0000   0.316406   0.896612   0.260149    1a       1
                            0.000000   0.000000   0.000000  0.00
2245  F         F2  1.0000   0.215707   0.598437   0.260151    1a       1
                            0.000000   0.000000   0.000000  0.00
2246  F         F2  1.0000   0.614677   0.595011   0.260155    1a       1
                            0.000000   0.000000   0.000000  0.00
2247  H          H  1.0000   0.596928   0.838409   0.260155    1a       1
                            0.000000   0.000000   0.000000  0.00
2248  F         F2  1.0000   0.318574   0.093536   0.260165    1a       1
                            0.000000   0.000000   0.000000  0.00
2249  F         F2  1.0000   0.216461   0.193624   0.260169    1a       1
                            0.000000   0.000000   0.000000  0.00
2250  F         F2  1.0000   0.515490   0.493618   0.260169    1a       1
                            0.000000   0.000000   0.000000  0.00
2251  H          H  1.0000   0.141552   0.736364   0.260180    1a       1
                            0.000000   0.000000   0.000000  0.00
2252  H          H  1.0000   0.274867   0.116073   0.260272    1a       1
                            0.000000   0.000000   0.000000  0.00
2253  F         F2  1.0000   0.216163   0.392991   0.260288    1a       1
                            0.000000   0.000000   0.000000  0.00
2254  F         F2  1.0000   0.415633   0.994217   0.260303    1a       1
                            0.000000   0.000000   0.000000  0.00
2255  F         F2  1.0000   0.414413   0.595045   0.260319    1a       1
                            0.000000   0.000000   0.000000  0.00
2256  H          H  1.0000   0.637677   0.553378   0.260370    1a       1
                            0.000000   0.000000   0.000000  0.00
2257  H          H  1.0000   0.472198   0.915870   0.260383    1a       1
                            0.000000   0.000000   0.000000  0.00
2258  F         F2  1.0000   0.620213   0.196614   0.260392    1a       1
                            0.000000   0.000000   0.000000  0.00
2259  H          H  1.0000   0.500421   0.852084   0.260412    1a       1
                            0.000000   0.000000   0.000000  0.00
2260  H          H  1.0000   0.037083   0.348594   0.260445    1a       1
                            0.000000   0.000000   0.000000  0.00
2261  H          H  1.0000   0.962750   0.476934   0.260469    1a       1
                            0.000000   0.000000   0.000000  0.00
2262  F         F2  1.0000   0.116027   0.094112   0.260472    1a       1
                            0.000000   0.000000   0.000000  0.00
2263  H          H  1.0000   0.537426   0.738546   0.260509    1a       1
                            0.000000   0.000000   0.000000  0.00
2264  H          H  1.0000   0.435833   0.750720   0.260532    1a       1
                            0.000000   0.000000   0.000000  0.00
2265  H          H  1.0000   0.038549   0.149391   0.260566    1a       1
                            0.000000   0.000000   0.000000  0.00
2266  F         F2  1.0000   0.213885   0.797140   0.260568    1a       1
                            0.000000   0.000000   0.000000  0.00
2267  H          H  1.0000   0.632729   0.348481   0.260607    1a       1
                            0.000000   0.000000   0.000000  0.00
2268  F         F2  1.0000   0.219597   0.996949   0.260655    1a       1
                            0.000000   0.000000   0.000000  0.00
2269  H          H  1.0000   0.798520   0.040052   0.260737    1a       1
                            0.000000   0.000000   0.000000  0.00
2270  F         F2  1.0000   0.917393   0.896750   0.260763    1a       1
                            0.000000   0.000000   0.000000  0.00
2271  F         F2  1.0000   0.820103   0.994669   0.260839    1a       1
                            0.000000   0.000000   0.000000  0.00
2272  H          H  1.0000   0.775932   0.974115   0.260839    1a       1
                            0.000000   0.000000   0.000000  0.00
2273  F         F2  1.0000   0.818816   0.398711   0.260876    1a       1
                            0.000000   0.000000   0.000000  0.00
2274  H          H  1.0000   0.663432   0.810149   0.260876    1a       1
                            0.000000   0.000000   0.000000  0.00
2275  H          H  1.0000   0.397341   0.642929   0.260887    1a       1
                            0.000000   0.000000   0.000000  0.00
2276  H          H  1.0000   0.462795   0.411791   0.260893    1a       1
                            0.000000   0.000000   0.000000  0.00
2277  H          H  1.0000   0.970950   0.178789   0.260974    1a       1
                            0.000000   0.000000   0.000000  0.00
2278  H          H  1.0000   0.076827   0.922765   0.261054    1a       1
                            0.000000   0.000000   0.000000  0.00
2279  H          H  1.0000   0.360778   0.276120   0.261080    1a       1
                            0.000000   0.000000   0.000000  0.00
2280  H          H  1.0000   0.361542   0.877168   0.261084    1a       1
                            0.000000   0.000000   0.000000  0.00
2281  H          H  1.0000   0.833406   0.744383   0.261089    1a       1
                            0.000000   0.000000   0.000000  0.00
2282  H          H  1.0000   0.434671   0.349645   0.261147    1a       1
                            0.000000   0.000000   0.000000  0.00
2283  H          H  1.0000   0.333590   0.339419   0.261196    1a       1
                            0.000000   0.000000   0.000000  0.00
2284  H          H  1.0000   0.297963   0.449260   0.261214    1a       1
                            0.000000   0.000000   0.000000  0.00
2285  F         F2  1.0000   0.117593   0.895895   0.261219    1a       1
                            0.000000   0.000000   0.000000  0.00
2286  H          H  1.0000   0.073570   0.512683   0.261236    1a       1
                            0.000000   0.000000   0.000000  0.00
2287  H          H  1.0000   0.135475   0.339934   0.261266    1a       1
                            0.000000   0.000000   0.000000  0.00
2288  F         F2  1.0000   0.015240   0.994882   0.261275    1a       1
                            0.000000   0.000000   0.000000  0.00
2289  H          H  1.0000   0.534283   0.942614   0.261284    1a       1
                            0.000000   0.000000   0.000000  0.00
2290  H          H  1.0000   0.499209   0.648319   0.261349    1a       1
                            0.000000   0.000000   0.000000  0.00
2291  H          H  1.0000   0.063939   0.411598   0.261375    1a       1
                            0.000000   0.000000   0.000000  0.00
2292  H          H  1.0000   0.532249   0.342755   0.261419    1a       1
                            0.000000   0.000000   0.000000  0.00
2293  H          H  1.0000   0.771512   0.577643   0.261461    1a       1
                            0.000000   0.000000   0.000000  0.00
2294  H          H  1.0000   0.334486   0.541743   0.261481    1a       1
                            0.000000   0.000000   0.000000  0.00
2295  H          H  1.0000   0.299939   0.246354   0.261508    1a       1
                            0.000000   0.000000   0.000000  0.00
2296  H          H  1.0000   0.668642   0.112402   0.261543    1a       1
                            0.000000   0.000000   0.000000  0.00
2297  H          H  1.0000   0.732643   0.142272   0.261606    1a       1
                            0.000000   0.000000   0.000000  0.00
2298  H          H  1.0000   0.668363   0.310690   0.261635    1a       1
                            0.000000   0.000000   0.000000  0.00
2299  H          H  1.0000   0.500562   0.049532   0.261652    1a       1
                            0.000000   0.000000   0.000000  0.00
2300  F         F2  1.0000   0.015502   0.796817   0.261659    1a       1
                            0.000000   0.000000   0.000000  0.00
2301  H          H  1.0000   0.835046   0.350183   0.261668    1a       1
                            0.000000   0.000000   0.000000  0.00
2302  H          H  1.0000   0.470468   0.110154   0.261688    1a       1
                            0.000000   0.000000   0.000000  0.00
2303  H          H  1.0000   0.870541   0.707810   0.261690    1a       1
                            0.000000   0.000000   0.000000  0.00
2304  H          H  1.0000   0.236714   0.348329   0.261709    1a       1
                            0.000000   0.000000   0.000000  0.00
2305  H          H  1.0000   0.464762   0.811413   0.261826    1a       1
                            0.000000   0.000000   0.000000  0.00
2306  H          H  1.0000   0.699729   0.445903   0.261877    1a       1
                            0.000000   0.000000   0.000000  0.00
2307  H          H  1.0000   0.034269   0.546776   0.261917    1a       1
                            0.000000   0.000000   0.000000  0.00
2308  H          H  1.0000   0.195822   0.841080   0.261931    1a       1
                            0.000000   0.000000   0.000000  0.00
2309  H          H  1.0000   0.268348   0.511610   0.261946    1a       1
                            0.000000   0.000000   0.000000  0.00
2310  H          H  1.0000   0.368206   0.378341   0.261990    1a       1
                            0.000000   0.000000   0.000000  0.00
2311  H          H  1.0000   0.262027   0.410159   0.262029    1a       1
                            0.000000   0.000000   0.000000  0.00
2312  H          H  1.0000   0.668150   0.708809   0.262054    1a       1
                            0.000000   0.000000   0.000000  0.00
2313  H          H  1.0000   0.569321   0.778940   0.262062    1a       1
                            0.000000   0.000000   0.000000  0.00
2314  H          H  1.0000   0.465522   0.210958   0.262070    1a       1
                            0.000000   0.000000   0.000000  0.00
2315  H          H  1.0000   0.469359   0.311028   0.262076    1a       1
                            0.000000   0.000000   0.000000  0.00
2316  H          H  1.0000   0.363286   0.680213   0.262078    1a       1
                            0.000000   0.000000   0.000000  0.00
2317  H          H  1.0000   0.400166   0.444014   0.262093    1a       1
                            0.000000   0.000000   0.000000  0.00
2318  H          H  1.0000   0.563806   0.479629   0.262179    1a       1
                            0.000000   0.000000   0.000000  0.00
2319  H          H  1.0000   0.931424   0.143840   0.262187    1a       1
                            0.000000   0.000000   0.000000  0.00
2320  H          H  1.0000   0.101269   0.649300   0.262217    1a       1
                            0.000000   0.000000   0.000000  0.00
2321  H          H  1.0000   0.931600   0.342379   0.262220    1a       1
                            0.000000   0.000000   0.000000  0.00
2322  H          H  1.0000   0.435225   0.949853   0.262239    1a       1
                            0.000000   0.000000   0.000000  0.00
2323  H          H  1.0000   0.172437   0.978716   0.262249    1a       1
                            0.000000   0.000000   0.000000  0.00
2324  H          H  1.0000   0.333045   0.944422   0.262252    1a       1
                            0.000000   0.000000   0.000000  0.00
2325  H          H  1.0000   0.865582   0.810308   0.262259    1a       1
                            0.000000   0.000000   0.000000  0.00
2326  H          H  1.0000   0.432862   0.145045   0.262262    1a       1
                            0.000000   0.000000   0.000000  0.00
2327  H          H  1.0000   0.629808   0.745404   0.262284    1a       1
                            0.000000   0.000000   0.000000  0.00
2328  H          H  1.0000   0.971488   0.580911   0.262291    1a       1
                            0.000000   0.000000   0.000000  0.00
2329  H          H  1.0000   0.670145   0.907753   0.262345    1a       1
                            0.000000   0.000000   0.000000  0.00
2330  H          H  1.0000   0.703426   0.045043   0.262357    1a       1
                            0.000000   0.000000   0.000000  0.00
2331  H          H  1.0000   0.971592   0.778070   0.262367    1a       1
                            0.000000   0.000000   0.000000  0.00
2332  H          H  1.0000   0.369157   0.179246   0.262396    1a       1
                            0.000000   0.000000   0.000000  0.00
2333  H          H  1.0000   0.266238   0.012714   0.262409    1a       1
                            0.000000   0.000000   0.000000  0.00
2334  H          H  1.0000   0.330321   0.745412   0.262423    1a       1
                            0.000000   0.000000   0.000000  0.00
2335  H          H  1.0000   0.968612   0.380423   0.262447    1a       1
                            0.000000   0.000000   0.000000  0.00
2336  H          H  1.0000   0.662397   0.610520   0.262461    1a       1
                            0.000000   0.000000   0.000000  0.00
2337  H          H  1.0000   0.133541   0.541187   0.262494    1a       1
                            0.000000   0.000000   0.000000  0.00
2338  H          H  1.0000   0.166164   0.681161   0.262527    1a       1
                            0.000000   0.000000   0.000000  0.00
2339  H          H  1.0000   0.568560   0.081461   0.262539    1a       1
                            0.000000   0.000000   0.000000  0.00
2340  H          H  1.0000   0.800968   0.242381   0.262583    1a       1
                            0.000000   0.000000   0.000000  0.00
2341  H          H  1.0000   0.268605   0.310353   0.262596    1a       1
                            0.000000   0.000000   0.000000  0.00
2342  H          H  1.0000   0.566629   0.678858   0.262636    1a       1
                            0.000000   0.000000   0.000000  0.00
2343  H          H  1.0000   0.806281   0.844009   0.262685    1a       1
                            0.000000   0.000000   0.000000  0.00
2344  H          H  1.0000   0.167430   0.279063   0.262697    1a       1
                            0.000000   0.000000   0.000000  0.00
2345  H          H  1.0000   0.933567   0.743145   0.262859    1a       1
                            0.000000   0.000000   0.000000  0.00
2346  H          H  1.0000   0.230487   0.748293   0.262905    1a       1
                            0.000000   0.000000   0.000000  0.00
2347  H          H  1.0000   0.567048   0.281358   0.262970    1a       1
                            0.000000   0.000000   0.000000  0.00
2348  H          H  1.0000   0.607081   0.045436   0.263001    1a       1
                            0.000000   0.000000   0.000000  0.00
2349  H          H  1.0000   0.366589   0.481693   0.263044    1a       1
                            0.000000   0.000000   0.000000  0.00
2350  H          H  1.0000   0.530541   0.542122   0.263050    1a       1
                            0.000000   0.000000   0.000000  0.00
2351  H          H  1.0000   0.402997   0.246775   0.263061    1a       1
                            0.000000   0.000000   0.000000  0.00
2352  H          H  1.0000   0.264599   0.811754   0.263083    1a       1
                            0.000000   0.000000   0.000000  0.00
2353  H          H  1.0000   0.632651   0.945427   0.263091    1a       1
                            0.000000   0.000000   0.000000  0.00
2354  H          H  1.0000   0.765727   0.681407   0.263106    1a       1
                            0.000000   0.000000   0.000000  0.00
2355  H          H  1.0000   0.132656   0.944051   0.263114    1a       1
                            0.000000   0.000000   0.000000  0.00
2356  H          H  1.0000   0.601239   0.242514   0.263118    1a       1
                            0.000000   0.000000   0.000000  0.00
2357  H          H  1.0000   0.730753   0.944391   0.263125    1a       1
                            0.000000   0.000000   0.000000  0.00
2358  H          H  1.0000   0.669822   0.007504   0.263177    1a       1
                            0.000000   0.000000   0.000000  0.00
2359  H          H  1.0000   0.962559   0.878833   0.263182    1a       1
                            0.000000   0.000000   0.000000  0.00
2360  H          H  1.0000   0.465041   0.010724   0.263318    1a       1
                            0.000000   0.000000   0.000000  0.00
2361  H          H  1.0000   0.568040   0.580307   0.263350    1a       1
                            0.000000   0.000000   0.000000  0.00
2362  H          H  1.0000   0.302835   0.849465   0.263357    1a       1
                            0.000000   0.000000   0.000000  0.00
2363  H          H  1.0000   0.265971   0.608360   0.263420    1a       1
                            0.000000   0.000000   0.000000  0.00
2364  H          H  1.0000   0.430062   0.546355   0.263454    1a       1
                            0.000000   0.000000   0.000000  0.00
2365  H          H  1.0000   0.367971   0.784484   0.263493    1a       1
                            0.000000   0.000000   0.000000  0.00
2366  H          H  1.0000   0.370271   0.982256   0.263511    1a       1
                            0.000000   0.000000   0.000000  0.00
2367  H          H  1.0000   0.866714   0.608112   0.263571    1a       1
                            0.000000   0.000000   0.000000  0.00
2368  H          H  1.0000   0.764142   0.783644   0.263683    1a       1
                            0.000000   0.000000   0.000000  0.00
2369  H          H  1.0000   0.869517   0.110321   0.263693    1a       1
                            0.000000   0.000000   0.000000  0.00
2370  H          H  1.0000   0.068779   0.306405   0.263693    1a       1
                            0.000000   0.000000   0.000000  0.00
2371  H          H  1.0000   0.767594   0.283405   0.263730    1a       1
                            0.000000   0.000000   0.000000  0.00
2372  H          H  1.0000   0.203720   0.646482   0.263758    1a       1
                            0.000000   0.000000   0.000000  0.00
2373  H          H  1.0000   0.966308   0.082780   0.263796    1a       1
                            0.000000   0.000000   0.000000  0.00
2374  H          H  1.0000   0.167959   0.782396   0.263799    1a       1
                            0.000000   0.000000   0.000000  0.00
2375  H          H  1.0000   0.163883   0.081899   0.263828    1a       1
                            0.000000   0.000000   0.000000  0.00
2376  H          H  1.0000   0.965483   0.679125   0.263855    1a       1
                            0.000000   0.000000   0.000000  0.00
2377  H          H  1.0000   0.866277   0.007318   0.263887    1a       1
                            0.000000   0.000000   0.000000  0.00
2378  H          H  1.0000   0.505731   0.244013   0.264010    1a       1
                            0.000000   0.000000   0.000000  0.00
2379  H          H  1.0000   0.204649   0.045744   0.264072    1a       1
                            0.000000   0.000000   0.000000  0.00
2380  H          H  1.0000   0.969142   0.979788   0.264164    1a       1
                            0.000000   0.000000   0.000000  0.00
2381  H          H  1.0000   0.230964   0.143274   0.264165    1a       1
                            0.000000   0.000000   0.000000  0.00
2382  H          H  1.0000   0.968623   0.282513   0.264217    1a       1
                            0.000000   0.000000   0.000000  0.00
2383  H          H  1.0000   0.866624   0.307983   0.264273    1a       1
                            0.000000   0.000000   0.000000  0.00
2384  H          H  1.0000   0.068478   0.710560   0.264275    1a       1
                            0.000000   0.000000   0.000000  0.00
2385  H          H  1.0000   0.101672   0.044622   0.264276    1a       1
                            0.000000   0.000000   0.000000  0.00
2386  H          H  1.0000   0.506086   0.443270   0.264373    1a       1
                            0.000000   0.000000   0.000000  0.00
2387  H          H  1.0000   0.464602   0.507016   0.264436    1a       1
                            0.000000   0.000000   0.000000  0.00
2388  H          H  1.0000   0.306224   0.644357   0.264488    1a       1
                            0.000000   0.000000   0.000000  0.00
2389  H          H  1.0000   0.167506   0.182049   0.264546    1a       1
                            0.000000   0.000000   0.000000  0.00
2390  H          H  1.0000   0.166485   0.582727   0.264552    1a       1
                            0.000000   0.000000   0.000000  0.00
2391  H          H  1.0000   0.005043   0.644256   0.264635    1a       1
                            0.000000   0.000000   0.000000  0.00
2392  H          H  1.0000   0.730279   0.349120   0.264714    1a       1
                            0.000000   0.000000   0.000000  0.00
2393  H          H  1.0000   0.905896   0.043140   0.264732    1a       1
                            0.000000   0.000000   0.000000  0.00
2394  H          H  1.0000   0.663315   0.506091   0.264752    1a       1
                            0.000000   0.000000   0.000000  0.00
2395  H          H  1.0000   0.866975   0.207382   0.264757    1a       1
                            0.000000   0.000000   0.000000  0.00
2396  H          H  1.0000   0.128279   0.145271   0.264801    1a       1
                            0.000000   0.000000   0.000000  0.00
2397  H          H  1.0000   0.069795   0.607775   0.264811    1a       1
                            0.000000   0.000000   0.000000  0.00
2398  H          H  1.0000   0.904999   0.244054   0.264817    1a       1
                            0.000000   0.000000   0.000000  0.00
2399  H          H  1.0000   0.769750   0.883337   0.264931    1a       1
                            0.000000   0.000000   0.000000  0.00
2400  H          H  1.0000   0.567437   0.983693   0.264988    1a       1
                            0.000000   0.000000   0.000000  0.00
2401  H          H  1.0000   0.228859   0.945477   0.265099    1a       1
                            0.000000   0.000000   0.000000  0.00
2402  H          H  1.0000   0.206776   0.243845   0.265148    1a       1
                            0.000000   0.000000   0.000000  0.00
2403  H          H  1.0000   0.906285   0.442364   0.265187    1a       1
                            0.000000   0.000000   0.000000  0.00
2404  H          H  1.0000   0.864872   0.408664   0.265197    1a       1
                            0.000000   0.000000   0.000000  0.00
2405  H          H  1.0000   0.906035   0.844731   0.265240    1a       1
                            0.000000   0.000000   0.000000  0.00
2406  H          H  1.0000   0.629590   0.146244   0.265277    1a       1
                            0.000000   0.000000   0.000000  0.00
2407  H          H  1.0000   0.667747   0.406199   0.265375    1a       1
                            0.000000   0.000000   0.000000  0.00
2408  H          H  1.0000   0.067667   0.811625   0.265479    1a       1
                            0.000000   0.000000   0.000000  0.00
2409  H          H  1.0000   0.670727   0.206895   0.265497    1a       1
                            0.000000   0.000000   0.000000  0.00
2410  H          H  1.0000   0.704818   0.639841   0.265551    1a       1
                            0.000000   0.000000   0.000000  0.00
2411  H          H  1.0000   0.363611   0.584528   0.265563    1a       1
                            0.000000   0.000000   0.000000  0.00
2412  H          H  1.0000   0.572476   0.884789   0.265606    1a       1
                            0.000000   0.000000   0.000000  0.00
2413  H          H  1.0000   0.029829   0.745013   0.265610    1a       1
                            0.000000   0.000000   0.000000  0.00
2414  H          H  1.0000   0.468403   0.604480   0.265676    1a       1
                            0.000000   0.000000   0.000000  0.00
2415  H          H  1.0000   0.929308   0.946751   0.265695    1a       1
                            0.000000   0.000000   0.000000  0.00
2416  H          H  1.0000   0.605799   0.447357   0.265780    1a       1
                            0.000000   0.000000   0.000000  0.00
2417  H          H  1.0000   0.562089   0.384746   0.265784    1a       1
                            0.000000   0.000000   0.000000  0.00
2418  H          H  1.0000   0.763703   0.185602   0.265872    1a       1
                            0.000000   0.000000   0.000000  0.00
2419  H          H  1.0000   0.005874   0.046118   0.265929    1a       1
                            0.000000   0.000000   0.000000  0.00
2420  H          H  1.0000   0.066118   0.005111   0.265998    1a       1
                            0.000000   0.000000   0.000000  0.00
2421  H          H  1.0000   0.306203   0.044420   0.266014    1a       1
                            0.000000   0.000000   0.000000  0.00
2422  H          H  1.0000   0.369317   0.085088   0.266017    1a       1
                            0.000000   0.000000   0.000000  0.00
2423  H          H  1.0000   0.165417   0.883920   0.266045    1a       1
                            0.000000   0.000000   0.000000  0.00
2424  H          H  1.0000   0.163769   0.382415   0.266078    1a       1
                            0.000000   0.000000   0.000000  0.00
2425  H          H  1.0000   0.462635   0.703424   0.266189    1a       1
                            0.000000   0.000000   0.000000  0.00
2426  H          H  1.0000   0.808265   0.449245   0.266337    1a       1
                            0.000000   0.000000   0.000000  0.00
2427  H          H  1.0000   0.907572   0.640094   0.266363    1a       1
                            0.000000   0.000000   0.000000  0.00
2428  H          H  1.0000   0.863687   0.505116   0.266371    1a       1
                            0.000000   0.000000   0.000000  0.00
2429  H          H  1.0000   0.607365   0.647061   0.266435    1a       1
                            0.000000   0.000000   0.000000  0.00
2430  H          H  1.0000   0.565203   0.185109   0.266475    1a       1
                            0.000000   0.000000   0.000000  0.00
2431  H          H  1.0000   0.928519   0.548878   0.266569    1a       1
                            0.000000   0.000000   0.000000  0.00
2432  H          H  1.0000   0.707825   0.242307   0.266596    1a       1
                            0.000000   0.000000   0.000000  0.00
2433  H          H  1.0000   0.406939   0.049029   0.266772    1a       1
                            0.000000   0.000000   0.000000  0.00
2434  H          H  1.0000   0.271119   0.202419   0.266798    1a       1
                            0.000000   0.000000   0.000000  0.00
2435  H          H  1.0000   0.107589   0.238638   0.266896    1a       1
                            0.000000   0.000000   0.000000  0.00
2436  H          H  1.0000   0.827139   0.541459   0.266911    1a       1
                            0.000000   0.000000   0.000000  0.00
2437  H          H  1.0000   0.764677   0.388352   0.267246    1a       1
                            0.000000   0.000000   0.000000  0.00
2438  H          H  1.0000   0.825659   0.141342   0.267414    1a       1
                            0.000000   0.000000   0.000000  0.00
2439  H          H  1.0000   0.773527   0.087073   0.267503    1a       1
                            0.000000   0.000000   0.000000  0.00
2440  H          H  1.0000   0.027483   0.944398   0.267582    1a       1
                            0.000000   0.000000   0.000000  0.00
2441  H          H  1.0000   0.808077   0.651371   0.267606    1a       1
                            0.000000   0.000000   0.000000  0.00
2442  H          H  1.0000   0.259063   0.705254   0.267796    1a       1
                            0.000000   0.000000   0.000000  0.00
2443  H          H  1.0000   0.863324   0.904631   0.268057    1a       1
                            0.000000   0.000000   0.000000  0.00
2444  H          H  1.0000   0.260691   0.904896   0.268145    1a       1
                            0.000000   0.000000   0.000000  0.00
2445  H          H  1.0000   0.408363   0.853813   0.268605    1a       1
                            0.000000   0.000000   0.000000  0.00
2446  H          H  1.0000   0.006257   0.849812   0.268752    1a       1
                            0.000000   0.000000   0.000000  0.00
2447  H          H  1.0000   0.177015   0.484541   0.268770    1a       1
                            0.000000   0.000000   0.000000  0.00
2448  H          H  1.0000   0.063304   0.102215   0.268933    1a       1
                            0.000000   0.000000   0.000000  0.00
2449  B          C  1.0000   0.684675   0.846852   0.269028    1a       1
                            0.000000   0.000000   0.000000  0.00
2450  B          C  1.0000   0.984122   0.440162   0.269308    1a       1
                            0.000000   0.000000   0.000000  0.00
2451  B          C  1.0000   0.362288   0.259401   0.269329    1a       1
                            0.000000   0.000000   0.000000  0.00
2452  H          H  1.0000   0.108156   0.842358   0.269345    1a       1
                            0.000000   0.000000   0.000000  0.00
2453  B          C  1.0000   0.767231   0.764044   0.269356    1a       1
                            0.000000   0.000000   0.000000  0.00
2454  B          C  1.0000   0.384385   0.241415   0.269404    1a       1
                            0.000000   0.000000   0.000000  0.00
2455  B          C  1.0000   0.963835   0.460345   0.269420    1a       1
                            0.000000   0.000000   0.000000  0.00
2456  B          C  1.0000   0.849857   0.745191   0.269576    1a       1
                            0.000000   0.000000   0.000000  0.00
2457  B          C  1.0000   0.685632   0.047470   0.269692    1a       1
                            0.000000   0.000000   0.000000  0.00
2458  B          C  1.0000   0.671177   0.926061   0.269699    1a       1
                            0.000000   0.000000   0.000000  0.00
2459  B          C  1.0000   0.746612   0.743208   0.269777    1a       1
                            0.000000   0.000000   0.000000  0.00
2460  B          C  1.0000   0.371091   0.161360   0.269866    1a       1
                            0.000000   0.000000   0.000000  0.00
2461  B          C  1.0000   0.651335   0.946518   0.270027    1a       1
                            0.000000   0.000000   0.000000  0.00
2462  B          C  1.0000   0.749875   0.542174   0.270038    1a       1
                            0.000000   0.000000   0.000000  0.00
2463  B          C  1.0000   0.666455   0.026343   0.270086    1a       1
                            0.000000   0.000000   0.000000  0.00
2464  B          C  1.0000   0.665204   0.825965   0.270090    1a       1
                            0.000000   0.000000   0.000000  0.00
2465  B          C  1.0000   0.870063   0.725071   0.270100    1a       1
                            0.000000   0.000000   0.000000  0.00
2466  B          C  1.0000   0.550923   0.943986   0.270132    1a       1
                            0.000000   0.000000   0.000000  0.00
2467  B          C  1.0000   0.668184   0.327682   0.270140    1a       1
                            0.000000   0.000000   0.000000  0.00
2468  B          C  1.0000   0.486205   0.848439   0.270206    1a       1
                            0.000000   0.000000   0.000000  0.00
2469  B          C  1.0000   0.065834   0.226027   0.270276    1a       1
                            0.000000   0.000000   0.000000  0.00
2470  B          C  1.0000   0.969005   0.163468   0.270278    1a       1
                            0.000000   0.000000   0.000000  0.00
2471  B          C  1.0000   0.969301   0.362529   0.270345    1a       1
                            0.000000   0.000000   0.000000  0.00
2472  B          C  1.0000   0.986975   0.242968   0.270359    1a       1
                            0.000000   0.000000   0.000000  0.00
2473  B          C  1.0000   0.163657   0.663748   0.270371    1a       1
                            0.000000   0.000000   0.000000  0.00
2474  B          C  1.0000   0.748842   0.943309   0.270427    1a       1
                            0.000000   0.000000   0.000000  0.00
2475  B          C  1.0000   0.668095   0.725570   0.270520    1a       1
                            0.000000   0.000000   0.000000  0.00
2476  B          C  1.0000   0.948290   0.144064   0.270523    1a       1
                            0.000000   0.000000   0.000000  0.00
2477  B          C  1.0000   0.349929   0.141696   0.270543    1a       1
                            0.000000   0.000000   0.000000  0.00
2478  B          C  1.0000   0.466203   0.827656   0.270547    1a       1
                            0.000000   0.000000   0.000000  0.00
2479  B          C  1.0000   0.647296   0.347127   0.270550    1a       1
                            0.000000   0.000000   0.000000  0.00
2480  B          C  1.0000   0.150624   0.341393   0.270554    1a       1
                            0.000000   0.000000   0.000000  0.00
2481  B          C  1.0000   0.669937   0.128656   0.270557    1a       1
                            0.000000   0.000000   0.000000  0.00
2482  B          C  1.0000   0.570621   0.964153   0.270559    1a       1
                            0.000000   0.000000   0.000000  0.00
2483  B          C  1.0000   0.568340   0.064331   0.270586    1a       1
                            0.000000   0.000000   0.000000  0.00
2484  B          C  1.0000   0.347686   0.745830   0.270624    1a       1
                            0.000000   0.000000   0.000000  0.00
2485  B          C  1.0000   0.469210   0.327366   0.270706    1a       1
                            0.000000   0.000000   0.000000  0.00
2486  B          C  1.0000   0.948050   0.343814   0.270739    1a       1
                            0.000000   0.000000   0.000000  0.00
2487  B          C  1.0000   0.788264   0.843817   0.270749    1a       1
                            0.000000   0.000000   0.000000  0.00
2488  B          C  1.0000   0.549940   0.144458   0.270750    1a       1
                            0.000000   0.000000   0.000000  0.00
2489  B          C  1.0000   0.567439   0.864840   0.270753    1a       1
                            0.000000   0.000000   0.000000  0.00
2490  B          C  1.0000   0.966887   0.263799   0.270759    1a       1
                            0.000000   0.000000   0.000000  0.00
2491  B          C  1.0000   0.247256   0.547609   0.270761    1a       1
                            0.000000   0.000000   0.000000  0.00
2492  B          C  1.0000   0.646708   0.744632   0.270762    1a       1
                            0.000000   0.000000   0.000000  0.00
2493  B          C  1.0000   0.364963   0.863705   0.270767    1a       1
                            0.000000   0.000000   0.000000  0.00
2494  B          C  1.0000   0.348657   0.945065   0.270816    1a       1
                            0.000000   0.000000   0.000000  0.00
2495  B          C  1.0000   0.648424   0.546621   0.270832    1a       1
                            0.000000   0.000000   0.000000  0.00
2496  B          C  1.0000   0.448872   0.145207   0.270871    1a       1
                            0.000000   0.000000   0.000000  0.00
2497  B          C  1.0000   0.464761   0.028538   0.270872    1a       1
                            0.000000   0.000000   0.000000  0.00
2498  B          C  1.0000   0.547629   0.344542   0.270910    1a       1
                            0.000000   0.000000   0.000000  0.00
2499  B          C  1.0000   0.767675   0.863824   0.270919    1a       1
                            0.000000   0.000000   0.000000  0.00
2500  B          C  1.0000   0.486012   0.047390   0.270939    1a       1
                            0.000000   0.000000   0.000000  0.00
2501  B          C  1.0000   0.469419   0.124933   0.270940    1a       1
                            0.000000   0.000000   0.000000  0.00
2502  B          C  1.0000   0.649686   0.149012   0.270962    1a       1
                            0.000000   0.000000   0.000000  0.00
2503  B          C  1.0000   0.587771   0.844852   0.270986    1a       1
                            0.000000   0.000000   0.000000  0.00
2504  B          C  1.0000   0.069478   0.324699   0.270995    1a       1
                            0.000000   0.000000   0.000000  0.00
2505  B          C  1.0000   0.667483   0.525663   0.270998    1a       1
                            0.000000   0.000000   0.000000  0.00
2506  B          C  1.0000   0.367624   0.766508   0.271010    1a       1
                            0.000000   0.000000   0.000000  0.00
2507  B          C  1.0000   0.186067   0.442097   0.271014    1a       1
                            0.000000   0.000000   0.000000  0.00
2508  B          C  1.0000   0.370026   0.964249   0.271015    1a       1
                            0.000000   0.000000   0.000000  0.00
2509  B          C  1.0000   0.088254   0.244658   0.271027    1a       1
                            0.000000   0.000000   0.000000  0.00
2510  B          C  1.0000   0.588915   0.044528   0.271046    1a       1
                            0.000000   0.000000   0.000000  0.00
2511  B          C  1.0000   0.167131   0.262332   0.271056    1a       1
                            0.000000   0.000000   0.000000  0.00
2512  B          C  1.0000   0.447886   0.345950   0.271075    1a       1
                            0.000000   0.000000   0.000000  0.00
2513  B          C  1.0000   0.970533   0.762176   0.271076    1a       1
                            0.000000   0.000000   0.000000  0.00
2514  B          C  1.0000   0.185366   0.644797   0.271100    1a       1
                            0.000000   0.000000   0.000000  0.00
2515  B          C  1.0000   0.567890   0.562706   0.271109    1a       1
                            0.000000   0.000000   0.000000  0.00
2516  B          C  1.0000   0.567239   0.365356   0.271115    1a       1
                            0.000000   0.000000   0.000000  0.00
2517  B          C  1.0000   0.485021   0.645530   0.271119    1a       1
                            0.000000   0.000000   0.000000  0.00
2518  B          C  1.0000   0.768651   0.563808   0.271129    1a       1
                            0.000000   0.000000   0.000000  0.00
2519  B          C  1.0000   0.284239   0.445923   0.271144    1a       1
                            0.000000   0.000000   0.000000  0.00
2520  B          C  1.0000   0.347287   0.342929   0.271193    1a       1
                            0.000000   0.000000   0.000000  0.00
2521  B          C  1.0000   0.467815   0.926122   0.271230    1a       1
                            0.000000   0.000000   0.000000  0.00
2522  B          C  1.0000   0.948424   0.545215   0.271236    1a       1
                            0.000000   0.000000   0.000000  0.00
2523  B          C  1.0000   0.266591   0.526367   0.271262    1a       1
                            0.000000   0.000000   0.000000  0.00
2524  B          C  1.0000   0.950302   0.742297   0.271294    1a       1
                            0.000000   0.000000   0.000000  0.00
2525  B          C  1.0000   0.048670   0.344057   0.271349    1a       1
                            0.000000   0.000000   0.000000  0.00
2526  B          C  1.0000   0.466740   0.424650   0.271358    1a       1
                            0.000000   0.000000   0.000000  0.00
2527  B          C  1.0000   0.148986   0.744376   0.271374    1a       1
                            0.000000   0.000000   0.000000  0.00
2528  B          C  1.0000   0.284697   0.848461   0.271382    1a       1
                            0.000000   0.000000   0.000000  0.00
2529  B          C  1.0000   0.169643   0.362539   0.271383    1a       1
                            0.000000   0.000000   0.000000  0.00
2530  B          C  1.0000   0.446032   0.744782   0.271396    1a       1
                            0.000000   0.000000   0.000000  0.00
2531  B          C  1.0000   0.768118   0.964620   0.271421    1a       1
                            0.000000   0.000000   0.000000  0.00
2532  B          C  1.0000   0.087779   0.444842   0.271449    1a       1
                            0.000000   0.000000   0.000000  0.00
2533  B          C  1.0000   0.268876   0.124661   0.271454    1a       1
                            0.000000   0.000000   0.000000  0.00
2534  B          C  1.0000   0.788030   0.045711   0.271472    1a       1
                            0.000000   0.000000   0.000000  0.00
2535  B          C  1.0000   0.748926   0.347295   0.271474    1a       1
                            0.000000   0.000000   0.000000  0.00
2536  B          C  1.0000   0.664137   0.626055   0.271489    1a       1
                            0.000000   0.000000   0.000000  0.00
2537  B          C  1.0000   0.546652   0.744272   0.271564    1a       1
                            0.000000   0.000000   0.000000  0.00
2538  B          C  1.0000   0.868532   0.326506   0.271576    1a       1
                            0.000000   0.000000   0.000000  0.00
2539  B          C  1.0000   0.264688   0.828406   0.271623    1a       1
                            0.000000   0.000000   0.000000  0.00
2540  B          C  1.0000   0.387961   0.846649   0.271627    1a       1
                            0.000000   0.000000   0.000000  0.00
2541  B          C  1.0000   0.968798   0.565416   0.271652    1a       1
                            0.000000   0.000000   0.000000  0.00
2542  B          C  1.0000   0.766349   0.165914   0.271660    1a       1
                            0.000000   0.000000   0.000000  0.00
2543  B          C  1.0000   0.685772   0.644452   0.271691    1a       1
                            0.000000   0.000000   0.000000  0.00
2544  B          H  1.0000   0.823801   0.937988   0.271692    1a       1
                            0.000000   0.000000   0.000000  0.00
2545  B          C  1.0000   0.048534   0.544291   0.271707    1a       1
                            0.000000   0.000000   0.000000  0.00
2546  B          C  1.0000   0.487577   0.444381   0.271711    1a       1
                            0.000000   0.000000   0.000000  0.00
2547  B          C  1.0000   0.187681   0.242098   0.271737    1a       1
                            0.000000   0.000000   0.000000  0.00
2548  B          C  1.0000   0.767440   0.464479   0.271738    1a       1
                            0.000000   0.000000   0.000000  0.00
2549  B          C  1.0000   0.246228   0.748028   0.271738    1a       1
                            0.000000   0.000000   0.000000  0.00
2550  B          C  1.0000   0.465858   0.624274   0.271740    1a       1
                            0.000000   0.000000   0.000000  0.00
2551  B          C  1.0000   0.386398   0.646717   0.271749    1a       1
                            0.000000   0.000000   0.000000  0.00
2552  B          C  1.0000   0.366679   0.465912   0.271754    1a       1
                            0.000000   0.000000   0.000000  0.00
2553  B          C  1.0000   0.149245   0.944216   0.271757    1a       1
                            0.000000   0.000000   0.000000  0.00
2554  B          C  1.0000   0.566426   0.466158   0.271757    1a       1
                            0.000000   0.000000   0.000000  0.00
2555  B          C  1.0000   0.848592   0.346815   0.271793    1a       1
                            0.000000   0.000000   0.000000  0.00
2556  B          C  1.0000   0.266874   0.625492   0.271796    1a       1
                            0.000000   0.000000   0.000000  0.00
2557  B          C  1.0000   0.966146   0.065326   0.271801    1a       1
                            0.000000   0.000000   0.000000  0.00
2558  B          C  1.0000   0.069158   0.728561   0.271801    1a       1
                            0.000000   0.000000   0.000000  0.00
2559  B          C  1.0000   0.068447   0.423851   0.271807    1a       1
                            0.000000   0.000000   0.000000  0.00
2560  B          C  1.0000   0.048096   0.144205   0.271812    1a       1
                            0.000000   0.000000   0.000000  0.00
2561  B          C  1.0000   0.265880   0.424450   0.271821    1a       1
                            0.000000   0.000000   0.000000  0.00
2562  B          C  1.0000   0.769067   0.367692   0.271828    1a       1
                            0.000000   0.000000   0.000000  0.00
2563  B          C  1.0000   0.867359   0.024690   0.271833    1a       1
                            0.000000   0.000000   0.000000  0.00
2564  B          C  1.0000   0.386642   0.446018   0.271837    1a       1
                            0.000000   0.000000   0.000000  0.00
2565  B          C  1.0000   0.568563   0.165381   0.271863    1a       1
                            0.000000   0.000000   0.000000  0.00
2566  B          C  1.0000   0.266843   0.223300   0.271910    1a       1
                            0.000000   0.000000   0.000000  0.00
2567  B          C  1.0000   0.066796   0.626094   0.271918    1a       1
                            0.000000   0.000000   0.000000  0.00
2568  B          C  1.0000   0.986188   0.044515   0.271919    1a       1
                            0.000000   0.000000   0.000000  0.00
2569  B          C  1.0000   0.867559   0.126547   0.271923    1a       1
                            0.000000   0.000000   0.000000  0.00
2570  B          C  1.0000   0.565893   0.764977   0.271934    1a       1
                            0.000000   0.000000   0.000000  0.00
2571  B          C  1.0000   0.465461   0.723451   0.271936    1a       1
                            0.000000   0.000000   0.000000  0.00
2572  B          C  1.0000   0.887716   0.044497   0.271939    1a       1
                            0.000000   0.000000   0.000000  0.00
2573  B          C  1.0000   0.664879   0.425470   0.271942    1a       1
                            0.000000   0.000000   0.000000  0.00
2574  B          C  1.0000   0.745398   0.146972   0.271943    1a       1
                            0.000000   0.000000   0.000000  0.00
2575  B          C  1.0000   0.247548   0.143345   0.271954    1a       1
                            0.000000   0.000000   0.000000  0.00
2576  B          C  1.0000   0.545923   0.544637   0.272000    1a       1
                            0.000000   0.000000   0.000000  0.00
2577  B          C  1.0000   0.366485   0.065070   0.272001    1a       1
                            0.000000   0.000000   0.000000  0.00
2578  B          C  1.0000   0.048628   0.749106   0.272007    1a       1
                            0.000000   0.000000   0.000000  0.00
2579  B          C  1.0000   0.687761   0.246839   0.272019    1a       1
                            0.000000   0.000000   0.000000  0.00
2580  B          C  1.0000   0.287170   0.243662   0.272039    1a       1
                            0.000000   0.000000   0.000000  0.00
2581  B          C  1.0000   0.068402   0.523219   0.272057    1a       1
                            0.000000   0.000000   0.000000  0.00
2582  B          C  1.0000   0.966042   0.662248   0.272067    1a       1
                            0.000000   0.000000   0.000000  0.00
2583  B          C  1.0000   0.366339   0.364587   0.272072    1a       1
                            0.000000   0.000000   0.000000  0.00
2584  B          C  1.0000   0.488447   0.244003   0.272077    1a       1
                            0.000000   0.000000   0.000000  0.00
2585  B          C  1.0000   0.168327   0.464400   0.272117    1a       1
                            0.000000   0.000000   0.000000  0.00
2586  B          C  1.0000   0.768304   0.066711   0.272132    1a       1
                            0.000000   0.000000   0.000000  0.00
2587  B          C  1.0000   0.344997   0.545701   0.272141    1a       1
                            0.000000   0.000000   0.000000  0.00
2588  B          C  1.0000   0.387083   0.044992   0.272234    1a       1
                            0.000000   0.000000   0.000000  0.00
2589  B          C  1.0000   0.182936   0.843788   0.272252    1a       1
                            0.000000   0.000000   0.000000  0.00
2590  B          C  1.0000   0.888708   0.642948   0.272269    1a       1
                            0.000000   0.000000   0.000000  0.00
2591  B          C  1.0000   0.264809   0.725811   0.272282    1a       1
                            0.000000   0.000000   0.000000  0.00
2592  B          C  1.0000   0.686398   0.444471   0.272287    1a       1
                            0.000000   0.000000   0.000000  0.00
2593  B          C  1.0000   0.168075   0.965732   0.272298    1a       1
                            0.000000   0.000000   0.000000  0.00
2594  B          C  1.0000   0.288251   0.644886   0.272338    1a       1
                            0.000000   0.000000   0.000000  0.00
2595  B          C  1.0000   0.447452   0.945220   0.272356    1a       1
                            0.000000   0.000000   0.000000  0.00
2596  B          C  1.0000   0.367818   0.667409   0.272366    1a       1
                            0.000000   0.000000   0.000000  0.00
2597  B          C  1.0000   0.867372   0.525044   0.272368    1a       1
                            0.000000   0.000000   0.000000  0.00
2598  B          C  1.0000   0.166735   0.565184   0.272382    1a       1
                            0.000000   0.000000   0.000000  0.00
2599  B          C  1.0000   0.987263   0.643698   0.272406    1a       1
                            0.000000   0.000000   0.000000  0.00
2600  B          C  1.0000   0.268226   0.025959   0.272408    1a       1
                            0.000000   0.000000   0.000000  0.00
2601  B          C  1.0000   0.087872   0.646204   0.272415    1a       1
                            0.000000   0.000000   0.000000  0.00
2602  B          C  1.0000   0.587019   0.446629   0.272429    1a       1
                            0.000000   0.000000   0.000000  0.00
2603  B          C  1.0000   0.887827   0.844999   0.272500    1a       1
                            0.000000   0.000000   0.000000  0.00
2604  B          C  1.0000   0.288026   0.046364   0.272509    1a       1
                            0.000000   0.000000   0.000000  0.00
2605  B          C  1.0000   0.445243   0.544592   0.272530    1a       1
                            0.000000   0.000000   0.000000  0.00
2606  B          C  1.0000   0.187465   0.046025   0.272535    1a       1
                            0.000000   0.000000   0.000000  0.00
2607  B          C  1.0000   0.167770   0.765771   0.272542    1a       1
                            0.000000   0.000000   0.000000  0.00
2608  B          C  1.0000   0.166925   0.065888   0.272582    1a       1
                            0.000000   0.000000   0.000000  0.00
2609  B          C  1.0000   0.166270   0.164349   0.272605    1a       1
                            0.000000   0.000000   0.000000  0.00
2610  B          C  1.0000   0.364807   0.565727   0.272609    1a       1
                            0.000000   0.000000   0.000000  0.00
2611  B          C  1.0000   0.068977   0.928974   0.272618    1a       1
                            0.000000   0.000000   0.000000  0.00
2612  B          C  1.0000   0.845765   0.145097   0.272621    1a       1
                            0.000000   0.000000   0.000000  0.00
2613  B          C  1.0000   0.888022   0.244479   0.272648    1a       1
                            0.000000   0.000000   0.000000  0.00
2614  B          C  1.0000   0.568275   0.266732   0.272657    1a       1
                            0.000000   0.000000   0.000000  0.00
2615  B          C  1.0000   0.668646   0.225635   0.272671    1a       1
                            0.000000   0.000000   0.000000  0.00
2616  B          C  1.0000   0.788208   0.647334   0.272698    1a       1
                            0.000000   0.000000   0.000000  0.00
2617  B          C  1.0000   0.465462   0.524791   0.272719    1a       1
                            0.000000   0.000000   0.000000  0.00
2618  B          C  1.0000   0.469234   0.223002   0.272737    1a       1
                            0.000000   0.000000   0.000000  0.00
2619  B          C  1.0000   0.146465   0.545378   0.272779    1a       1
                            0.000000   0.000000   0.000000  0.00
2620  B          C  1.0000   0.868868   0.823260   0.272787    1a       1
                            0.000000   0.000000   0.000000  0.00
2621  B          C  1.0000   0.265572   0.925110   0.272809    1a       1
                            0.000000   0.000000   0.000000  0.00
2622  B          C  1.0000   0.768057   0.667437   0.272825    1a       1
                            0.000000   0.000000   0.000000  0.00
2623  B          C  1.0000   0.846877   0.544897   0.272831    1a       1
                            0.000000   0.000000   0.000000  0.00
2624  B          C  1.0000   0.788168   0.246799   0.272841    1a       1
                            0.000000   0.000000   0.000000  0.00
2625  B          C  1.0000   0.246944   0.343732   0.272860    1a       1
                            0.000000   0.000000   0.000000  0.00
2626  B          C  1.0000   0.867580   0.224222   0.272886    1a       1
                            0.000000   0.000000   0.000000  0.00
2627  B          C  1.0000   0.947707   0.943975   0.272895    1a       1
                            0.000000   0.000000   0.000000  0.00
2628  B          C  1.0000   0.965714   0.865195   0.273127    1a       1
                            0.000000   0.000000   0.000000  0.00
2629  B          C  1.0000   0.985883   0.845119   0.273168    1a       1
                            0.000000   0.000000   0.000000  0.00
2630  B          C  1.0000   0.967388   0.964319   0.273183    1a       1
                            0.000000   0.000000   0.000000  0.00
2631  B          C  1.0000   0.265955   0.322584   0.273226    1a       1
                            0.000000   0.000000   0.000000  0.00
2632  B          C  1.0000   0.066000   0.122495   0.273277    1a       1
                            0.000000   0.000000   0.000000  0.00
2633  B          C  1.0000   0.869781   0.621553   0.273321    1a       1
                            0.000000   0.000000   0.000000  0.00
2634  B          C  1.0000   0.568969   0.667142   0.273328    1a       1
                            0.000000   0.000000   0.000000  0.00
2635  B          C  1.0000   0.867309   0.425390   0.273341    1a       1
                            0.000000   0.000000   0.000000  0.00
2636  B          C  1.0000   0.164969   0.865446   0.273369    1a       1
                            0.000000   0.000000   0.000000  0.00
2637  B          C  1.0000   0.888624   0.443824   0.273378    1a       1
                            0.000000   0.000000   0.000000  0.00
2638  B          C  1.0000   0.144792   0.146261   0.273399    1a       1
                            0.000000   0.000000   0.000000  0.00
2639  B          C  1.0000   0.066653   0.022881   0.273530    1a       1
                            0.000000   0.000000   0.000000  0.00
2640  B          C  1.0000   0.588761   0.246935   0.273530    1a       1
                            0.000000   0.000000   0.000000  0.00
2641  B          C  1.0000   0.789993   0.447488   0.273649    1a       1
                            0.000000   0.000000   0.000000  0.00
2642  B          C  1.0000   0.087516   0.042141   0.273652    1a       1
                            0.000000   0.000000   0.000000  0.00
2643  B          C  1.0000   0.589250   0.646849   0.273701    1a       1
                            0.000000   0.000000   0.000000  0.00
2644  B          C  1.0000   0.244628   0.944439   0.273731    1a       1
                            0.000000   0.000000   0.000000  0.00
2645  B          C  1.0000   0.770496   0.268904   0.273785    1a       1
                            0.000000   0.000000   0.000000  0.00
2646  B          C  1.0000   0.865541   0.924507   0.274077    1a       1
                            0.000000   0.000000   0.000000  0.00
2647  B          C  1.0000   0.045561   0.946127   0.274100    1a       1
                            0.000000   0.000000   0.000000  0.00
2648  B          C  1.0000   0.844823   0.943913   0.274352    1a       1
                            0.000000   0.000000   0.000000  0.00
2649  B          C  1.0000   0.069097   0.824664   0.275650    1a       1
                            0.000000   0.000000   0.000000  0.00
2650  B          C  1.0000   0.088998   0.844353   0.275875    1a       1
                            0.000000   0.000000   0.000000  0.00
2651  N         N2  1.0000   0.787348   0.762329   0.280367    1a       1
                            0.000000   0.000000   0.000000  0.00
2652  N         N2  1.0000   0.686562   0.864310   0.281449    1a       1
                            0.000000   0.000000   0.000000  0.00
2653  N         N2  1.0000   0.686271   0.066699   0.281453    1a       1
                            0.000000   0.000000   0.000000  0.00
2654  N         N1  1.0000   0.848701   0.763981   0.281551    1a       1
                            0.000000   0.000000   0.000000  0.00
2655 Ni         Ni  1.0000   0.718643   0.893820   0.281691    1a       1
                            0.000000   0.000000   0.000000  0.00
2656  N         N1  1.0000   0.689313   0.925758   0.281819    1a       1
                            0.000000   0.000000   0.000000  0.00
2657  N         N1  1.0000   0.787032   0.823678   0.281894    1a       1
                            0.000000   0.000000   0.000000  0.00
2658  N         N1  1.0000   0.687426   0.328051   0.281896    1a       1
                            0.000000   0.000000   0.000000  0.00
2659 Ni         Ni  1.0000   0.817673   0.793612   0.281980    1a       1
                            0.000000   0.000000   0.000000  0.00
2660  N         N1  1.0000   0.488539   0.926895   0.282061    1a       1
                            0.000000   0.000000   0.000000  0.00
2661  N         N1  1.0000   0.346478   0.260859   0.282076    1a       1
                            0.000000   0.000000   0.000000  0.00
2662  N         N2  1.0000   0.749741   0.923786   0.282083    1a       1
                            0.000000   0.000000   0.000000  0.00
2663  N         N1  1.0000   0.986382   0.224439   0.282087    1a       1
                            0.000000   0.000000   0.000000  0.00
2664  N         N1  1.0000   0.747940   0.862068   0.282112    1a       1
                            0.000000   0.000000   0.000000  0.00
2665  N         N2  1.0000   0.987936   0.163385   0.282140    1a       1
                            0.000000   0.000000   0.000000  0.00
2666  N         N1  1.0000   0.888650   0.725908   0.282181    1a       1
                            0.000000   0.000000   0.000000  0.00
2667  N         N2  1.0000   0.446415   0.426199   0.282292    1a       1
                            0.000000   0.000000   0.000000  0.00
2668  N         N2  1.0000   0.886765   0.664361   0.282309    1a       1
                            0.000000   0.000000   0.000000  0.00
2669  N         N2  1.0000   0.746393   0.725629   0.282340    1a       1
                            0.000000   0.000000   0.000000  0.00
2670  N         N1  1.0000   0.687187   0.525767   0.282342    1a       1
                            0.000000   0.000000   0.000000  0.00
2671  N         N2  1.0000   0.388403   0.163152   0.282344    1a       1
                            0.000000   0.000000   0.000000  0.00
2672  N         N2  1.0000   0.348110   0.323074   0.282345    1a       1
                            0.000000   0.000000   0.000000  0.00
2673  N         N1  1.0000   0.549612   0.063427   0.282348    1a       1
                            0.000000   0.000000   0.000000  0.00
2674  N         N2  1.0000   0.486391   0.265339   0.282362    1a       1
                            0.000000   0.000000   0.000000  0.00
2675  N         N2  1.0000   0.048252   0.225616   0.282418    1a       1
                            0.000000   0.000000   0.000000  0.00
2676 Ni         Ni  1.0000   0.418715   0.194863   0.282434    1a       1
                            0.000000   0.000000   0.000000  0.00
2677  N         N2  1.0000   0.549639   0.124962   0.282456    1a       1
                            0.000000   0.000000   0.000000  0.00
2678  N         N2  1.0000   0.086711   0.263949   0.282482    1a       1
                            0.000000   0.000000   0.000000  0.00
2679  N         N1  1.0000   0.588097   0.025187   0.282513    1a       1
                            0.000000   0.000000   0.000000  0.00
2680  N         N2  1.0000   0.748106   0.524869   0.282525    1a       1
                            0.000000   0.000000   0.000000  0.00
2681  N         N2  1.0000   0.987536   0.363305   0.282532    1a       1
                            0.000000   0.000000   0.000000  0.00
2682  N         N1  1.0000   0.850676   0.367226   0.282539    1a       1
                            0.000000   0.000000   0.000000  0.00
2683 Ni         Ni  1.0000   0.619234   0.994438   0.282561    1a       1
                            0.000000   0.000000   0.000000  0.00
2684  N         N2  1.0000   0.649277   0.025809   0.282571    1a       1
                            0.000000   0.000000   0.000000  0.00
2685  N         N2  1.0000   0.749250   0.327127   0.282577    1a       1
                            0.000000   0.000000   0.000000  0.00
2686  N         N1  1.0000   0.548391   0.864706   0.282583    1a       1
                            0.000000   0.000000   0.000000  0.00
2687  N         N2  1.0000   0.548897   0.926652   0.282593    1a       1
                            0.000000   0.000000   0.000000  0.00
2688  N         N1  1.0000   0.345754   0.463949   0.282599    1a       1
                            0.000000   0.000000   0.000000  0.00
2689 Ni         Ni  1.0000   0.017491   0.193992   0.282601    1a       1
                            0.000000   0.000000   0.000000  0.00
2690  N         N1  1.0000   0.948282   0.264291   0.282603    1a       1
                            0.000000   0.000000   0.000000  0.00
2691 Ni         Ni  1.0000   0.717129   0.096155   0.282608    1a       1
                            0.000000   0.000000   0.000000  0.00
2692  N         N1  1.0000   0.449484   0.164612   0.282614    1a       1
                            0.000000   0.000000   0.000000  0.00
2693  N         N1  1.0000   0.649907   0.963549   0.282615    1a       1
                            0.000000   0.000000   0.000000  0.00
2694  N         N1  1.0000   0.286281   0.527298   0.282618    1a       1
                            0.000000   0.000000   0.000000  0.00
2695 Ni         Ni  1.0000   0.518462   0.895967   0.282622    1a       1
                            0.000000   0.000000   0.000000  0.00
2696  N         N1  1.0000   0.387152   0.225138   0.282655    1a       1
                            0.000000   0.000000   0.000000  0.00
2697 Ni         Ni  1.0000   0.718278   0.296958   0.282669    1a       1
                            0.000000   0.000000   0.000000  0.00
2698  N         N2  1.0000   0.949120   0.525935   0.282673    1a       1
                            0.000000   0.000000   0.000000  0.00
2699  N         N1  1.0000   0.586853   0.825737   0.282682    1a       1
                            0.000000   0.000000   0.000000  0.00
2700  N         N1  1.0000   0.987801   0.425221   0.282711    1a       1
                            0.000000   0.000000   0.000000  0.00
2701 Ni         Ni  1.0000   0.519096   0.094315   0.282721    1a       1
                            0.000000   0.000000   0.000000  0.00
2702  N         N2  1.0000   0.485534   0.464576   0.282727    1a       1
                            0.000000   0.000000   0.000000  0.00
2703  N         N1  1.0000   0.385354   0.425446   0.282729    1a       1
                            0.000000   0.000000   0.000000  0.00
2704  N         N1  1.0000   0.948706   0.464168   0.282736    1a       1
                            0.000000   0.000000   0.000000  0.00
2705  N         N2  1.0000   0.487618   0.865666   0.282740    1a       1
                            0.000000   0.000000   0.000000  0.00
2706  N         N2  1.0000   0.346818   0.727701   0.282749    1a       1
                            0.000000   0.000000   0.000000  0.00
2707  N         N1  1.0000   0.547386   0.264666   0.282758    1a       1
                            0.000000   0.000000   0.000000  0.00
2708  N         N2  1.0000   0.588686   0.964071   0.282765    1a       1
                            0.000000   0.000000   0.000000  0.00
2709  N         N1  1.0000   0.486980   0.327033   0.282786    1a       1
                            0.000000   0.000000   0.000000  0.00
2710  N         N2  1.0000   0.284328   0.464915   0.282798    1a       1
                            0.000000   0.000000   0.000000  0.00
2711  N         N1  1.0000   0.088085   0.325394   0.282802    1a       1
                            0.000000   0.000000   0.000000  0.00
2712  N         N2  1.0000   0.886644   0.064798   0.282838    1a       1
                            0.000000   0.000000   0.000000  0.00
2713  N         N2  1.0000   0.346832   0.525385   0.282865    1a       1
                            0.000000   0.000000   0.000000  0.00
2714  N         N1  1.0000   0.786350   0.026276   0.282880    1a       1
                            0.000000   0.000000   0.000000  0.00
2715  N         N1  1.0000   0.685690   0.724418   0.282890    1a       1
                            0.000000   0.000000   0.000000  0.00
2716  N         N2  1.0000   0.347175   0.926860   0.282903    1a       1
                            0.000000   0.000000   0.000000  0.00
2717  N         N2  1.0000   0.988546   0.563447   0.282909    1a       1
                            0.000000   0.000000   0.000000  0.00
2718  N         N1  1.0000   0.088509   0.525562   0.282910    1a       1
                            0.000000   0.000000   0.000000  0.00
2719  N         N2  1.0000   0.789139   0.365262   0.282917    1a       1
                            0.000000   0.000000   0.000000  0.00
2720  N         N2  1.0000   0.747271   0.126472   0.282920    1a       1
                            0.000000   0.000000   0.000000  0.00
2721  N         N2  1.0000   0.247232   0.627868   0.282930    1a       1
                            0.000000   0.000000   0.000000  0.00
2722 Ni         Ni  1.0000   0.516962   0.295854   0.282937    1a       1
                            0.000000   0.000000   0.000000  0.00
2723  N         N1  1.0000   0.485446   0.725139   0.282939    1a       1
                            0.000000   0.000000   0.000000  0.00
2724  N         N2  1.0000   0.448015   0.226094   0.282942    1a       1
                            0.000000   0.000000   0.000000  0.00
2725  N         N1  1.0000   0.285118   0.726826   0.282955    1a       1
                            0.000000   0.000000   0.000000  0.00
2726  N         N1  1.0000   0.048791   0.564021   0.282956    1a       1
                            0.000000   0.000000   0.000000  0.00
2727  N         N2  1.0000   0.087056   0.464226   0.282963    1a       1
                            0.000000   0.000000   0.000000  0.00
2728  N         N2  1.0000   0.285913   0.263985   0.282984    1a       1
                            0.000000   0.000000   0.000000  0.00
2729  N         N1  1.0000   0.247554   0.565960   0.282997    1a       1
                            0.000000   0.000000   0.000000  0.00
2730  N         N1  1.0000   0.048992   0.164168   0.283001    1a       1
                            0.000000   0.000000   0.000000  0.00
2731  N         N2  1.0000   0.686972   0.266893   0.283004    1a       1
                            0.000000   0.000000   0.000000  0.00
2732  N         N1  1.0000   0.447460   0.764192   0.283005    1a       1
                            0.000000   0.000000   0.000000  0.00
2733 Ni         Ni  1.0000   0.918613   0.494994   0.283021    1a       1
                            0.000000   0.000000   0.000000  0.00
2734 Ni         Ni  1.0000   0.918031   0.694023   0.283025    1a       1
                            0.000000   0.000000   0.000000  0.00
2735  N         N1  1.0000   0.146258   0.665711   0.283030    1a       1
                            0.000000   0.000000   0.000000  0.00
2736 Ni         Ni  1.0000   0.416532   0.394974   0.283034    1a       1
                            0.000000   0.000000   0.000000  0.00
2737 Ni         Ni  1.0000   0.118317   0.294095   0.283040    1a       1
                            0.000000   0.000000   0.000000  0.00
2738 Ni         Ni  1.0000   0.018810   0.394010   0.283045    1a       1
                            0.000000   0.000000   0.000000  0.00
2739  N         N1  1.0000   0.686984   0.126428   0.283046    1a       1
                            0.000000   0.000000   0.000000  0.00
2740  N         N2  1.0000   0.648959   0.824373   0.283048    1a       1
                            0.000000   0.000000   0.000000  0.00
2741  N         N1  1.0000   0.288612   0.126271   0.283054    1a       1
                            0.000000   0.000000   0.000000  0.00
2742 Ni         Ni  1.0000   0.316026   0.495652   0.283060    1a       1
                            0.000000   0.000000   0.000000  0.00
2743 Ni         Ni  1.0000   0.316864   0.293672   0.283072    1a       1
                            0.000000   0.000000   0.000000  0.00
2744  N         N1  1.0000   0.747867   0.065623   0.283080    1a       1
                            0.000000   0.000000   0.000000  0.00
2745  N         N2  1.0000   0.484914   0.664222   0.283083    1a       1
                            0.000000   0.000000   0.000000  0.00
2746  N         N1  1.0000   0.748166   0.266041   0.283088    1a       1
                            0.000000   0.000000   0.000000  0.00
2747  N         N2  1.0000   0.385765   0.766601   0.283090    1a       1
                            0.000000   0.000000   0.000000  0.00
2748 Ni         Ni  1.0000   0.917598   0.295392   0.283114    1a       1
                            0.000000   0.000000   0.000000  0.00
2749  N         N1  1.0000   0.447509   0.364598   0.283132    1a       1
                            0.000000   0.000000   0.000000  0.00
2750  N         N1  1.0000   0.487803   0.124585   0.283160    1a       1
                            0.000000   0.000000   0.000000  0.00
2751  N         N1  1.0000   0.148657   0.262663   0.283172    1a       1
                            0.000000   0.000000   0.000000  0.00
2752 Ni         Ni  1.0000   0.117986   0.494343   0.283178    1a       1
                            0.000000   0.000000   0.000000  0.00
2753  N         N2  1.0000   0.547969   0.326577   0.283179    1a       1
                            0.000000   0.000000   0.000000  0.00
2754  N         N2  1.0000   0.950422   0.723422   0.283196    1a       1
                            0.000000   0.000000   0.000000  0.00
2755  N         N1  1.0000   0.347742   0.865321   0.283196    1a       1
                            0.000000   0.000000   0.000000  0.00
2756 Ni         Ni  1.0000   0.716926   0.494367   0.283199    1a       1
                            0.000000   0.000000   0.000000  0.00
2757  N         N1  1.0000   0.547196   0.664246   0.283203    1a       1
                            0.000000   0.000000   0.000000  0.00
2758  N         N1  1.0000   0.186816   0.423577   0.283207    1a       1
                            0.000000   0.000000   0.000000  0.00
2759  N         N2  1.0000   0.188533   0.362028   0.283225    1a       1
                            0.000000   0.000000   0.000000  0.00
2760 Ni         Ni  1.0000   0.717103   0.694520   0.283230    1a       1
                            0.000000   0.000000   0.000000  0.00
2761  N         N2  1.0000   0.149871   0.324122   0.283255    1a       1
                            0.000000   0.000000   0.000000  0.00
2762  N         N1  1.0000   0.048523   0.362837   0.283261    1a       1
                            0.000000   0.000000   0.000000  0.00
2763  N         N1  1.0000   0.547111   0.465120   0.283285    1a       1
                            0.000000   0.000000   0.000000  0.00
2764  N         N2  1.0000   0.848099   0.824448   0.283286    1a       1
                            0.000000   0.000000   0.000000  0.00
2765  N         N2  1.0000   0.947741   0.325875   0.283290    1a       1
                            0.000000   0.000000   0.000000  0.00
2766 Ni         Ni  1.0000   0.316840   0.896302   0.283290    1a       1
                            0.000000   0.000000   0.000000  0.00
2767  N         N1  1.0000   0.185941   0.222958   0.283305    1a       1
                            0.000000   0.000000   0.000000  0.00
2768  N         N1  1.0000   0.386126   0.626953   0.283308    1a       1
                            0.000000   0.000000   0.000000  0.00
2769  N         N2  1.0000   0.946728   0.127229   0.283313    1a       1
                            0.000000   0.000000   0.000000  0.00
2770  N         N2  1.0000   0.447621   0.027389   0.283316    1a       1
                            0.000000   0.000000   0.000000  0.00
2771  N         N1  1.0000   0.888143   0.526448   0.283329    1a       1
                            0.000000   0.000000   0.000000  0.00
2772  N         N1  1.0000   0.287353   0.324898   0.283330    1a       1
                            0.000000   0.000000   0.000000  0.00
2773  N         N1  1.0000   0.747522   0.463340   0.283330    1a       1
                            0.000000   0.000000   0.000000  0.00
2774 Ni         Ni  1.0000   0.316434   0.696212   0.283334    1a       1
                            0.000000   0.000000   0.000000  0.00
2775  N         N1  1.0000   0.887346   0.325966   0.283341    1a       1
                            0.000000   0.000000   0.000000  0.00
2776  N         N2  1.0000   0.547009   0.725057   0.283342    1a       1
                            0.000000   0.000000   0.000000  0.00
2777 Ni         Ni  1.0000   0.516379   0.694476   0.283346    1a       1
                            0.000000   0.000000   0.000000  0.00
2778 Ni         Ni  1.0000   0.417911   0.796583   0.283365    1a       1
                            0.000000   0.000000   0.000000  0.00
2779  N         N2  1.0000   0.449756   0.826027   0.283367    1a       1
                            0.000000   0.000000   0.000000  0.00
2780 Ni         Ni  1.0000   0.616726   0.794147   0.283387    1a       1
                            0.000000   0.000000   0.000000  0.00
2781  N         N1  1.0000   0.148106   0.462884   0.283407    1a       1
                            0.000000   0.000000   0.000000  0.00
2782  N         N2  1.0000   0.386038   0.363694   0.283410    1a       1
                            0.000000   0.000000   0.000000  0.00
2783 Ni         Ni  1.0000   0.616202   0.594541   0.283413    1a       1
                            0.000000   0.000000   0.000000  0.00
2784 Ni         Ni  1.0000   0.216824   0.596487   0.283422    1a       1
                            0.000000   0.000000   0.000000  0.00
2785  N         N2  1.0000   0.049069   0.424516   0.283434    1a       1
                            0.000000   0.000000   0.000000  0.00
2786 Ni         Ni  1.0000   0.916781   0.096005   0.283439    1a       1
                            0.000000   0.000000   0.000000  0.00
2787  N         N2  1.0000   0.886506   0.265051   0.283441    1a       1
                            0.000000   0.000000   0.000000  0.00
2788  N         N2  1.0000   0.489350   0.064253   0.283453    1a       1
                            0.000000   0.000000   0.000000  0.00
2789  N         N2  1.0000   0.147769   0.725767   0.283457    1a       1
                            0.000000   0.000000   0.000000  0.00
2790  N         N1  1.0000   0.645201   0.761252   0.283465    1a       1
                            0.000000   0.000000   0.000000  0.00
2791  N         N2  1.0000   0.186722   0.162000   0.283467    1a       1
                            0.000000   0.000000   0.000000  0.00
2792  N         N1  1.0000   0.644615   0.363947   0.283486    1a       1
                            0.000000   0.000000   0.000000  0.00
2793 Ni         Ni  1.0000   0.116429   0.696657   0.283487    1a       1
                            0.000000   0.000000   0.000000  0.00
2794  N         N1  1.0000   0.249010   0.364416   0.283492    1a       1
                            0.000000   0.000000   0.000000  0.00
2795  N         N1  1.0000   0.286637   0.927374   0.283494    1a       1
                            0.000000   0.000000   0.000000  0.00
2796  N         N2  1.0000   0.085419   0.666579   0.283495    1a       1
                            0.000000   0.000000   0.000000  0.00
2797 Ni         Ni  1.0000   0.615580   0.395777   0.283502    1a       1
                            0.000000   0.000000   0.000000  0.00
2798  N         N2  1.0000   0.785362   0.165643   0.283507    1a       1
                            0.000000   0.000000   0.000000  0.00
2799  N         N1  1.0000   0.649163   0.166599   0.283518    1a       1
                            0.000000   0.000000   0.000000  0.00
2800  N         N2  1.0000   0.149106   0.524929   0.283526    1a       1
                            0.000000   0.000000   0.000000  0.00
2801  N         N2  1.0000   0.349239   0.125108   0.283534    1a       1
                            0.000000   0.000000   0.000000  0.00
2802  N         N1  1.0000   0.585023   0.426543   0.283548    1a       1
                            0.000000   0.000000   0.000000  0.00
2803 Ni         Ni  1.0000   0.816904   0.195947   0.283550    1a       1
                            0.000000   0.000000   0.000000  0.00
2804 Ni         Ni  1.0000   0.415567   0.595128   0.283559    1a       1
                            0.000000   0.000000   0.000000  0.00
2805  N         N2  1.0000   0.685797   0.464340   0.283561    1a       1
                            0.000000   0.000000   0.000000  0.00
2806  N         N2  1.0000   0.247159   0.223611   0.283576    1a       1
                            0.000000   0.000000   0.000000  0.00
2807  N         N1  1.0000   0.646847   0.564084   0.283582    1a       1
                            0.000000   0.000000   0.000000  0.00
2808 Ni         Ni  1.0000   0.217045   0.192358   0.283587    1a       1
                            0.000000   0.000000   0.000000  0.00
2809  N         N1  1.0000   0.747648   0.665009   0.283598    1a       1
                            0.000000   0.000000   0.000000  0.00
2810 Ni         Ni  1.0000   0.018237   0.594487   0.283616    1a       1
                            0.000000   0.000000   0.000000  0.00
2811  N         N2  1.0000   0.587431   0.164864   0.283639    1a       1
                            0.000000   0.000000   0.000000  0.00
2812  N         N1  1.0000   0.388395   0.828210   0.283644    1a       1
                            0.000000   0.000000   0.000000  0.00
2813  N         N2  1.0000   0.885261   0.864697   0.283646    1a       1
                            0.000000   0.000000   0.000000  0.00
2814  N         N1  1.0000   0.246812   0.766726   0.283654    1a       1
                            0.000000   0.000000   0.000000  0.00
2815  N         N1  1.0000   0.449158   0.965031   0.283655    1a       1
                            0.000000   0.000000   0.000000  0.00
2816  N         N1  1.0000   0.186015   0.627368   0.283657    1a       1
                            0.000000   0.000000   0.000000  0.00
2817  N         N2  1.0000   0.585678   0.563846   0.283668    1a       1
                            0.000000   0.000000   0.000000  0.00
2818  N         N1  1.0000   0.347995   0.666144   0.283673    1a       1
                            0.000000   0.000000   0.000000  0.00
2819  N         N2  1.0000   0.387464   0.965119   0.283679    1a       1
                            0.000000   0.000000   0.000000  0.00
2820  N         N1  1.0000   0.847707   0.165353   0.283681    1a       1
                            0.000000   0.000000   0.000000  0.00
2821 Ni         Ni  1.0000   0.515722   0.494788   0.283686    1a       1
                            0.000000   0.000000   0.000000  0.00
2822  N         N1  1.0000   0.147058   0.063695   0.283687    1a       1
                            0.000000   0.000000   0.000000  0.00
2823  N         N2  1.0000   0.887115   0.465444   0.283702    1a       1
                            0.000000   0.000000   0.000000  0.00
2824  N         N1  1.0000   0.786762   0.226712   0.283704    1a       1
                            0.000000   0.000000   0.000000  0.00
2825  N         N2  1.0000   0.584860   0.366405   0.283705    1a       1
                            0.000000   0.000000   0.000000  0.00
2826  N         N2  1.0000   0.446896   0.624836   0.283717    1a       1
                            0.000000   0.000000   0.000000  0.00
2827  N         N1  1.0000   0.947823   0.065980   0.283731    1a       1
                            0.000000   0.000000   0.000000  0.00
2828  N         N2  1.0000   0.246072   0.828304   0.283736    1a       1
                            0.000000   0.000000   0.000000  0.00
2829  N         N2  1.0000   0.045419   0.026022   0.283758    1a       1
                            0.000000   0.000000   0.000000  0.00
2830  N         N1  1.0000   0.787025   0.626649   0.283765    1a       1
                            0.000000   0.000000   0.000000  0.00
2831  N         N2  1.0000   0.186212   0.565273   0.283767    1a       1
                            0.000000   0.000000   0.000000  0.00
2832  N         N2  1.0000   0.287088   0.664326   0.283777    1a       1
                            0.000000   0.000000   0.000000  0.00
2833 Ni         Ni  1.0000   0.217810   0.393730   0.283778    1a       1
                            0.000000   0.000000   0.000000  0.00
2834  N         N2  1.0000   0.648816   0.227484   0.283782    1a       1
                            0.000000   0.000000   0.000000  0.00
2835  N         N2  1.0000   0.146589   0.124954   0.283791    1a       1
                            0.000000   0.000000   0.000000  0.00
2836  N         N2  1.0000   0.647102   0.625541   0.283799    1a       1
                            0.000000   0.000000   0.000000  0.00
2837  N         N2  1.0000   0.646374   0.425650   0.283813    1a       1
                            0.000000   0.000000   0.000000  0.00
2838  N         N2  1.0000   0.786339   0.564415   0.283826    1a       1
                            0.000000   0.000000   0.000000  0.00
2839  N         N2  1.0000   0.247369   0.424779   0.283828    1a       1
                            0.000000   0.000000   0.000000  0.00
2840 Ni         Ni  1.0000   0.417795   0.996094   0.283849    1a       1
                            0.000000   0.000000   0.000000  0.00
2841  N         N2  1.0000   0.048273   0.625312   0.283871    1a       1
                            0.000000   0.000000   0.000000  0.00
2842  N         N1  1.0000   0.985172   0.025866   0.283873    1a       1
                            0.000000   0.000000   0.000000  0.00
2843 Ni         Ni  1.0000   0.116547   0.093588   0.283873    1a       1
                            0.000000   0.000000   0.000000  0.00
2844  N         N2  1.0000   0.847749   0.226113   0.283901    1a       1
                            0.000000   0.000000   0.000000  0.00
2845  N         N1  1.0000   0.347897   0.064819   0.283902    1a       1
                            0.000000   0.000000   0.000000  0.00
2846  N         N2  1.0000   0.584564   0.764923   0.283902    1a       1
                            0.000000   0.000000   0.000000  0.00
2847  N         N1  1.0000   0.886024   0.126841   0.283912    1a       1
                            0.000000   0.000000   0.000000  0.00
2848  N         N1  1.0000   0.386558   0.026132   0.283924    1a       1
                            0.000000   0.000000   0.000000  0.00
2849 Ni         Ni  1.0000   0.818678   0.396822   0.283933    1a       1
                            0.000000   0.000000   0.000000  0.00
2850  N         N2  1.0000   0.848210   0.026062   0.283940    1a       1
                            0.000000   0.000000   0.000000  0.00
2851  N         N1  1.0000   0.485611   0.525402   0.283941    1a       1
                            0.000000   0.000000   0.000000  0.00
2852  N         N2  1.0000   0.285949   0.866099   0.283944    1a       1
                            0.000000   0.000000   0.000000  0.00
2853  N         N2  1.0000   0.849060   0.624647   0.283948    1a       1
                            0.000000   0.000000   0.000000  0.00
2854  N         N2  1.0000   0.384851   0.565100   0.283960    1a       1
                            0.000000   0.000000   0.000000  0.00
2855  N         N1  1.0000   0.585951   0.625911   0.283963    1a       1
                            0.000000   0.000000   0.000000  0.00
2856  N         N2  1.0000   0.786176   0.964679   0.283965    1a       1
                            0.000000   0.000000   0.000000  0.00
2857 Ni         Ni  1.0000   0.618125   0.196289   0.283969    1a       1
                            0.000000   0.000000   0.000000  0.00
2858  N         N2  1.0000   0.546077   0.526166   0.283978    1a       1
                            0.000000   0.000000   0.000000  0.00
2859  N         N1  1.0000   0.947239   0.662625   0.283984    1a       1
                            0.000000   0.000000   0.000000  0.00
2860 Ni         Ni  1.0000   0.318688   0.095314   0.284023    1a       1
                            0.000000   0.000000   0.000000  0.00
2861 Ni         Ni  1.0000   0.817225   0.595140   0.284041    1a       1
                            0.000000   0.000000   0.000000  0.00
2862 Ni         Ni  1.0000   0.817519   0.995820   0.284055    1a       1
                            0.000000   0.000000   0.000000  0.00
2863  N         N2  1.0000   0.687202   0.662824   0.284102    1a       1
                            0.000000   0.000000   0.000000  0.00
2864  N         N1  1.0000   0.247013   0.161843   0.284110    1a       1
                            0.000000   0.000000   0.000000  0.00
2865  N         N1  1.0000   0.086638   0.124388   0.284112    1a       1
                            0.000000   0.000000   0.000000  0.00
2866  N         N2  1.0000   0.287729   0.065502   0.284115    1a       1
                            0.000000   0.000000   0.000000  0.00
2867  N         N2  1.0000   0.249071   0.025763   0.284118    1a       1
                            0.000000   0.000000   0.000000  0.00
2868 Ni         Ni  1.0000   0.217790   0.996320   0.284153    1a       1
                            0.000000   0.000000   0.000000  0.00
2869  N         N1  1.0000   0.445732   0.564010   0.284188    1a       1
                            0.000000   0.000000   0.000000  0.00
2870  N         N1  1.0000   0.088144   0.929568   0.284191    1a       1
                            0.000000   0.000000   0.000000  0.00
2871  N         N2  1.0000   0.986494   0.764747   0.284212    1a       1
                            0.000000   0.000000   0.000000  0.00
2872  N         N1  1.0000   0.945405   0.863738   0.284256    1a       1
                            0.000000   0.000000   0.000000  0.00
2873  N         N1  1.0000   0.086521   0.728203   0.284257    1a       1
                            0.000000   0.000000   0.000000  0.00
2874 Ni         Ni  1.0000   0.216297   0.796846   0.284345    1a       1
                            0.000000   0.000000   0.000000  0.00
2875  N         N1  1.0000   0.987152   0.625462   0.284354    1a       1
                            0.000000   0.000000   0.000000  0.00
2876  N         N1  1.0000   0.247509   0.964995   0.284418    1a       1
                            0.000000   0.000000   0.000000  0.00
2877  N         N2  1.0000   0.186486   0.966336   0.284441    1a       1
                            0.000000   0.000000   0.000000  0.00
2878  N         N1  1.0000   0.587203   0.226596   0.284455    1a       1
                            0.000000   0.000000   0.000000  0.00
2879 Ni         Ni  1.0000   0.916258   0.894995   0.284466    1a       1
                            0.000000   0.000000   0.000000  0.00
[truncated: 2,269,994 more chars]
