# Supplementary material for: Tuning MOF/polymer interfacial pore geometry in mixed matrix membrane for upgrading CO2 separation performance
Source: Sci Adv. 2024 Jul 10;10(28):eadk5846. doi: 10.1126/sciadv.adk5846 (PMC11235163; doi:10.1126/sciadv.adk5846)
Supplement: Supplementary file 2 — Data S1 and S2 [file sciadv.adk5846_data_s1_and_s2.zip › adk5846_Data_S1.vesta]

#VESTA_FORMAT_VERSION 3.5.4


CRYSTAL

TITLE
# File generated with Atomsk by dongfan on 2020-04-10 21:10:06                  

GROUP
1 1 P 1
SYMOP
 0.000000  0.000000  0.000000  1  0  0   0  1  0   0  0  1   1
 -1.0 -1.0 -1.0  0 0 0  0 0 0  0 0 0
TRANM 0
 0.000000  0.000000  0.000000  1  0  0   0  1  0   0  0  1
LTRANSL
 -1
 0.000000  0.000000  0.000000  0.000000  0.000000  0.000000
LORIENT
 -1   0   0   0   0
 1.000000  0.000000  0.000000  1.000000  0.000000  0.000000
 0.000000  0.000000  1.000000  0.000000  0.000000  1.000000
LMATRIX
 1.000000  0.000000  0.000000  0.000000
 0.000000  1.000000  0.000000  0.000000
 0.000000  0.000000  1.000000  0.000000
 0.000000  0.000000  0.000000  1.000000
 0.000000  0.000000  0.000000
CELLP
 48.926998  48.926998 102.663597  90.000000  90.000000  90.000000
  0.000000   0.000000   0.000000   0.000000   0.000000   0.000000
STRUC
  1  F         F2  1.0000   0.008215   0.093536   0.291994    1a       1
                            0.000000   0.000000   0.000000  0.00
  2  F         F2  1.0000   0.107265   0.991919   0.292814    1a       1
                            0.000000   0.000000   0.000000  0.00
  3  F         F2  1.0000   0.008018   0.093477   0.331257    1a       1
                            0.000000   0.000000   0.000000  0.00
  4  F         F2  1.0000   0.107858   0.193023   0.331649    1a       1
                            0.000000   0.000000   0.000000  0.00
  5  F         F1  1.0000   0.880496   0.213809   0.351754    1a       1
                            0.000000   0.000000   0.000000  0.00
  6  F         F1  1.0000   0.015721   0.129127   0.349911    1a       1
                            0.000000   0.000000   0.000000  0.00
  7  F         F1  1.0000   0.032987   0.070921   0.349375    1a       1
                            0.000000   0.000000   0.000000  0.00
  8  F         F1  1.0000   0.974551   0.083149   0.350471    1a       1
                            0.000000   0.000000   0.000000  0.00
  9  F         F1  1.0000   0.098748   0.160437   0.348929    1a       1
                            0.000000   0.000000   0.000000  0.00
 10  F         F1  1.0000   0.883612   0.967894   0.349656    1a       1
                            0.000000   0.000000   0.000000  0.00
 11  F         F2  1.0000   0.008138   0.093823   0.366927    1a       1
                            0.000000   0.000000   0.000000  0.00
 12  F         F2  1.0000   0.905954   0.190348   0.368670    1a       1
                            0.000000   0.000000   0.000000  0.00
 13  F         F2  1.0000   0.007177   0.092607   0.405754    1a       1
                            0.000000   0.000000   0.000000  0.00
 14  F         F2  1.0000   0.107140   0.993795   0.406421    1a       1
                            0.000000   0.000000   0.000000  0.00
 15  F         F1  1.0000   0.940534   0.979081   0.424789    1a       1
                            0.000000   0.000000   0.000000  0.00
 16  F         F1  1.0000   0.991109   0.124093   0.423378    1a       1
                            0.000000   0.000000   0.000000  0.00
 17  F         F1  1.0000   0.986910   0.062316   0.423207    1a       1
                            0.000000   0.000000   0.000000  0.00
 18  F         F1  1.0000   0.912599   0.158814   0.425397    1a       1
                            0.000000   0.000000   0.000000  0.00
 19  F         F1  1.0000   0.129817   0.966438   0.423937    1a       1
                            0.000000   0.000000   0.000000  0.00
 20  F         F1  1.0000   0.041035   0.088931   0.422960    1a       1
                            0.000000   0.000000   0.000000  0.00
 21  F         F2  1.0000   0.006092   0.092427   0.441690    1a       1
                            0.000000   0.000000   0.000000  0.00
 22  F         F2  1.0000   0.106786   0.994108   0.442176    1a       1
                            0.000000   0.000000   0.000000  0.00
 23  F         F2  1.0000   0.004558   0.093935   0.480545    1a       1
                            0.000000   0.000000   0.000000  0.00
 24  F         F2  1.0000   0.104094   0.193476   0.481328    1a       1
                            0.000000   0.000000   0.000000  0.00
 25  F         F1  1.0000   0.913779   0.157413   0.499088    1a       1
                            0.000000   0.000000   0.000000  0.00
 26  F         F1  1.0000   0.997010   0.128400   0.498452    1a       1
                            0.000000   0.000000   0.000000  0.00
 27  F         F1  1.0000   0.037670   0.083004   0.497991    1a       1
                            0.000000   0.000000   0.000000  0.00
 28  F         F1  1.0000   0.978289   0.069165   0.499788    1a       1
                            0.000000   0.000000   0.000000  0.00
 29  F         F1  1.0000   0.139346   0.185435   0.498812    1a       1
                            0.000000   0.000000   0.000000  0.00
 30  F         F1  1.0000   0.943662   0.986302   0.499210    1a       1
                            0.000000   0.000000   0.000000  0.00
 31  F         F2  1.0000   0.003553   0.093699   0.516676    1a       1
                            0.000000   0.000000   0.000000  0.00
 32  F         F2  1.0000   0.904472   0.191816   0.516965    1a       1
                            0.000000   0.000000   0.000000  0.00
 33  F         F2  1.0000   0.004806   0.094084   0.556033    1a       1
                            0.000000   0.000000   0.000000  0.00
 34  F         F2  1.0000   0.104100   0.993407   0.556249    1a       1
                            0.000000   0.000000   0.000000  0.00
 35  F         F1  1.0000   0.924098   0.960994   0.574176    1a       1
                            0.000000   0.000000   0.000000  0.00
 36  F         F1  1.0000   0.039106   0.079092   0.574131    1a       1
                            0.000000   0.000000   0.000000  0.00
 37  F         F1  1.0000   0.004063   0.129218   0.573682    1a       1
                            0.000000   0.000000   0.000000  0.00
 38  F         F1  1.0000   0.911700   0.229342   0.574510    1a       1
                            0.000000   0.000000   0.000000  0.00
 39  F         F1  1.0000   0.125059   0.022529   0.573116    1a       1
                            0.000000   0.000000   0.000000  0.00
 40  F         F1  1.0000   0.977672   0.073883   0.573178    1a       1
                            0.000000   0.000000   0.000000  0.00
 41  F         F2  1.0000   0.007554   0.093039   0.591718    1a       1
                            0.000000   0.000000   0.000000  0.00
 42  F         F2  1.0000   0.103744   0.993978   0.591771    1a       1
                            0.000000   0.000000   0.000000  0.00
 43  F         F2  1.0000   0.006936   0.093737   0.630603    1a       1
                            0.000000   0.000000   0.000000  0.00
 44  F         F2  1.0000   0.106068   0.192133   0.630749    1a       1
                            0.000000   0.000000   0.000000  0.00
 45  F         F1  1.0000   0.936942   0.206565   0.647856    1a       1
                            0.000000   0.000000   0.000000  0.00
 46  F         F1  1.0000   0.042153   0.089530   0.648217    1a       1
                            0.000000   0.000000   0.000000  0.00
 47  F         F1  1.0000   0.985859   0.067350   0.649291    1a       1
                            0.000000   0.000000   0.000000  0.00
 48  F         F1  1.0000   0.993977   0.127110   0.647982    1a       1
                            0.000000   0.000000   0.000000  0.00
 49  F         F1  1.0000   0.071116   0.201727   0.648513    1a       1
                            0.000000   0.000000   0.000000  0.00
 50  F         F1  1.0000   0.934972   0.973696   0.647460    1a       1
                            0.000000   0.000000   0.000000  0.00
 51  F         F2  1.0000   0.008040   0.093628   0.666423    1a       1
                            0.000000   0.000000   0.000000  0.00
 52  F         F2  1.0000   0.906368   0.192375   0.665702    1a       1
                            0.000000   0.000000   0.000000  0.00
 53  F         F2  1.0000   0.008661   0.092572   0.705157    1a       1
                            0.000000   0.000000   0.000000  0.00
 54  F         F2  1.0000   0.102996   0.991665   0.705212    1a       1
                            0.000000   0.000000   0.000000  0.00
 55  H          H  1.0000   0.092608   0.146030   0.295241    1a       1
                            0.000000   0.000000   0.000000  0.00
 56  H          H  1.0000   0.984461   0.135185   0.293623    1a       1
                            0.000000   0.000000   0.000000  0.00
 57  H          H  1.0000   0.054722   0.108794   0.294483    1a       1
                            0.000000   0.000000   0.000000  0.00
 58  H          H  1.0000   0.956013   0.181982   0.298283    1a       1
                            0.000000   0.000000   0.000000  0.00
 59  H          H  1.0000   0.020271   0.042945   0.296266    1a       1
                            0.000000   0.000000   0.000000  0.00
 60  H          H  1.0000   0.058678   0.006621   0.295683    1a       1
                            0.000000   0.000000   0.000000  0.00
 61  H          H  1.0000   0.921612   0.042060   0.295957    1a       1
                            0.000000   0.000000   0.000000  0.00
 62  H          H  1.0000   0.961587   0.076595   0.294518    1a       1
                            0.000000   0.000000   0.000000  0.00
 63  H          H  1.0000   0.927233   0.145420   0.332458    1a       1
                            0.000000   0.000000   0.000000  0.00
 64  H          H  1.0000   0.955839   0.102308   0.326727    1a       1
                            0.000000   0.000000   0.000000  0.00
 65  H          H  1.0000   0.018192   0.146041   0.327462    1a       1
                            0.000000   0.000000   0.000000  0.00
 66  H          H  1.0000   0.059116   0.176976   0.329830    1a       1
                            0.000000   0.000000   0.000000  0.00
 67  H          H  1.0000   0.960717   0.003362   0.327482    1a       1
                            0.000000   0.000000   0.000000  0.00
 68  H          H  1.0000   0.058229   0.079149   0.329055    1a       1
                            0.000000   0.000000   0.000000  0.00
 69  H          H  1.0000   0.991785   0.046155   0.330434    1a       1
                            0.000000   0.000000   0.000000  0.00
 70  H          H  1.0000   0.094698   0.043921   0.328850    1a       1
                            0.000000   0.000000   0.000000  0.00
 71  H          H  1.0000   0.097115   0.045787   0.372912    1a       1
                            0.000000   0.000000   0.000000  0.00
 72  H          H  1.0000   0.993256   0.044078   0.369253    1a       1
                            0.000000   0.000000   0.000000  0.00
 73  H          H  1.0000   0.060274   0.083080   0.372138    1a       1
                            0.000000   0.000000   0.000000  0.00
 74  H          H  1.0000   0.956111   0.004963   0.370554    1a       1
                            0.000000   0.000000   0.000000  0.00
 75  H          H  1.0000   0.019291   0.144360   0.370960    1a       1
                            0.000000   0.000000   0.000000  0.00
 76  H          H  1.0000   0.058667   0.178790   0.370245    1a       1
                            0.000000   0.000000   0.000000  0.00
 77  H          H  1.0000   0.951747   0.103502   0.372848    1a       1
                            0.000000   0.000000   0.000000  0.00
 78  H          H  1.0000   0.916882   0.139516   0.373759    1a       1
                            0.000000   0.000000   0.000000  0.00
 79  H          H  1.0000   0.917636   0.045091   0.402031    1a       1
                            0.000000   0.000000   0.000000  0.00
 80  H          H  1.0000   0.016326   0.041556   0.402219    1a       1
                            0.000000   0.000000   0.000000  0.00
 81  H          H  1.0000   0.958710   0.078679   0.403446    1a       1
                            0.000000   0.000000   0.000000  0.00
 82  H          H  1.0000   0.063095   0.016298   0.405914    1a       1
                            0.000000   0.000000   0.000000  0.00
 83  H          H  1.0000   0.958121   0.180501   0.402740    1a       1
                            0.000000   0.000000   0.000000  0.00
 84  H          H  1.0000   0.058675   0.103316   0.402100    1a       1
                            0.000000   0.000000   0.000000  0.00
 85  H          H  1.0000   0.996829   0.145408   0.401806    1a       1
                            0.000000   0.000000   0.000000  0.00
 86  H          H  1.0000   0.091081   0.144816   0.404305    1a       1
                            0.000000   0.000000   0.000000  0.00
 87  H          H  1.0000   0.093445   0.142253   0.445461    1a       1
                            0.000000   0.000000   0.000000  0.00
 88  H          H  1.0000   0.994400   0.147784   0.446781    1a       1
                            0.000000   0.000000   0.000000  0.00
 89  H          H  1.0000   0.052717   0.110201   0.443852    1a       1
                            0.000000   0.000000   0.000000  0.00
 90  H          H  1.0000   0.957555   0.183253   0.446408    1a       1
                            0.000000   0.000000   0.000000  0.00
 91  H          H  1.0000   0.017673   0.043860   0.445001    1a       1
                            0.000000   0.000000   0.000000  0.00
 92  H          H  1.0000   0.053280   0.003727   0.446386    1a       1
                            0.000000   0.000000   0.000000  0.00
 93  H          H  1.0000   0.917947   0.042853   0.446468    1a       1
                            0.000000   0.000000   0.000000  0.00
 94  H          H  1.0000   0.954698   0.080675   0.445297    1a       1
                            0.000000   0.000000   0.000000  0.00
 95  H          H  1.0000   0.918155   0.142476   0.478460    1a       1
                            0.000000   0.000000   0.000000  0.00
 96  H          H  1.0000   0.958470   0.110577   0.478967    1a       1
                            0.000000   0.000000   0.000000  0.00
 97  H          H  1.0000   0.020014   0.142759   0.479065    1a       1
                            0.000000   0.000000   0.000000  0.00
 98  H          H  1.0000   0.056101   0.180511   0.478614    1a       1
                            0.000000   0.000000   0.000000  0.00
 99  H          H  1.0000   0.959085   0.004599   0.477971    1a       1
                            0.000000   0.000000   0.000000  0.00
100  H          H  1.0000   0.059131   0.082847   0.475654    1a       1
                            0.000000   0.000000   0.000000  0.00
101  H          H  1.0000   0.998078   0.040248   0.475682    1a       1
                            0.000000   0.000000   0.000000  0.00
102  H          H  1.0000   0.088063   0.038687   0.479972    1a       1
                            0.000000   0.000000   0.000000  0.00
103  H          H  1.0000   0.090115   0.040309   0.518916    1a       1
                            0.000000   0.000000   0.000000  0.00
104  H          H  1.0000   0.995588   0.039540   0.522706    1a       1
                            0.000000   0.000000   0.000000  0.00
105  H          H  1.0000   0.052997   0.078382   0.518981    1a       1
                            0.000000   0.000000   0.000000  0.00
106  H          H  1.0000   0.958474   0.005420   0.521010    1a       1
                            0.000000   0.000000   0.000000  0.00
107  H          H  1.0000   0.019812   0.143838   0.518979    1a       1
                            0.000000   0.000000   0.000000  0.00
108  H          H  1.0000   0.054094   0.181949   0.521407    1a       1
                            0.000000   0.000000   0.000000  0.00
109  H          H  1.0000   0.950051   0.103888   0.521255    1a       1
                            0.000000   0.000000   0.000000  0.00
110  H          H  1.0000   0.914873   0.139744   0.522072    1a       1
                            0.000000   0.000000   0.000000  0.00
111  H          H  1.0000   0.915732   0.047189   0.550386    1a       1
                            0.000000   0.000000   0.000000  0.00
112  H          H  1.0000   0.014967   0.040498   0.551034    1a       1
                            0.000000   0.000000   0.000000  0.00
113  H          H  1.0000   0.951466   0.082283   0.551253    1a       1
                            0.000000   0.000000   0.000000  0.00
114  H          H  1.0000   0.053067   0.005802   0.552098    1a       1
                            0.000000   0.000000   0.000000  0.00
115  H          H  1.0000   0.951784   0.176646   0.553789    1a       1
                            0.000000   0.000000   0.000000  0.00
116  H          H  1.0000   0.048863   0.111757   0.554937    1a       1
                            0.000000   0.000000   0.000000  0.00
117  H          H  1.0000   0.993216   0.144721   0.551461    1a       1
                            0.000000   0.000000   0.000000  0.00
118  H          H  1.0000   0.091370   0.141830   0.552184    1a       1
                            0.000000   0.000000   0.000000  0.00
119  H          H  1.0000   0.094895   0.141453   0.596081    1a       1
                            0.000000   0.000000   0.000000  0.00
120  H          H  1.0000   0.994392   0.144237   0.595040    1a       1
                            0.000000   0.000000   0.000000  0.00
121  H          H  1.0000   0.049911   0.116128   0.592328    1a       1
                            0.000000   0.000000   0.000000  0.00
122  H          H  1.0000   0.957621   0.182891   0.596095    1a       1
                            0.000000   0.000000   0.000000  0.00
123  H          H  1.0000   0.022338   0.045533   0.593515    1a       1
                            0.000000   0.000000   0.000000  0.00
124  H          H  1.0000   0.050398   0.002508   0.597287    1a       1
                            0.000000   0.000000   0.000000  0.00
125  H          H  1.0000   0.921491   0.042399   0.593560    1a       1
                            0.000000   0.000000   0.000000  0.00
126  H          H  1.0000   0.951790   0.083808   0.596884    1a       1
                            0.000000   0.000000   0.000000  0.00
127  H          H  1.0000   0.916553   0.140254   0.625670    1a       1
                            0.000000   0.000000   0.000000  0.00
128  H          H  1.0000   0.955104   0.103926   0.625971    1a       1
                            0.000000   0.000000   0.000000  0.00
129  H          H  1.0000   0.016500   0.146604   0.625290    1a       1
                            0.000000   0.000000   0.000000  0.00
130  H          H  1.0000   0.063406   0.169672   0.631595    1a       1
                            0.000000   0.000000   0.000000  0.00
131  H          H  1.0000   0.951727   0.011676   0.629297    1a       1
                            0.000000   0.000000   0.000000  0.00
132  H          H  1.0000   0.060604   0.083298   0.625280    1a       1
                            0.000000   0.000000   0.000000  0.00
133  H          H  1.0000   0.994200   0.039833   0.625464    1a       1
                            0.000000   0.000000   0.000000  0.00
134  H          H  1.0000   0.092200   0.043463   0.628226    1a       1
                            0.000000   0.000000   0.000000  0.00
135  H          H  1.0000   0.080572   0.034409   0.664983    1a       1
                            0.000000   0.000000   0.000000  0.00
136  H          H  1.0000   0.997570   0.040041   0.670378    1a       1
                            0.000000   0.000000   0.000000  0.00
137  H          H  1.0000   0.059768   0.083089   0.669943    1a       1
                            0.000000   0.000000   0.000000  0.00
138  H          H  1.0000   0.953543   0.013610   0.665776    1a       1
                            0.000000   0.000000   0.000000  0.00
139  H          H  1.0000   0.018124   0.144433   0.669900    1a       1
                            0.000000   0.000000   0.000000  0.00
140  H          H  1.0000   0.060621   0.177052   0.667747    1a       1
                            0.000000   0.000000   0.000000  0.00
141  H          H  1.0000   0.956952   0.107235   0.668566    1a       1
                            0.000000   0.000000   0.000000  0.00
142  H          H  1.0000   0.922610   0.145650   0.667250    1a       1
                            0.000000   0.000000   0.000000  0.00
143  H          H  1.0000   0.920805   0.042093   0.701098    1a       1
                            0.000000   0.000000   0.000000  0.00
144  H          H  1.0000   0.023770   0.048382   0.703518    1a       1
                            0.000000   0.000000   0.000000  0.00
145  H          H  1.0000   0.961873   0.076292   0.703651    1a       1
                            0.000000   0.000000   0.000000  0.00
146  H          H  1.0000   0.053219   0.005835   0.700095    1a       1
                            0.000000   0.000000   0.000000  0.00
147  H          H  1.0000   0.951201   0.175177   0.703885    1a       1
                            0.000000   0.000000   0.000000  0.00
148  H          H  1.0000   0.060234   0.105307   0.700909    1a       1
                            0.000000   0.000000   0.000000  0.00
149  H          H  1.0000   0.990065   0.139173   0.703667    1a       1
                            0.000000   0.000000   0.000000  0.00
150  H          H  1.0000   0.090910   0.147796   0.703813    1a       1
                            0.000000   0.000000   0.000000  0.00
151  C          C  1.0000   0.075521   0.145134   0.301843    1a       1
                            0.000000   0.000000   0.000000  0.00
152  C          C  1.0000   0.054611   0.126243   0.301265    1a       1
                            0.000000   0.000000   0.000000  0.00
153  C          C  1.0000   0.976897   0.142522   0.303029    1a       1
                            0.000000   0.000000   0.000000  0.00
154  C          C  1.0000   0.956849   0.163210   0.304039    1a       1
                            0.000000   0.000000   0.000000  0.00
155  C          C  1.0000   0.038555   0.044063   0.302416    1a       1
                            0.000000   0.000000   0.000000  0.00
156  C          C  1.0000   0.938691   0.043570   0.303107    1a       1
                            0.000000   0.000000   0.000000  0.00
157  C          C  1.0000   0.958029   0.063590   0.303018    1a       1
                            0.000000   0.000000   0.000000  0.00
158  C          C  1.0000   0.058411   0.023478   0.302722    1a       1
                            0.000000   0.000000   0.000000  0.00
159  C          C  1.0000   0.939968   0.143212   0.324008    1a       1
                            0.000000   0.000000   0.000000  0.00
160  C          C  1.0000   0.959303   0.122293   0.322827    1a       1
                            0.000000   0.000000   0.000000  0.00
161  C          C  1.0000   0.037980   0.142610   0.322512    1a       1
                            0.000000   0.000000   0.000000  0.00
162  C          C  1.0000   0.058424   0.161929   0.322428    1a       1
                            0.000000   0.000000   0.000000  0.00
163  C          C  1.0000   0.958839   0.022374   0.322209    1a       1
                            0.000000   0.000000   0.000000  0.00
164  C          C  1.0000   0.980206   0.041229   0.321432    1a       1
                            0.000000   0.000000   0.000000  0.00
165  C          C  1.0000   0.057158   0.062631   0.322323    1a       1
                            0.000000   0.000000   0.000000  0.00
166  C          C  1.0000   0.076143   0.041596   0.322833    1a       1
                            0.000000   0.000000   0.000000  0.00
167  C          C  1.0000   0.077698   0.043754   0.377244    1a       1
                            0.000000   0.000000   0.000000  0.00
168  C          C  1.0000   0.978029   0.041399   0.377254    1a       1
                            0.000000   0.000000   0.000000  0.00
169  C          C  1.0000   0.057150   0.064060   0.377316    1a       1
                            0.000000   0.000000   0.000000  0.00
170  C          C  1.0000   0.956976   0.021545   0.377455    1a       1
                            0.000000   0.000000   0.000000  0.00
171  C          C  1.0000   0.035399   0.145327   0.378441    1a       1
                            0.000000   0.000000   0.000000  0.00
172  C          C  1.0000   0.056071   0.165435   0.378390    1a       1
                            0.000000   0.000000   0.000000  0.00
173  C          C  1.0000   0.936524   0.143648   0.377823    1a       1
                            0.000000   0.000000   0.000000  0.00
174  C          C  1.0000   0.956146   0.122703   0.377640    1a       1
                            0.000000   0.000000   0.000000  0.00
175  C          C  1.0000   0.935543   0.044146   0.395841    1a       1
                            0.000000   0.000000   0.000000  0.00
176  C          C  1.0000   0.955761   0.064276   0.395496    1a       1
                            0.000000   0.000000   0.000000  0.00
177  C          C  1.0000   0.035633   0.043278   0.396221    1a       1
                            0.000000   0.000000   0.000000  0.00
178  C          C  1.0000   0.056782   0.024244   0.396649    1a       1
                            0.000000   0.000000   0.000000  0.00
179  C          C  1.0000   0.955967   0.161367   0.397379    1a       1
                            0.000000   0.000000   0.000000  0.00
180  C          C  1.0000   0.058504   0.120874   0.395731    1a       1
                            0.000000   0.000000   0.000000  0.00
181  C          C  1.0000   0.977529   0.142887   0.396158    1a       1
                            0.000000   0.000000   0.000000  0.00
182  C          C  1.0000   0.078000   0.141802   0.396013    1a       1
                            0.000000   0.000000   0.000000  0.00
183  C          C  1.0000   0.075610   0.143798   0.452254    1a       1
                            0.000000   0.000000   0.000000  0.00
184  C          C  1.0000   0.055176   0.124367   0.451990    1a       1
                            0.000000   0.000000   0.000000  0.00
185  C          C  1.0000   0.975379   0.144094   0.451735    1a       1
                            0.000000   0.000000   0.000000  0.00
186  C          C  1.0000   0.956699   0.165428   0.452762    1a       1
                            0.000000   0.000000   0.000000  0.00
187  C          C  1.0000   0.033973   0.042754   0.452275    1a       1
                            0.000000   0.000000   0.000000  0.00
188  C          C  1.0000   0.934493   0.044140   0.453263    1a       1
                            0.000000   0.000000   0.000000  0.00
189  C          C  1.0000   0.954996   0.064041   0.452538    1a       1
                            0.000000   0.000000   0.000000  0.00
190  C          C  1.0000   0.053812   0.022502   0.452639    1a       1
                            0.000000   0.000000   0.000000  0.00
191  C          C  1.0000   0.935099   0.143417   0.471413    1a       1
                            0.000000   0.000000   0.000000  0.00
192  C          C  1.0000   0.954727   0.122432   0.470322    1a       1
                            0.000000   0.000000   0.000000  0.00
193  C          C  1.0000   0.034634   0.144508   0.471257    1a       1
                            0.000000   0.000000   0.000000  0.00
194  C          C  1.0000   0.055579   0.164075   0.471505    1a       1
                            0.000000   0.000000   0.000000  0.00
195  C          C  1.0000   0.958315   0.021775   0.471022    1a       1
                            0.000000   0.000000   0.000000  0.00
196  C          C  1.0000   0.978668   0.041724   0.470465    1a       1
                            0.000000   0.000000   0.000000  0.00
197  C          C  1.0000   0.055291   0.063340   0.471094    1a       1
                            0.000000   0.000000   0.000000  0.00
198  C          C  1.0000   0.074551   0.042483   0.471785    1a       1
                            0.000000   0.000000   0.000000  0.00
199  C          C  1.0000   0.074731   0.041856   0.526645    1a       1
                            0.000000   0.000000   0.000000  0.00
200  C          C  1.0000   0.975100   0.044401   0.526604    1a       1
                            0.000000   0.000000   0.000000  0.00
201  C          C  1.0000   0.055261   0.063160   0.526662    1a       1
                            0.000000   0.000000   0.000000  0.00
202  C          C  1.0000   0.955648   0.023658   0.526697    1a       1
                            0.000000   0.000000   0.000000  0.00
203  C          C  1.0000   0.035449   0.143744   0.526379    1a       1
                            0.000000   0.000000   0.000000  0.00
204  C          C  1.0000   0.056744   0.162506   0.526444    1a       1
                            0.000000   0.000000   0.000000  0.00
205  C          C  1.0000   0.935398   0.144544   0.525965    1a       1
                            0.000000   0.000000   0.000000  0.00
206  C          C  1.0000   0.954499   0.123032   0.526399    1a       1
                            0.000000   0.000000   0.000000  0.00
207  C          C  1.0000   0.935445   0.043301   0.545818    1a       1
                            0.000000   0.000000   0.000000  0.00
208  C          C  1.0000   0.955411   0.063102   0.546130    1a       1
                            0.000000   0.000000   0.000000  0.00
209  C          C  1.0000   0.034607   0.043983   0.546131    1a       1
                            0.000000   0.000000   0.000000  0.00
210  C          C  1.0000   0.055683   0.024393   0.546765    1a       1
                            0.000000   0.000000   0.000000  0.00
211  C          C  1.0000   0.955112   0.163717   0.545495    1a       1
                            0.000000   0.000000   0.000000  0.00
212  C          C  1.0000   0.051185   0.127117   0.547338    1a       1
                            0.000000   0.000000   0.000000  0.00
213  C          C  1.0000   0.974468   0.142560   0.545777    1a       1
                            0.000000   0.000000   0.000000  0.00
214  C          C  1.0000   0.071738   0.147127   0.547792    1a       1
                            0.000000   0.000000   0.000000  0.00
215  C          C  1.0000   0.078194   0.141882   0.602989    1a       1
                            0.000000   0.000000   0.000000  0.00
216  C          C  1.0000   0.056627   0.123677   0.602064    1a       1
                            0.000000   0.000000   0.000000  0.00
217  C          C  1.0000   0.976304   0.143171   0.601332    1a       1
                            0.000000   0.000000   0.000000  0.00
218  C          C  1.0000   0.955612   0.162735   0.601085    1a       1
                            0.000000   0.000000   0.000000  0.00
219  C          C  1.0000   0.035018   0.042831   0.602223    1a       1
                            0.000000   0.000000   0.000000  0.00
220  C          C  1.0000   0.938302   0.042965   0.600510    1a       1
                            0.000000   0.000000   0.000000  0.00
221  C          C  1.0000   0.957481   0.063839   0.600640    1a       1
                            0.000000   0.000000   0.000000  0.00
222  C          C  1.0000   0.054330   0.021771   0.602347    1a       1
                            0.000000   0.000000   0.000000  0.00
223  C          C  1.0000   0.935579   0.142269   0.620310    1a       1
                            0.000000   0.000000   0.000000  0.00
224  C          C  1.0000   0.957246   0.123254   0.620990    1a       1
                            0.000000   0.000000   0.000000  0.00
225  C          C  1.0000   0.036837   0.142515   0.621607    1a       1
                            0.000000   0.000000   0.000000  0.00
226  C          C  1.0000   0.057391   0.162417   0.621779    1a       1
                            0.000000   0.000000   0.000000  0.00
227  C          C  1.0000   0.954931   0.024628   0.620688    1a       1
                            0.000000   0.000000   0.000000  0.00
228  C          C  1.0000   0.975326   0.044517   0.620564    1a       1
                            0.000000   0.000000   0.000000  0.00
229  C          C  1.0000   0.057187   0.063914   0.620580    1a       1
                            0.000000   0.000000   0.000000  0.00
230  C          C  1.0000   0.076680   0.043867   0.620298    1a       1
                            0.000000   0.000000   0.000000  0.00
231  C          C  1.0000   0.074632   0.041789   0.674568    1a       1
                            0.000000   0.000000   0.000000  0.00
232  C          C  1.0000   0.978501   0.043360   0.675821    1a       1
                            0.000000   0.000000   0.000000  0.00
233  C          C  1.0000   0.056705   0.063746   0.675344    1a       1
                            0.000000   0.000000   0.000000  0.00
234  C          C  1.0000   0.957293   0.024829   0.674759    1a       1
                            0.000000   0.000000   0.000000  0.00
235  C          C  1.0000   0.036162   0.144021   0.676257    1a       1
                            0.000000   0.000000   0.000000  0.00
236  C          C  1.0000   0.056222   0.164429   0.676316    1a       1
                            0.000000   0.000000   0.000000  0.00
237  C          C  1.0000   0.936865   0.142883   0.675388    1a       1
                            0.000000   0.000000   0.000000  0.00
238  C          C  1.0000   0.959482   0.124999   0.674824    1a       1
                            0.000000   0.000000   0.000000  0.00
239  C          C  1.0000   0.938577   0.041525   0.694941    1a       1
                            0.000000   0.000000   0.000000  0.00
240  C          C  1.0000   0.960190   0.060501   0.696064    1a       1
                            0.000000   0.000000   0.000000  0.00
241  C          C  1.0000   0.040646   0.047124   0.696285    1a       1
                            0.000000   0.000000   0.000000  0.00
242  C          C  1.0000   0.057991   0.025094   0.695381    1a       1
                            0.000000   0.000000   0.000000  0.00
243  C          C  1.0000   0.953265   0.160588   0.695928    1a       1
                            0.000000   0.000000   0.000000  0.00
244  C          C  1.0000   0.057449   0.124398   0.695495    1a       1
                            0.000000   0.000000   0.000000  0.00
245  C          C  1.0000   0.974285   0.140699   0.696019    1a       1
                            0.000000   0.000000   0.000000  0.00
246  C          C  1.0000   0.077759   0.144342   0.695450    1a       1
                            0.000000   0.000000   0.000000  0.00
247  N         N1  1.0000   0.937895   0.161306   0.313796    1a       1
                            0.000000   0.000000   0.000000  0.00
248  N         N1  1.0000   0.976712   0.123254   0.312498    1a       1
                            0.000000   0.000000   0.000000  0.00
249  N         N2  1.0000   0.037517   0.125111   0.311951    1a       1
                            0.000000   0.000000   0.000000  0.00
250  N         N2  1.0000   0.077015   0.161974   0.312352    1a       1
                            0.000000   0.000000   0.000000  0.00
251  N         N2  1.0000   0.939407   0.023946   0.312707    1a       1
                            0.000000   0.000000   0.000000  0.00
252  N         N1  1.0000   0.039489   0.063615   0.311835    1a       1
                            0.000000   0.000000   0.000000  0.00
253  N         N2  1.0000   0.978308   0.061732   0.312162    1a       1
                            0.000000   0.000000   0.000000  0.00
254  N         N1  1.0000   0.076590   0.022523   0.312866    1a       1
                            0.000000   0.000000   0.000000  0.00
255  N         N2  1.0000   0.976462   0.061747   0.386416    1a       1
                            0.000000   0.000000   0.000000  0.00
256  N         N1  1.0000   0.075557   0.024281   0.386769    1a       1
                            0.000000   0.000000   0.000000  0.00
257  N         N1  1.0000   0.037129   0.062474   0.386563    1a       1
                            0.000000   0.000000   0.000000  0.00
258  N         N2  1.0000   0.937561   0.022983   0.387134    1a       1
                            0.000000   0.000000   0.000000  0.00
259  N         N2  1.0000   0.038123   0.123094   0.386673    1a       1
                            0.000000   0.000000   0.000000  0.00
260  N         N1  1.0000   0.936062   0.161167   0.388070    1a       1
                            0.000000   0.000000   0.000000  0.00
261  N         N1  1.0000   0.977166   0.123875   0.386468    1a       1
                            0.000000   0.000000   0.000000  0.00
262  N         N2  1.0000   0.076458   0.163659   0.387385    1a       1
                            0.000000   0.000000   0.000000  0.00
263  N         N1  1.0000   0.936540   0.163529   0.462160    1a       1
                            0.000000   0.000000   0.000000  0.00
264  N         N1  1.0000   0.974614   0.124153   0.461198    1a       1
                            0.000000   0.000000   0.000000  0.00
265  N         N2  1.0000   0.035459   0.125215   0.461432    1a       1
                            0.000000   0.000000   0.000000  0.00
266  N         N2  1.0000   0.074976   0.163351   0.461717    1a       1
                            0.000000   0.000000   0.000000  0.00
267  N         N2  1.0000   0.937431   0.023483   0.462090    1a       1
                            0.000000   0.000000   0.000000  0.00
268  N         N1  1.0000   0.036050   0.063142   0.461460    1a       1
                            0.000000   0.000000   0.000000  0.00
269  N         N2  1.0000   0.975941   0.062293   0.461336    1a       1
                            0.000000   0.000000   0.000000  0.00
270  N         N1  1.0000   0.073929   0.023201   0.462126    1a       1
                            0.000000   0.000000   0.000000  0.00
271  N         N2  1.0000   0.974654   0.063337   0.536483    1a       1
                            0.000000   0.000000   0.000000  0.00
272  N         N1  1.0000   0.073919   0.023233   0.536561    1a       1
                            0.000000   0.000000   0.000000  0.00
273  N         N1  1.0000   0.035553   0.063686   0.536333    1a       1
                            0.000000   0.000000   0.000000  0.00
274  N         N2  1.0000   0.936914   0.023478   0.536541    1a       1
                            0.000000   0.000000   0.000000  0.00
275  N         N2  1.0000   0.034652   0.125371   0.536433    1a       1
                            0.000000   0.000000   0.000000  0.00
276  N         N1  1.0000   0.935861   0.163139   0.535926    1a       1
                            0.000000   0.000000   0.000000  0.00
277  N         N1  1.0000   0.974228   0.123746   0.535924    1a       1
                            0.000000   0.000000   0.000000  0.00
278  N         N2  1.0000   0.073698   0.163653   0.536956    1a       1
                            0.000000   0.000000   0.000000  0.00
279  N         N1  1.0000   0.935896   0.161196   0.610460    1a       1
                            0.000000   0.000000   0.000000  0.00
280  N         N1  1.0000   0.976583   0.124118   0.611386    1a       1
                            0.000000   0.000000   0.000000  0.00
281  N         N2  1.0000   0.037109   0.124045   0.611584    1a       1
                            0.000000   0.000000   0.000000  0.00
282  N         N2  1.0000   0.075702   0.162403   0.611950    1a       1
                            0.000000   0.000000   0.000000  0.00
283  N         N2  1.0000   0.937584   0.023916   0.610421    1a       1
                            0.000000   0.000000   0.000000  0.00
284  N         N1  1.0000   0.037320   0.063198   0.611312    1a       1
                            0.000000   0.000000   0.000000  0.00
285  N         N2  1.0000   0.976678   0.062606   0.610450    1a       1
                            0.000000   0.000000   0.000000  0.00
286  N         N1  1.0000   0.075289   0.024110   0.611039    1a       1
                            0.000000   0.000000   0.000000  0.00
287  N         N2  1.0000   0.979067   0.061025   0.686013    1a       1
                            0.000000   0.000000   0.000000  0.00
288  N         N1  1.0000   0.074990   0.023655   0.684746    1a       1
                            0.000000   0.000000   0.000000  0.00
289  N         N1  1.0000   0.039731   0.064817   0.685911    1a       1
                            0.000000   0.000000   0.000000  0.00
290  N         N2  1.0000   0.938109   0.024646   0.684268    1a       1
                            0.000000   0.000000   0.000000  0.00
291  N         N2  1.0000   0.037650   0.124921   0.685985    1a       1
                            0.000000   0.000000   0.000000  0.00
292  N         N1  1.0000   0.936084   0.161326   0.685520    1a       1
                            0.000000   0.000000   0.000000  0.00
293  N         N1  1.0000   0.976134   0.123268   0.685491    1a       1
                            0.000000   0.000000   0.000000  0.00
294  N         N2  1.0000   0.075843   0.164120   0.685982    1a       1
                            0.000000   0.000000   0.000000  0.00
295 Ni         Ni  1.0000   0.007980   0.093511   0.311991    1a       1
                            0.000000   0.000000   0.000000  0.00
296 Ni         Ni  1.0000   0.906826   0.191391   0.314076    1a       1
                            0.000000   0.000000   0.000000  0.00
297 Ni         Ni  1.0000   0.007091   0.092754   0.386481    1a       1
                            0.000000   0.000000   0.000000  0.00
298 Ni         Ni  1.0000   0.906579   0.192507   0.388065    1a       1
                            0.000000   0.000000   0.000000  0.00
299 Ni         Ni  1.0000   0.005756   0.093666   0.461476    1a       1
                            0.000000   0.000000   0.000000  0.00
300 Ni         Ni  1.0000   0.905773   0.194208   0.461906    1a       1
                            0.000000   0.000000   0.000000  0.00
301 Ni         Ni  1.0000   0.004837   0.093891   0.536287    1a       1
                            0.000000   0.000000   0.000000  0.00
302 Ni         Ni  1.0000   0.904569   0.193052   0.535859    1a       1
                            0.000000   0.000000   0.000000  0.00
303 Ni         Ni  1.0000   0.006774   0.093284   0.611257    1a       1
                            0.000000   0.000000   0.000000  0.00
304 Ni         Ni  1.0000   0.905490   0.192459   0.610721    1a       1
                            0.000000   0.000000   0.000000  0.00
305 Ni         Ni  1.0000   0.007915   0.093331   0.685675    1a       1
                            0.000000   0.000000   0.000000  0.00
306 Ni         Ni  1.0000   0.906565   0.192727   0.684841    1a       1
                            0.000000   0.000000   0.000000  0.00
307 Al         Al  1.0000   0.007900   0.094276   0.349269    1a       1
                            0.000000   0.000000   0.000000  0.00
308 Al         Al  1.0000   0.106031   0.992896   0.350098    1a       1
                            0.000000   0.000000   0.000000  0.00
309 Al         Al  1.0000   0.006007   0.091944   0.423339    1a       1
                            0.000000   0.000000   0.000000  0.00
310 Al         Al  1.0000   0.104958   0.194235   0.424780    1a       1
                            0.000000   0.000000   0.000000  0.00
311 Al         Al  1.0000   0.004081   0.094023   0.498599    1a       1
                            0.000000   0.000000   0.000000  0.00
312 Al         Al  1.0000   0.104688   0.993275   0.498785    1a       1
                            0.000000   0.000000   0.000000  0.00
313 Al         Al  1.0000   0.007126   0.093753   0.573720    1a       1
                            0.000000   0.000000   0.000000  0.00
314 Al         Al  1.0000   0.108301   0.191917   0.574341    1a       1
                            0.000000   0.000000   0.000000  0.00
315 Al         Al  1.0000   0.007351   0.094239   0.648349    1a       1
                            0.000000   0.000000   0.000000  0.00
316 Al         Al  1.0000   0.108195   0.992602   0.647915    1a       1
                            0.000000   0.000000   0.000000  0.00
317  F         F2  1.0000   0.208550   0.091004   0.294145    1a       1
                            0.000000   0.000000   0.000000  0.00
318  F         F2  1.0000   0.306797   0.992082   0.293363    1a       1
                            0.000000   0.000000   0.000000  0.00
319  F         F2  1.0000   0.206666   0.090698   0.332735    1a       1
                            0.000000   0.000000   0.000000  0.00
320  F         F2  1.0000   0.308427   0.191706   0.333384    1a       1
                            0.000000   0.000000   0.000000  0.00
321  F         F1  1.0000   0.142464   0.202506   0.348754    1a       1
                            0.000000   0.000000   0.000000  0.00
322  F         F1  1.0000   0.203024   0.054537   0.350389    1a       1
                            0.000000   0.000000   0.000000  0.00
323  F         F1  1.0000   0.178941   0.109410   0.349171    1a       1
                            0.000000   0.000000   0.000000  0.00
324  F         F1  1.0000   0.239695   0.102339   0.350330    1a       1
                            0.000000   0.000000   0.000000  0.00
325  F         F1  1.0000   0.324219   0.223062   0.350254    1a       1
                            0.000000   0.000000   0.000000  0.00
326  F         F1  1.0000   0.111371   0.958926   0.349940    1a       1
                            0.000000   0.000000   0.000000  0.00
327  F         F2  1.0000   0.205848   0.091313   0.368365    1a       1
                            0.000000   0.000000   0.000000  0.00
328  F         F2  1.0000   0.107572   0.194484   0.367716    1a       1
                            0.000000   0.000000   0.000000  0.00
329  F         F2  1.0000   0.207511   0.094128   0.407381    1a       1
                            0.000000   0.000000   0.000000  0.00
330  F         F2  1.0000   0.305981   0.992965   0.406682    1a       1
                            0.000000   0.000000   0.000000  0.00
331  F         F1  1.0000   0.074145   0.990441   0.424217    1a       1
                            0.000000   0.000000   0.000000  0.00
332  F         F1  1.0000   0.228171   0.122647   0.424560    1a       1
                            0.000000   0.000000   0.000000  0.00
333  F         F1  1.0000   0.172629   0.095493   0.425217    1a       1
                            0.000000   0.000000   0.000000  0.00
334  F         F1  1.0000   0.069868   0.191283   0.423975    1a       1
                            0.000000   0.000000   0.000000  0.00
335  F         F1  1.0000   0.274020   0.979025   0.423307    1a       1
                            0.000000   0.000000   0.000000  0.00
336  F         F1  1.0000   0.223914   0.062933   0.425368    1a       1
                            0.000000   0.000000   0.000000  0.00
337  F         F2  1.0000   0.206197   0.094102   0.442614    1a       1
                            0.000000   0.000000   0.000000  0.00
338  F         F2  1.0000   0.306690   0.993958   0.442502    1a       1
                            0.000000   0.000000   0.000000  0.00
339  F         F2  1.0000   0.204486   0.094141   0.481769    1a       1
                            0.000000   0.000000   0.000000  0.00
340  F         F2  1.0000   0.305104   0.192273   0.482603    1a       1
                            0.000000   0.000000   0.000000  0.00
341  F         F1  1.0000   0.096507   0.228105   0.498706    1a       1
                            0.000000   0.000000   0.000000  0.00
342  F         F1  1.0000   0.221813   0.124138   0.500326    1a       1
                            0.000000   0.000000   0.000000  0.00
343  F         F1  1.0000   0.223240   0.062719   0.499845    1a       1
                            0.000000   0.000000   0.000000  0.00
344  F         F1  1.0000   0.169355   0.092254   0.499674    1a       1
                            0.000000   0.000000   0.000000  0.00
345  F         F1  1.0000   0.317527   0.226684   0.500326    1a       1
                            0.000000   0.000000   0.000000  0.00
346  F         F1  1.0000   0.103609   0.958210   0.499389    1a       1
                            0.000000   0.000000   0.000000  0.00
347  F         F2  1.0000   0.204881   0.092406   0.518335    1a       1
                            0.000000   0.000000   0.000000  0.00
348  F         F2  1.0000   0.104953   0.193796   0.517546    1a       1
                            0.000000   0.000000   0.000000  0.00
349  F         F2  1.0000   0.204413   0.091793   0.557075    1a       1
                            0.000000   0.000000   0.000000  0.00
350  F         F2  1.0000   0.305320   0.991609   0.556531    1a       1
                            0.000000   0.000000   0.000000  0.00
351  F         F1  1.0000   0.116214   0.962144   0.573984    1a       1
                            0.000000   0.000000   0.000000  0.00
352  F         F1  1.0000   0.234869   0.109242   0.574833    1a       1
                            0.000000   0.000000   0.000000  0.00
353  F         F1  1.0000   0.173928   0.107845   0.575713    1a       1
                            0.000000   0.000000   0.000000  0.00
354  F         F1  1.0000   0.108205   0.226286   0.573805    1a       1
                            0.000000   0.000000   0.000000  0.00
355  F         F1  1.0000   0.286798   0.963783   0.574333    1a       1
                            0.000000   0.000000   0.000000  0.00
356  F         F1  1.0000   0.206531   0.056184   0.574688    1a       1
                            0.000000   0.000000   0.000000  0.00
357  F         F2  1.0000   0.205662   0.090868   0.592689    1a       1
                            0.000000   0.000000   0.000000  0.00
358  F         F2  1.0000   0.307860   0.992340   0.592163    1a       1
                            0.000000   0.000000   0.000000  0.00
359  F         F2  1.0000   0.206016   0.090992   0.631170    1a       1
                            0.000000   0.000000   0.000000  0.00
360  F         F2  1.0000   0.305306   0.191315   0.630948    1a       1
                            0.000000   0.000000   0.000000  0.00
361  F         F1  1.0000   0.115296   0.158491   0.648370    1a       1
                            0.000000   0.000000   0.000000  0.00
362  F         F1  1.0000   0.238515   0.111101   0.649975    1a       1
                            0.000000   0.000000   0.000000  0.00
363  F         F1  1.0000   0.210192   0.057004   0.650656    1a       1
                            0.000000   0.000000   0.000000  0.00
364  F         F1  1.0000   0.176078   0.108353   0.651336    1a       1
                            0.000000   0.000000   0.000000  0.00
365  F         F1  1.0000   0.327761   0.165893   0.648766    1a       1
                            0.000000   0.000000   0.000000  0.00
366  F         F1  1.0000   0.122862   0.961176   0.646796    1a       1
                            0.000000   0.000000   0.000000  0.00
367  F         F2  1.0000   0.206284   0.091851   0.667440    1a       1
                            0.000000   0.000000   0.000000  0.00
368  F         F2  1.0000   0.104941   0.192806   0.666151    1a       1
                            0.000000   0.000000   0.000000  0.00
369  F         F2  1.0000   0.203020   0.093064   0.706721    1a       1
                            0.000000   0.000000   0.000000  0.00
370  F         F2  1.0000   0.306657   0.995653   0.705853    1a       1
                            0.000000   0.000000   0.000000  0.00
371  H          H  1.0000   0.290356   0.143617   0.296277    1a       1
                            0.000000   0.000000   0.000000  0.00
372  H          H  1.0000   0.193841   0.139178   0.295957    1a       1
                            0.000000   0.000000   0.000000  0.00
373  H          H  1.0000   0.267681   0.098581   0.304644    1a       1
                            0.000000   0.000000   0.000000  0.00
374  H          H  1.0000   0.155680   0.175714   0.294764    1a       1
                            0.000000   0.000000   0.000000  0.00
375  H          H  1.0000   0.227777   0.050854   0.293609    1a       1
                            0.000000   0.000000   0.000000  0.00
376  H          H  1.0000   0.270960   0.020319   0.291749    1a       1
                            0.000000   0.000000   0.000000  0.00
377  H          H  1.0000   0.124702   0.037541   0.293548    1a       1
                            0.000000   0.000000   0.000000  0.00
378  H          H  1.0000   0.158628   0.078724   0.295908    1a       1
                            0.000000   0.000000   0.000000  0.00
379  H          H  1.0000   0.118804   0.142763   0.328943    1a       1
                            0.000000   0.000000   0.000000  0.00
380  H          H  1.0000   0.156511   0.104013   0.329016    1a       1
                            0.000000   0.000000   0.000000  0.00
381  H          H  1.0000   0.219432   0.142458   0.330366    1a       1
                            0.000000   0.000000   0.000000  0.00
382  H          H  1.0000   0.251980   0.181781   0.328421    1a       1
                            0.000000   0.000000   0.000000  0.00
383  H          H  1.0000   0.156686   0.005153   0.328113    1a       1
                            0.000000   0.000000   0.000000  0.00
384  H          H  1.0000   0.252216   0.072313   0.332111    1a       1
                            0.000000   0.000000   0.000000  0.00
385  H          H  1.0000   0.196929   0.037178   0.327273    1a       1
                            0.000000   0.000000   0.000000  0.00
386  H          H  1.0000   0.293227   0.041162   0.329772    1a       1
                            0.000000   0.000000   0.000000  0.00
387  H          H  1.0000   0.294104   0.040586   0.371368    1a       1
                            0.000000   0.000000   0.000000  0.00
388  H          H  1.0000   0.197165   0.039145   0.373483    1a       1
                            0.000000   0.000000   0.000000  0.00
389  H          H  1.0000   0.256889   0.080013   0.371053    1a       1
                            0.000000   0.000000   0.000000  0.00
390  H          H  1.0000   0.157002   0.008068   0.370851    1a       1
                            0.000000   0.000000   0.000000  0.00
391  H          H  1.0000   0.215614   0.144884   0.373159    1a       1
                            0.000000   0.000000   0.000000  0.00
392  H          H  1.0000   0.258263   0.176878   0.370197    1a       1
                            0.000000   0.000000   0.000000  0.00
393  H          H  1.0000   0.149719   0.100984   0.374262    1a       1
                            0.000000   0.000000   0.000000  0.00
394  H          H  1.0000   0.116013   0.139761   0.372539    1a       1
                            0.000000   0.000000   0.000000  0.00
395  H          H  1.0000   0.114289   0.048493   0.399820    1a       1
                            0.000000   0.000000   0.000000  0.00
396  H          H  1.0000   0.217248   0.038001   0.401852    1a       1
                            0.000000   0.000000   0.000000  0.00
397  H          H  1.0000   0.157065   0.077430   0.405351    1a       1
                            0.000000   0.000000   0.000000  0.00
398  H          H  1.0000   0.258687   0.006442   0.404927    1a       1
                            0.000000   0.000000   0.000000  0.00
399  H          H  1.0000   0.156927   0.180848   0.403076    1a       1
                            0.000000   0.000000   0.000000  0.00
400  H          H  1.0000   0.254360   0.105413   0.404079    1a       1
                            0.000000   0.000000   0.000000  0.00
401  H          H  1.0000   0.192866   0.140566   0.404516    1a       1
                            0.000000   0.000000   0.000000  0.00
402  H          H  1.0000   0.287279   0.148445   0.406771    1a       1
                            0.000000   0.000000   0.000000  0.00
403  H          H  1.0000   0.287364   0.146489   0.444164    1a       1
                            0.000000   0.000000   0.000000  0.00
404  H          H  1.0000   0.190528   0.142069   0.444819    1a       1
                            0.000000   0.000000   0.000000  0.00
405  H          H  1.0000   0.256944   0.103293   0.447484    1a       1
                            0.000000   0.000000   0.000000  0.00
406  H          H  1.0000   0.156162   0.182167   0.445774    1a       1
                            0.000000   0.000000   0.000000  0.00
407  H          H  1.0000   0.218317   0.042411   0.445471    1a       1
                            0.000000   0.000000   0.000000  0.00
408  H          H  1.0000   0.253353   0.003105   0.447974    1a       1
                            0.000000   0.000000   0.000000  0.00
409  H          H  1.0000   0.114130   0.044922   0.446809    1a       1
                            0.000000   0.000000   0.000000  0.00
410  H          H  1.0000   0.154270   0.081889   0.445742    1a       1
                            0.000000   0.000000   0.000000  0.00
411  H          H  1.0000   0.119548   0.145865   0.478736    1a       1
                            0.000000   0.000000   0.000000  0.00
412  H          H  1.0000   0.151181   0.105070   0.476600    1a       1
                            0.000000   0.000000   0.000000  0.00
413  H          H  1.0000   0.214792   0.145339   0.476885    1a       1
                            0.000000   0.000000   0.000000  0.00
414  H          H  1.0000   0.257810   0.174229   0.480368    1a       1
                            0.000000   0.000000   0.000000  0.00
415  H          H  1.0000   0.156492   0.004393   0.477452    1a       1
                            0.000000   0.000000   0.000000  0.00
416  H          H  1.0000   0.252923   0.076489   0.480086    1a       1
                            0.000000   0.000000   0.000000  0.00
417  H          H  1.0000   0.196171   0.039195   0.475381    1a       1
                            0.000000   0.000000   0.000000  0.00
418  H          H  1.0000   0.291072   0.040849   0.478804    1a       1
                            0.000000   0.000000   0.000000  0.00
419  H          H  1.0000   0.293505   0.041627   0.521366    1a       1
                            0.000000   0.000000   0.000000  0.00
420  H          H  1.0000   0.194541   0.043022   0.521781    1a       1
                            0.000000   0.000000   0.000000  0.00
421  H          H  1.0000   0.249758   0.074248   0.519641    1a       1
                            0.000000   0.000000   0.000000  0.00
422  H          H  1.0000   0.160071   0.002787   0.522854    1a       1
                            0.000000   0.000000   0.000000  0.00
423  H          H  1.0000   0.217251   0.141398   0.521877    1a       1
                            0.000000   0.000000   0.000000  0.00
424  H          H  1.0000   0.251805   0.181940   0.523853    1a       1
                            0.000000   0.000000   0.000000  0.00
425  H          H  1.0000   0.153292   0.101050   0.522636    1a       1
                            0.000000   0.000000   0.000000  0.00
426  H          H  1.0000   0.121639   0.144597   0.519915    1a       1
                            0.000000   0.000000   0.000000  0.00
427  H          H  1.0000   0.113605   0.046821   0.550143    1a       1
                            0.000000   0.000000   0.000000  0.00
428  H          H  1.0000   0.215424   0.037967   0.551732    1a       1
                            0.000000   0.000000   0.000000  0.00
429  H          H  1.0000   0.155125   0.077622   0.554693    1a       1
                            0.000000   0.000000   0.000000  0.00
430  H          H  1.0000   0.259749   0.009663   0.555289    1a       1
                            0.000000   0.000000   0.000000  0.00
431  H          H  1.0000   0.158194   0.181843   0.552002    1a       1
                            0.000000   0.000000   0.000000  0.00
432  H          H  1.0000   0.255423   0.103126   0.553666    1a       1
                            0.000000   0.000000   0.000000  0.00
433  H          H  1.0000   0.193439   0.142622   0.553548    1a       1
                            0.000000   0.000000   0.000000  0.00
434  H          H  1.0000   0.286038   0.148357   0.556119    1a       1
                            0.000000   0.000000   0.000000  0.00
435  H          H  1.0000   0.295272   0.139144   0.596563    1a       1
                            0.000000   0.000000   0.000000  0.00
436  H          H  1.0000   0.192324   0.140727   0.594744    1a       1
                            0.000000   0.000000   0.000000  0.00
437  H          H  1.0000   0.255395   0.102481   0.595078    1a       1
                            0.000000   0.000000   0.000000  0.00
438  H          H  1.0000   0.160057   0.182090   0.596711    1a       1
                            0.000000   0.000000   0.000000  0.00
439  H          H  1.0000   0.220229   0.039090   0.594563    1a       1
                            0.000000   0.000000   0.000000  0.00
440  H          H  1.0000   0.259657   0.005326   0.594482    1a       1
                            0.000000   0.000000   0.000000  0.00
441  H          H  1.0000   0.120263   0.042587   0.594344    1a       1
                            0.000000   0.000000   0.000000  0.00
442  H          H  1.0000   0.153779   0.082236   0.597208    1a       1
                            0.000000   0.000000   0.000000  0.00
443  H          H  1.0000   0.115422   0.140049   0.626314    1a       1
                            0.000000   0.000000   0.000000  0.00
444  H          H  1.0000   0.152028   0.101823   0.626196    1a       1
                            0.000000   0.000000   0.000000  0.00
445  H          H  1.0000   0.217674   0.142910   0.627341    1a       1
                            0.000000   0.000000   0.000000  0.00
446  H          H  1.0000   0.257108   0.177508   0.628578    1a       1
                            0.000000   0.000000   0.000000  0.00
447  H          H  1.0000   0.158391   0.001402   0.624948    1a       1
                            0.000000   0.000000   0.000000  0.00
448  H          H  1.0000   0.254968   0.077336   0.628229    1a       1
                            0.000000   0.000000   0.000000  0.00
449  H          H  1.0000   0.195217   0.038708   0.626288    1a       1
                            0.000000   0.000000   0.000000  0.00
450  H          H  1.0000   0.296466   0.044721   0.626402    1a       1
                            0.000000   0.000000   0.000000  0.00
451  H          H  1.0000   0.293455   0.046390   0.670433    1a       1
                            0.000000   0.000000   0.000000  0.00
452  H          H  1.0000   0.194791   0.038752   0.672509    1a       1
                            0.000000   0.000000   0.000000  0.00
453  H          H  1.0000   0.254794   0.081808   0.669777    1a       1
                            0.000000   0.000000   0.000000  0.00
454  H          H  1.0000   0.154352   0.006002   0.669772    1a       1
                            0.000000   0.000000   0.000000  0.00
455  H          H  1.0000   0.216250   0.141160   0.670229    1a       1
                            0.000000   0.000000   0.000000  0.00
456  H          H  1.0000   0.248403   0.184830   0.672883    1a       1
                            0.000000   0.000000   0.000000  0.00
457  H          H  1.0000   0.148227   0.100824   0.673615    1a       1
                            0.000000   0.000000   0.000000  0.00
458  H          H  1.0000   0.115299   0.140796   0.670857    1a       1
                            0.000000   0.000000   0.000000  0.00
459  H          H  1.0000   0.119471   0.038890   0.704123    1a       1
                            0.000000   0.000000   0.000000  0.00
460  H          H  1.0000   0.220218   0.046140   0.703861    1a       1
                            0.000000   0.000000   0.000000  0.00
461  H          H  1.0000   0.155025   0.078089   0.703425    1a       1
                            0.000000   0.000000   0.000000  0.00
462  H          H  1.0000   0.257924   0.011072   0.704402    1a       1
                            0.000000   0.000000   0.000000  0.00
463  H          H  1.0000   0.160931   0.185005   0.699391    1a       1
                            0.000000   0.000000   0.000000  0.00
464  H          H  1.0000   0.251093   0.110349   0.704712    1a       1
                            0.000000   0.000000   0.000000  0.00
465  H          H  1.0000   0.182943   0.137844   0.705594    1a       1
                            0.000000   0.000000   0.000000  0.00
466  H          H  1.0000   0.291165   0.144000   0.702932    1a       1
                            0.000000   0.000000   0.000000  0.00
467  C          C  1.0000   0.278204   0.140981   0.305193    1a       1
                            0.000000   0.000000   0.000000  0.00
468  C          C  1.0000   0.259825   0.119102   0.306156    1a       1
                            0.000000   0.000000   0.000000  0.00
469  C          C  1.0000   0.177436   0.141019   0.302917    1a       1
                            0.000000   0.000000   0.000000  0.00
470  C          C  1.0000   0.157961   0.162238   0.302946    1a       1
                            0.000000   0.000000   0.000000  0.00
471  C          C  1.0000   0.241231   0.046015   0.301868    1a       1
                            0.000000   0.000000   0.000000  0.00
472  C          C  1.0000   0.138293   0.040855   0.302064    1a       1
                            0.000000   0.000000   0.000000  0.00
473  C          C  1.0000   0.159112   0.060448   0.302228    1a       1
                            0.000000   0.000000   0.000000  0.00
474  C          C  1.0000   0.262088   0.026448   0.301558    1a       1
                            0.000000   0.000000   0.000000  0.00
475  C          C  1.0000   0.135549   0.141080   0.321411    1a       1
                            0.000000   0.000000   0.000000  0.00
476  C          C  1.0000   0.157002   0.121885   0.322436    1a       1
                            0.000000   0.000000   0.000000  0.00
477  C          C  1.0000   0.234151   0.144037   0.322496    1a       1
                            0.000000   0.000000   0.000000  0.00
478  C          C  1.0000   0.255837   0.163100   0.323050    1a       1
                            0.000000   0.000000   0.000000  0.00
479  C          C  1.0000   0.155799   0.023212   0.322456    1a       1
                            0.000000   0.000000   0.000000  0.00
480  C          C  1.0000   0.177555   0.041692   0.322242    1a       1
                            0.000000   0.000000   0.000000  0.00
481  C          C  1.0000   0.253905   0.057648   0.324309    1a       1
                            0.000000   0.000000   0.000000  0.00
482  C          C  1.0000   0.274440   0.038115   0.323769    1a       1
                            0.000000   0.000000   0.000000  0.00
483  C          C  1.0000   0.279210   0.043611   0.379069    1a       1
                            0.000000   0.000000   0.000000  0.00
484  C          C  1.0000   0.179886   0.039807   0.380150    1a       1
                            0.000000   0.000000   0.000000  0.00
485  C          C  1.0000   0.258832   0.064600   0.378879    1a       1
                            0.000000   0.000000   0.000000  0.00
486  C          C  1.0000   0.159087   0.020430   0.379310    1a       1
                            0.000000   0.000000   0.000000  0.00
487  C          C  1.0000   0.234357   0.143908   0.379033    1a       1
                            0.000000   0.000000   0.000000  0.00
488  C          C  1.0000   0.254584   0.164776   0.379221    1a       1
                            0.000000   0.000000   0.000000  0.00
489  C          C  1.0000   0.134794   0.141350   0.378476    1a       1
                            0.000000   0.000000   0.000000  0.00
490  C          C  1.0000   0.155586   0.121061   0.378130    1a       1
                            0.000000   0.000000   0.000000  0.00
491  C          C  1.0000   0.134869   0.044683   0.396461    1a       1
                            0.000000   0.000000   0.000000  0.00
492  C          C  1.0000   0.155024   0.064367   0.396967    1a       1
                            0.000000   0.000000   0.000000  0.00
493  C          C  1.0000   0.236447   0.041382   0.396867    1a       1
                            0.000000   0.000000   0.000000  0.00
494  C          C  1.0000   0.256017   0.020759   0.396881    1a       1
                            0.000000   0.000000   0.000000  0.00
495  C          C  1.0000   0.158540   0.164409   0.395792    1a       1
                            0.000000   0.000000   0.000000  0.00
496  C          C  1.0000   0.256148   0.122589   0.397193    1a       1
                            0.000000   0.000000   0.000000  0.00
497  C          C  1.0000   0.177962   0.143453   0.396399    1a       1
                            0.000000   0.000000   0.000000  0.00
498  C          C  1.0000   0.275675   0.143717   0.397728    1a       1
                            0.000000   0.000000   0.000000  0.00
499  C          C  1.0000   0.276243   0.141339   0.453099    1a       1
                            0.000000   0.000000   0.000000  0.00
500  C          C  1.0000   0.255001   0.122846   0.452272    1a       1
                            0.000000   0.000000   0.000000  0.00
501  C          C  1.0000   0.177324   0.146190   0.453295    1a       1
                            0.000000   0.000000   0.000000  0.00
502  C          C  1.0000   0.157573   0.167022   0.453718    1a       1
                            0.000000   0.000000   0.000000  0.00
503  C          C  1.0000   0.234491   0.042192   0.452644    1a       1
                            0.000000   0.000000   0.000000  0.00
504  C          C  1.0000   0.133652   0.044433   0.452703    1a       1
                            0.000000   0.000000   0.000000  0.00
505  C          C  1.0000   0.153370   0.065014   0.452939    1a       1
                            0.000000   0.000000   0.000000  0.00
506  C          C  1.0000   0.255864   0.022797   0.452160    1a       1
                            0.000000   0.000000   0.000000  0.00
507  C          C  1.0000   0.132547   0.142438   0.470235    1a       1
                            0.000000   0.000000   0.000000  0.00
508  C          C  1.0000   0.151129   0.121591   0.469578    1a       1
                            0.000000   0.000000   0.000000  0.00
509  C          C  1.0000   0.233721   0.143153   0.471042    1a       1
                            0.000000   0.000000   0.000000  0.00
510  C          C  1.0000   0.254184   0.162960   0.471309    1a       1
                            0.000000   0.000000   0.000000  0.00
511  C          C  1.0000   0.155865   0.021603   0.470932    1a       1
                            0.000000   0.000000   0.000000  0.00
512  C          C  1.0000   0.176247   0.042475   0.471096    1a       1
                            0.000000   0.000000   0.000000  0.00
513  C          C  1.0000   0.253988   0.061835   0.472115    1a       1
                            0.000000   0.000000   0.000000  0.00
514  C          C  1.0000   0.275705   0.043222   0.471460    1a       1
                            0.000000   0.000000   0.000000  0.00
515  C          C  1.0000   0.275736   0.042456   0.527825    1a       1
                            0.000000   0.000000   0.000000  0.00
516  C          C  1.0000   0.176576   0.042008   0.528014    1a       1
                            0.000000   0.000000   0.000000  0.00
517  C          C  1.0000   0.255756   0.063229   0.527994    1a       1
                            0.000000   0.000000   0.000000  0.00
518  C          C  1.0000   0.156431   0.021473   0.528027    1a       1
                            0.000000   0.000000   0.000000  0.00
519  C          C  1.0000   0.234780   0.141608   0.528343    1a       1
                            0.000000   0.000000   0.000000  0.00
520  C          C  1.0000   0.255269   0.161064   0.527727    1a       1
                            0.000000   0.000000   0.000000  0.00
521  C          C  1.0000   0.133799   0.140216   0.528376    1a       1
                            0.000000   0.000000   0.000000  0.00
522  C          C  1.0000   0.152877   0.119126   0.528862    1a       1
                            0.000000   0.000000   0.000000  0.00
523  C          C  1.0000   0.133898   0.043401   0.546370    1a       1
                            0.000000   0.000000   0.000000  0.00
524  C          C  1.0000   0.154149   0.063600   0.546503    1a       1
                            0.000000   0.000000   0.000000  0.00
525  C          C  1.0000   0.235151   0.041753   0.546837    1a       1
                            0.000000   0.000000   0.000000  0.00
526  C          C  1.0000   0.255563   0.022076   0.546826    1a       1
                            0.000000   0.000000   0.000000  0.00
527  C          C  1.0000   0.155566   0.162658   0.546579    1a       1
                            0.000000   0.000000   0.000000  0.00
528  C          C  1.0000   0.254974   0.121152   0.547563    1a       1
                            0.000000   0.000000   0.000000  0.00
529  C          C  1.0000   0.175415   0.142140   0.546900    1a       1
                            0.000000   0.000000   0.000000  0.00
530  C          C  1.0000   0.274031   0.142425   0.547990    1a       1
                            0.000000   0.000000   0.000000  0.00
531  C          C  1.0000   0.275534   0.141848   0.601419    1a       1
                            0.000000   0.000000   0.000000  0.00
532  C          C  1.0000   0.255352   0.120758   0.601591    1a       1
                            0.000000   0.000000   0.000000  0.00
533  C          C  1.0000   0.177678   0.142432   0.602611    1a       1
                            0.000000   0.000000   0.000000  0.00
534  C          C  1.0000   0.158119   0.163317   0.602798    1a       1
                            0.000000   0.000000   0.000000  0.00
535  C          C  1.0000   0.237094   0.041142   0.601320    1a       1
                            0.000000   0.000000   0.000000  0.00
536  C          C  1.0000   0.136281   0.042299   0.601412    1a       1
                            0.000000   0.000000   0.000000  0.00
537  C          C  1.0000   0.156541   0.062529   0.601939    1a       1
                            0.000000   0.000000   0.000000  0.00
538  C          C  1.0000   0.257711   0.021030   0.601834    1a       1
                            0.000000   0.000000   0.000000  0.00
539  C          C  1.0000   0.133983   0.140829   0.620177    1a       1
                            0.000000   0.000000   0.000000  0.00
540  C          C  1.0000   0.153752   0.120036   0.620173    1a       1
                            0.000000   0.000000   0.000000  0.00
541  C          C  1.0000   0.235629   0.141665   0.620689    1a       1
                            0.000000   0.000000   0.000000  0.00
542  C          C  1.0000   0.256168   0.161076   0.621083    1a       1
                            0.000000   0.000000   0.000000  0.00
543  C          C  1.0000   0.155476   0.021387   0.620713    1a       1
                            0.000000   0.000000   0.000000  0.00
544  C          C  1.0000   0.175468   0.041845   0.621455    1a       1
                            0.000000   0.000000   0.000000  0.00
545  C          C  1.0000   0.255840   0.061291   0.621147    1a       1
                            0.000000   0.000000   0.000000  0.00
546  C          C  1.0000   0.277293   0.041533   0.621278    1a       1
                            0.000000   0.000000   0.000000  0.00
547  C          C  1.0000   0.276259   0.045756   0.677240    1a       1
                            0.000000   0.000000   0.000000  0.00
548  C          C  1.0000   0.175402   0.043208   0.677120    1a       1
                            0.000000   0.000000   0.000000  0.00
549  C          C  1.0000   0.256193   0.065870   0.677469    1a       1
                            0.000000   0.000000   0.000000  0.00
550  C          C  1.0000   0.155461   0.022611   0.677145    1a       1
                            0.000000   0.000000   0.000000  0.00
551  C          C  1.0000   0.232645   0.144020   0.677569    1a       1
                            0.000000   0.000000   0.000000  0.00
552  C          C  1.0000   0.252104   0.165207   0.677849    1a       1
                            0.000000   0.000000   0.000000  0.00
553  C          C  1.0000   0.134421   0.142422   0.676789    1a       1
                            0.000000   0.000000   0.000000  0.00
554  C          C  1.0000   0.152448   0.120319   0.678026    1a       1
                            0.000000   0.000000   0.000000  0.00
555  C          C  1.0000   0.135848   0.040029   0.696982    1a       1
                            0.000000   0.000000   0.000000  0.00
556  C          C  1.0000   0.155750   0.061156   0.696913    1a       1
                            0.000000   0.000000   0.000000  0.00
557  C          C  1.0000   0.236013   0.045446   0.696543    1a       1
                            0.000000   0.000000   0.000000  0.00
558  C          C  1.0000   0.256239   0.025225   0.696492    1a       1
                            0.000000   0.000000   0.000000  0.00
559  C          C  1.0000   0.156980   0.165152   0.694679    1a       1
                            0.000000   0.000000   0.000000  0.00
560  C          C  1.0000   0.254988   0.122378   0.695975    1a       1
                            0.000000   0.000000   0.000000  0.00
561  C          C  1.0000   0.174891   0.143100   0.696062    1a       1
                            0.000000   0.000000   0.000000  0.00
562  C          C  1.0000   0.276345   0.141288   0.695087    1a       1
                            0.000000   0.000000   0.000000  0.00
563  N         N1  1.0000   0.136971   0.160173   0.311640    1a       1
                            0.000000   0.000000   0.000000  0.00
564  N         N1  1.0000   0.176730   0.122562   0.312810    1a       1
                            0.000000   0.000000   0.000000  0.00
565  N         N2  1.0000   0.237780   0.122211   0.314246    1a       1
                            0.000000   0.000000   0.000000  0.00
566  N         N2  1.0000   0.276720   0.161726   0.314019    1a       1
                            0.000000   0.000000   0.000000  0.00
567  N         N2  1.0000   0.137521   0.023197   0.312418    1a       1
                            0.000000   0.000000   0.000000  0.00
568  N         N1  1.0000   0.238301   0.060572   0.313291    1a       1
                            0.000000   0.000000   0.000000  0.00
569  N         N2  1.0000   0.176676   0.060946   0.312724    1a       1
                            0.000000   0.000000   0.000000  0.00
570  N         N1  1.0000   0.277180   0.022912   0.312631    1a       1
                            0.000000   0.000000   0.000000  0.00
571  N         N2  1.0000   0.176614   0.061589   0.388383    1a       1
                            0.000000   0.000000   0.000000  0.00
572  N         N1  1.0000   0.276678   0.022454   0.387914    1a       1
                            0.000000   0.000000   0.000000  0.00
573  N         N1  1.0000   0.237870   0.062596   0.387934    1a       1
                            0.000000   0.000000   0.000000  0.00
574  N         N2  1.0000   0.137396   0.023189   0.387764    1a       1
                            0.000000   0.000000   0.000000  0.00
575  N         N2  1.0000   0.236785   0.123139   0.387817    1a       1
                            0.000000   0.000000   0.000000  0.00
576  N         N1  1.0000   0.138123   0.163221   0.386489    1a       1
                            0.000000   0.000000   0.000000  0.00
577  N         N1  1.0000   0.175720   0.122647   0.387537    1a       1
                            0.000000   0.000000   0.000000  0.00
578  N         N2  1.0000   0.275253   0.163134   0.388061    1a       1
                            0.000000   0.000000   0.000000  0.00
579  N         N1  1.0000   0.135491   0.163570   0.461766    1a       1
                            0.000000   0.000000   0.000000  0.00
580  N         N1  1.0000   0.173403   0.124356   0.461492    1a       1
                            0.000000   0.000000   0.000000  0.00
581  N         N2  1.0000   0.235149   0.124196   0.461489    1a       1
                            0.000000   0.000000   0.000000  0.00
582  N         N2  1.0000   0.274923   0.161344   0.462395    1a       1
                            0.000000   0.000000   0.000000  0.00
583  N         N2  1.0000   0.134981   0.024028   0.462040    1a       1
                            0.000000   0.000000   0.000000  0.00
584  N         N1  1.0000   0.235286   0.062193   0.462056    1a       1
                            0.000000   0.000000   0.000000  0.00
585  N         N2  1.0000   0.173708   0.063563   0.462041    1a       1
                            0.000000   0.000000   0.000000  0.00
586  N         N1  1.0000   0.275719   0.024579   0.461443    1a       1
                            0.000000   0.000000   0.000000  0.00
587  N         N2  1.0000   0.174056   0.062358   0.537273    1a       1
                            0.000000   0.000000   0.000000  0.00
588  N         N1  1.0000   0.275084   0.023172   0.537414    1a       1
                            0.000000   0.000000   0.000000  0.00
589  N         N1  1.0000   0.235866   0.061835   0.537595    1a       1
                            0.000000   0.000000   0.000000  0.00
590  N         N2  1.0000   0.135461   0.023758   0.536700    1a       1
                            0.000000   0.000000   0.000000  0.00
591  N         N2  1.0000   0.236015   0.122083   0.537861    1a       1
                            0.000000   0.000000   0.000000  0.00
592  N         N1  1.0000   0.135465   0.161225   0.537370    1a       1
                            0.000000   0.000000   0.000000  0.00
593  N         N1  1.0000   0.174583   0.122642   0.537131    1a       1
                            0.000000   0.000000   0.000000  0.00
594  N         N2  1.0000   0.273605   0.160345   0.537664    1a       1
                            0.000000   0.000000   0.000000  0.00
595  N         N1  1.0000   0.137648   0.161908   0.611721    1a       1
                            0.000000   0.000000   0.000000  0.00
596  N         N1  1.0000   0.176182   0.121832   0.611974    1a       1
                            0.000000   0.000000   0.000000  0.00
597  N         N2  1.0000   0.236619   0.121487   0.611510    1a       1
                            0.000000   0.000000   0.000000  0.00
598  N         N2  1.0000   0.274262   0.161018   0.610981    1a       1
                            0.000000   0.000000   0.000000  0.00
599  N         N2  1.0000   0.136479   0.022863   0.611069    1a       1
                            0.000000   0.000000   0.000000  0.00
600  N         N1  1.0000   0.236738   0.059865   0.611332    1a       1
                            0.000000   0.000000   0.000000  0.00
601  N         N2  1.0000   0.174739   0.061830   0.612074    1a       1
                            0.000000   0.000000   0.000000  0.00
602  N         N1  1.0000   0.276956   0.021985   0.611624    1a       1
                            0.000000   0.000000   0.000000  0.00
603  N         N2  1.0000   0.175095   0.061015   0.687348    1a       1
                            0.000000   0.000000   0.000000  0.00
604  N         N1  1.0000   0.275168   0.025780   0.686565    1a       1
                            0.000000   0.000000   0.000000  0.00
605  N         N1  1.0000   0.236900   0.064655   0.687055    1a       1
                            0.000000   0.000000   0.000000  0.00
606  N         N2  1.0000   0.135777   0.022035   0.686710    1a       1
                            0.000000   0.000000   0.000000  0.00
607  N         N2  1.0000   0.234108   0.124253   0.686904    1a       1
                            0.000000   0.000000   0.000000  0.00
608  N         N1  1.0000   0.136529   0.163231   0.685549    1a       1
                            0.000000   0.000000   0.000000  0.00
609  N         N1  1.0000   0.172504   0.121588   0.687385    1a       1
                            0.000000   0.000000   0.000000  0.00
610  N         N2  1.0000   0.273223   0.162223   0.686585    1a       1
                            0.000000   0.000000   0.000000  0.00
611 Ni         Ni  1.0000   0.207036   0.091970   0.313497    1a       1
                            0.000000   0.000000   0.000000  0.00
612 Ni         Ni  1.0000   0.107761   0.192173   0.311967    1a       1
                            0.000000   0.000000   0.000000  0.00
613 Ni         Ni  1.0000   0.206563   0.092553   0.387893    1a       1
                            0.000000   0.000000   0.000000  0.00
614 Ni         Ni  1.0000   0.107421   0.193570   0.387350    1a       1
                            0.000000   0.000000   0.000000  0.00
615 Ni         Ni  1.0000   0.204432   0.093826   0.461953    1a       1
                            0.000000   0.000000   0.000000  0.00
616 Ni         Ni  1.0000   0.105403   0.194190   0.461867    1a       1
                            0.000000   0.000000   0.000000  0.00
617 Ni         Ni  1.0000   0.205320   0.092330   0.537559    1a       1
                            0.000000   0.000000   0.000000  0.00
618 Ni         Ni  1.0000   0.105208   0.192841   0.536992    1a       1
                            0.000000   0.000000   0.000000  0.00
619 Ni         Ni  1.0000   0.205990   0.091289   0.611873    1a       1
                            0.000000   0.000000   0.000000  0.00
620 Ni         Ni  1.0000   0.106948   0.192479   0.611471    1a       1
                            0.000000   0.000000   0.000000  0.00
621 Ni         Ni  1.0000   0.204703   0.092886   0.687165    1a       1
                            0.000000   0.000000   0.000000  0.00
622 Ni         Ni  1.0000   0.106142   0.193962   0.685697    1a       1
                            0.000000   0.000000   0.000000  0.00
623 Al         Al  1.0000   0.206920   0.088871   0.350559    1a       1
                            0.000000   0.000000   0.000000  0.00
624 Al         Al  1.0000   0.305341   0.990122   0.350042    1a       1
                            0.000000   0.000000   0.000000  0.00
625 Al         Al  1.0000   0.208107   0.094089   0.425134    1a       1
                            0.000000   0.000000   0.000000  0.00
626 Al         Al  1.0000   0.306633   0.192112   0.425688    1a       1
                            0.000000   0.000000   0.000000  0.00
627 Al         Al  1.0000   0.204934   0.093648   0.499943    1a       1
                            0.000000   0.000000   0.000000  0.00
628 Al         Al  1.0000   0.302287   0.993337   0.499630    1a       1
                            0.000000   0.000000   0.000000  0.00
629 Al         Al  1.0000   0.204883   0.091067   0.574735    1a       1
                            0.000000   0.000000   0.000000  0.00
630 Al         Al  1.0000   0.304796   0.192947   0.574592    1a       1
                            0.000000   0.000000   0.000000  0.00
631 Al         Al  1.0000   0.207723   0.092060   0.649380    1a       1
                            0.000000   0.000000   0.000000  0.00
632 Al         Al  1.0000   0.305821   0.990982   0.648983    1a       1
                            0.000000   0.000000   0.000000  0.00
633  F         F2  1.0000   0.406987   0.089779   0.294571    1a       1
                            0.000000   0.000000   0.000000  0.00
634  F         F2  1.0000   0.505742   0.991782   0.294757    1a       1
                            0.000000   0.000000   0.000000  0.00
635  F         F2  1.0000   0.404470   0.093210   0.333589    1a       1
                            0.000000   0.000000   0.000000  0.00
636  F         F2  1.0000   0.505733   0.191772   0.332259    1a       1
                            0.000000   0.000000   0.000000  0.00
637  F         F1  1.0000   0.274866   0.186983   0.349377    1a       1
                            0.000000   0.000000   0.000000  0.00
638  F         F1  1.0000   0.413659   0.059339   0.350618    1a       1
                            0.000000   0.000000   0.000000  0.00
639  F         F1  1.0000   0.369730   0.100849   0.351772    1a       1
                            0.000000   0.000000   0.000000  0.00
640  F         F1  1.0000   0.426740   0.119853   0.350450    1a       1
                            0.000000   0.000000   0.000000  0.00
641  F         F1  1.0000   0.532339   0.214527   0.348053    1a       1
                            0.000000   0.000000   0.000000  0.00
642  F         F1  1.0000   0.279720   0.014817   0.350186    1a       1
                            0.000000   0.000000   0.000000  0.00
643  F         F2  1.0000   0.404402   0.092458   0.369398    1a       1
                            0.000000   0.000000   0.000000  0.00
644  F         F2  1.0000   0.308456   0.192916   0.368849    1a       1
                            0.000000   0.000000   0.000000  0.00
645  F         F2  1.0000   0.407031   0.092790   0.408269    1a       1
                            0.000000   0.000000   0.000000  0.00
646  F         F2  1.0000   0.507789   0.993636   0.407630    1a       1
                            0.000000   0.000000   0.000000  0.00
647  F         F1  1.0000   0.308622   0.029579   0.423145    1a       1
                            0.000000   0.000000   0.000000  0.00
648  F         F1  1.0000   0.385775   0.065289   0.426007    1a       1
                            0.000000   0.000000   0.000000  0.00
649  F         F1  1.0000   0.442186   0.087584   0.424894    1a       1
                            0.000000   0.000000   0.000000  0.00
650  F         F1  1.0000   0.323228   0.160804   0.424924    1a       1
                            0.000000   0.000000   0.000000  0.00
651  F         F1  1.0000   0.516102   0.960025   0.425749    1a       1
                            0.000000   0.000000   0.000000  0.00
652  F         F1  1.0000   0.394554   0.125923   0.425711    1a       1
                            0.000000   0.000000   0.000000  0.00
653  F         F2  1.0000   0.406916   0.094309   0.443745    1a       1
                            0.000000   0.000000   0.000000  0.00
654  F         F2  1.0000   0.506098   0.993351   0.443097    1a       1
                            0.000000   0.000000   0.000000  0.00
655  F         F2  1.0000   0.406649   0.093285   0.481895    1a       1
                            0.000000   0.000000   0.000000  0.00
656  F         F2  1.0000   0.506662   0.191612   0.481860    1a       1
                            0.000000   0.000000   0.000000  0.00
657  F         F1  1.0000   0.270896   0.187992   0.501054    1a       1
                            0.000000   0.000000   0.000000  0.00
658  F         F1  1.0000   0.436070   0.072255   0.499861    1a       1
                            0.000000   0.000000   0.000000  0.00
659  F         F1  1.0000   0.375920   0.080545   0.499671    1a       1
                            0.000000   0.000000   0.000000  0.00
660  F         F1  1.0000   0.411979   0.128499   0.500589    1a       1
                            0.000000   0.000000   0.000000  0.00
661  F         F1  1.0000   0.540408   0.193827   0.499738    1a       1
                            0.000000   0.000000   0.000000  0.00
662  F         F1  1.0000   0.268457   0.985027   0.499444    1a       1
                            0.000000   0.000000   0.000000  0.00
663  F         F2  1.0000   0.407587   0.092233   0.517532    1a       1
                            0.000000   0.000000   0.000000  0.00
664  F         F2  1.0000   0.305316   0.192581   0.517986    1a       1
                            0.000000   0.000000   0.000000  0.00
665  F         F2  1.0000   0.405969   0.091067   0.556239    1a       1
                            0.000000   0.000000   0.000000  0.00
666  F         F2  1.0000   0.505873   0.994836   0.556336    1a       1
                            0.000000   0.000000   0.000000  0.00
667  F         F1  1.0000   0.291587   0.025200   0.575246    1a       1
                            0.000000   0.000000   0.000000  0.00
668  F         F1  1.0000   0.377440   0.073983   0.573102    1a       1
                            0.000000   0.000000   0.000000  0.00
669  F         F1  1.0000   0.437957   0.076299   0.574003    1a       1
                            0.000000   0.000000   0.000000  0.00
670  F         F1  1.0000   0.326107   0.220800   0.574942    1a       1
                            0.000000   0.000000   0.000000  0.00
671  F         F1  1.0000   0.523299   0.023468   0.575726    1a       1
                            0.000000   0.000000   0.000000  0.00
672  F         F1  1.0000   0.406730   0.127251   0.574217    1a       1
                            0.000000   0.000000   0.000000  0.00
673  F         F2  1.0000   0.405853   0.091548   0.591777    1a       1
                            0.000000   0.000000   0.000000  0.00
674  F         F2  1.0000   0.505467   0.993891   0.592434    1a       1
                            0.000000   0.000000   0.000000  0.00
675  F         F2  1.0000   0.407156   0.091607   0.630205    1a       1
                            0.000000   0.000000   0.000000  0.00
676  F         F2  1.0000   0.506078   0.193006   0.630564    1a       1
                            0.000000   0.000000   0.000000  0.00
677  F         F1  1.0000   0.316284   0.225925   0.648619    1a       1
                            0.000000   0.000000   0.000000  0.00
678  F         F1  1.0000   0.409337   0.127086   0.649785    1a       1
                            0.000000   0.000000   0.000000  0.00
679  F         F1  1.0000   0.437633   0.074474   0.650446    1a       1
                            0.000000   0.000000   0.000000  0.00
680  F         F1  1.0000   0.376631   0.075595   0.649619    1a       1
                            0.000000   0.000000   0.000000  0.00
681  F         F1  1.0000   0.491799   0.225760   0.647846    1a       1
                            0.000000   0.000000   0.000000  0.00
682  F         F1  1.0000   0.292269   0.023509   0.650228    1a       1
                            0.000000   0.000000   0.000000  0.00
683  F         F2  1.0000   0.407116   0.093147   0.665937    1a       1
                            0.000000   0.000000   0.000000  0.00
684  F         F2  1.0000   0.304642   0.191279   0.666378    1a       1
                            0.000000   0.000000   0.000000  0.00
685  F         F2  1.0000   0.407640   0.092743   0.704853    1a       1
                            0.000000   0.000000   0.000000  0.00
686  F         F2  1.0000   0.506819   0.993042   0.705932    1a       1
                            0.000000   0.000000   0.000000  0.00
687  H          H  1.0000   0.487194   0.145497   0.294903    1a       1
                            0.000000   0.000000   0.000000  0.00
688  H          H  1.0000   0.393681   0.139868   0.297417    1a       1
                            0.000000   0.000000   0.000000  0.00
689  H          H  1.0000   0.457548   0.102624   0.298224    1a       1
                            0.000000   0.000000   0.000000  0.00
690  H          H  1.0000   0.351921   0.173208   0.295487    1a       1
                            0.000000   0.000000   0.000000  0.00
691  H          H  1.0000   0.418655   0.040164   0.298566    1a       1
                            0.000000   0.000000   0.000000  0.00
692  H          H  1.0000   0.456542   0.003775   0.299240    1a       1
                            0.000000   0.000000   0.000000  0.00
693  H          H  1.0000   0.323192   0.037455   0.295211    1a       1
                            0.000000   0.000000   0.000000  0.00
694  H          H  1.0000   0.359365   0.076940   0.296748    1a       1
                            0.000000   0.000000   0.000000  0.00
695  H          H  1.0000   0.318158   0.139984   0.328123    1a       1
                            0.000000   0.000000   0.000000  0.00
696  H          H  1.0000   0.354214   0.102804   0.328851    1a       1
                            0.000000   0.000000   0.000000  0.00
697  H          H  1.0000   0.418992   0.140782   0.329796    1a       1
                            0.000000   0.000000   0.000000  0.00
698  H          H  1.0000   0.454631   0.178977   0.329673    1a       1
                            0.000000   0.000000   0.000000  0.00
699  H          H  1.0000   0.355418   0.004570   0.330223    1a       1
                            0.000000   0.000000   0.000000  0.00
700  H          H  1.0000   0.455783   0.080848   0.330386    1a       1
                            0.000000   0.000000   0.000000  0.00
701  H          H  1.0000   0.394934   0.039734   0.329231    1a       1
                            0.000000   0.000000   0.000000  0.00
702  H          H  1.0000   0.496396   0.047226   0.328762    1a       1
                            0.000000   0.000000   0.000000  0.00
703  H          H  1.0000   0.496453   0.048179   0.372877    1a       1
                            0.000000   0.000000   0.000000  0.00
704  H          H  1.0000   0.394698   0.043370   0.372251    1a       1
                            0.000000   0.000000   0.000000  0.00
705  H          H  1.0000   0.451777   0.074859   0.369085    1a       1
                            0.000000   0.000000   0.000000  0.00
706  H          H  1.0000   0.356502   0.004634   0.371776    1a       1
                            0.000000   0.000000   0.000000  0.00
707  H          H  1.0000   0.417289   0.145077   0.373624    1a       1
                            0.000000   0.000000   0.000000  0.00
708  H          H  1.0000   0.456305   0.178902   0.371626    1a       1
                            0.000000   0.000000   0.000000  0.00
709  H          H  1.0000   0.351896   0.101571   0.375259    1a       1
                            0.000000   0.000000   0.000000  0.00
710  H          H  1.0000   0.316387   0.141583   0.373577    1a       1
                            0.000000   0.000000   0.000000  0.00
711  H          H  1.0000   0.316608   0.045019   0.401838    1a       1
                            0.000000   0.000000   0.000000  0.00
712  H          H  1.0000   0.425188   0.048267   0.406143    1a       1
                            0.000000   0.000000   0.000000  0.00
713  H          H  1.0000   0.353161   0.081696   0.402428    1a       1
                            0.000000   0.000000   0.000000  0.00
714  H          H  1.0000   0.456359   0.004965   0.402369    1a       1
                            0.000000   0.000000   0.000000  0.00
715  H          H  1.0000   0.355186   0.179450   0.405275    1a       1
                            0.000000   0.000000   0.000000  0.00
716  H          H  1.0000   0.459052   0.103579   0.404234    1a       1
                            0.000000   0.000000   0.000000  0.00
717  H          H  1.0000   0.393462   0.142819   0.405141    1a       1
                            0.000000   0.000000   0.000000  0.00
718  H          H  1.0000   0.490371   0.145521   0.405837    1a       1
                            0.000000   0.000000   0.000000  0.00
719  H          H  1.0000   0.497586   0.137747   0.448449    1a       1
                            0.000000   0.000000   0.000000  0.00
720  H          H  1.0000   0.395610   0.147150   0.448386    1a       1
                            0.000000   0.000000   0.000000  0.00
721  H          H  1.0000   0.462883   0.099879   0.450161    1a       1
                            0.000000   0.000000   0.000000  0.00
722  H          H  1.0000   0.355264   0.180521   0.446620    1a       1
                            0.000000   0.000000   0.000000  0.00
723  H          H  1.0000   0.413753   0.037403   0.449358    1a       1
                            0.000000   0.000000   0.000000  0.00
724  H          H  1.0000   0.456248   0.006063   0.446131    1a       1
                            0.000000   0.000000   0.000000  0.00
725  H          H  1.0000   0.320871   0.044010   0.445077    1a       1
                            0.000000   0.000000   0.000000  0.00
726  H          H  1.0000   0.352087   0.086160   0.448812    1a       1
                            0.000000   0.000000   0.000000  0.00
727  H          H  1.0000   0.319685   0.143439   0.479846    1a       1
                            0.000000   0.000000   0.000000  0.00
728  H          H  1.0000   0.354364   0.104972   0.478071    1a       1
                            0.000000   0.000000   0.000000  0.00
729  H          H  1.0000   0.419190   0.142935   0.478331    1a       1
                            0.000000   0.000000   0.000000  0.00
730  H          H  1.0000   0.459123   0.177598   0.479913    1a       1
                            0.000000   0.000000   0.000000  0.00
731  H          H  1.0000   0.354727   0.008689   0.479475    1a       1
                            0.000000   0.000000   0.000000  0.00
732  H          H  1.0000   0.458217   0.082211   0.477371    1a       1
                            0.000000   0.000000   0.000000  0.00
733  H          H  1.0000   0.394374   0.043060   0.477916    1a       1
                            0.000000   0.000000   0.000000  0.00
734  H          H  1.0000   0.491002   0.040989   0.480041    1a       1
                            0.000000   0.000000   0.000000  0.00
735  H          H  1.0000   0.493712   0.042751   0.520266    1a       1
                            0.000000   0.000000   0.000000  0.00
736  H          H  1.0000   0.392323   0.042570   0.519314    1a       1
                            0.000000   0.000000   0.000000  0.00
737  H          H  1.0000   0.458021   0.081662   0.521871    1a       1
                            0.000000   0.000000   0.000000  0.00
738  H          H  1.0000   0.353559   0.007325   0.518879    1a       1
                            0.000000   0.000000   0.000000  0.00
739  H          H  1.0000   0.413513   0.148230   0.525447    1a       1
                            0.000000   0.000000   0.000000  0.00
740  H          H  1.0000   0.451626   0.182087   0.522767    1a       1
                            0.000000   0.000000   0.000000  0.00
741  H          H  1.0000   0.356639   0.107569   0.519209    1a       1
                            0.000000   0.000000   0.000000  0.00
742  H          H  1.0000   0.316585   0.140542   0.521776    1a       1
                            0.000000   0.000000   0.000000  0.00
743  H          H  1.0000   0.319447   0.041386   0.553030    1a       1
                            0.000000   0.000000   0.000000  0.00
744  H          H  1.0000   0.414616   0.036028   0.549357    1a       1
                            0.000000   0.000000   0.000000  0.00
745  H          H  1.0000   0.353674   0.081337   0.550901    1a       1
                            0.000000   0.000000   0.000000  0.00
746  H          H  1.0000   0.452708   0.001506   0.550673    1a       1
                            0.000000   0.000000   0.000000  0.00
747  H          H  1.0000   0.359217   0.183024   0.550493    1a       1
                            0.000000   0.000000   0.000000  0.00
748  H          H  1.0000   0.459065   0.100706   0.551148    1a       1
                            0.000000   0.000000   0.000000  0.00
749  H          H  1.0000   0.395236   0.145957   0.551335    1a       1
                            0.000000   0.000000   0.000000  0.00
750  H          H  1.0000   0.493685   0.139324   0.553092    1a       1
                            0.000000   0.000000   0.000000  0.00
751  H          H  1.0000   0.496316   0.138453   0.596199    1a       1
                            0.000000   0.000000   0.000000  0.00
752  H          H  1.0000   0.392989   0.142504   0.595133    1a       1
                            0.000000   0.000000   0.000000  0.00
753  H          H  1.0000   0.454293   0.108397   0.593146    1a       1
                            0.000000   0.000000   0.000000  0.00
754  H          H  1.0000   0.353597   0.177038   0.594444    1a       1
                            0.000000   0.000000   0.000000  0.00
755  H          H  1.0000   0.424351   0.044470   0.592552    1a       1
                            0.000000   0.000000   0.000000  0.00
756  H          H  1.0000   0.448380   0.999195   0.599318    1a       1
                            0.000000   0.000000   0.000000  0.00
757  H          H  1.0000   0.318160   0.044896   0.596767    1a       1
                            0.000000   0.000000   0.000000  0.00
758  H          H  1.0000   0.354480   0.080893   0.596616    1a       1
                            0.000000   0.000000   0.000000  0.00
759  H          H  1.0000   0.315971   0.135112   0.624588    1a       1
                            0.000000   0.000000   0.000000  0.00
760  H          H  1.0000   0.361972   0.109873   0.630289    1a       1
                            0.000000   0.000000   0.000000  0.00
761  H          H  1.0000   0.417438   0.143286   0.625869    1a       1
                            0.000000   0.000000   0.000000  0.00
762  H          H  1.0000   0.453854   0.180178   0.626801    1a       1
                            0.000000   0.000000   0.000000  0.00
763  H          H  1.0000   0.359824   0.004388   0.627310    1a       1
                            0.000000   0.000000   0.000000  0.00
764  H          H  1.0000   0.462693   0.083572   0.623508    1a       1
                            0.000000   0.000000   0.000000  0.00
765  H          H  1.0000   0.396955   0.039816   0.626163    1a       1
                            0.000000   0.000000   0.000000  0.00
766  H          H  1.0000   0.493660   0.041358   0.627285    1a       1
                            0.000000   0.000000   0.000000  0.00
767  H          H  1.0000   0.496423   0.044849   0.671905    1a       1
                            0.000000   0.000000   0.000000  0.00
768  H          H  1.0000   0.393833   0.041385   0.670059    1a       1
                            0.000000   0.000000   0.000000  0.00
769  H          H  1.0000   0.459658   0.081881   0.670517    1a       1
                            0.000000   0.000000   0.000000  0.00
770  H          H  1.0000   0.346444   0.020146   0.666222    1a       1
                            0.000000   0.000000   0.000000  0.00
771  H          H  1.0000   0.416596   0.147639   0.672455    1a       1
                            0.000000   0.000000   0.000000  0.00
772  H          H  1.0000   0.456122   0.181280   0.669947    1a       1
                            0.000000   0.000000   0.000000  0.00
773  H          H  1.0000   0.362809   0.113354   0.666129    1a       1
                            0.000000   0.000000   0.000000  0.00
774  H          H  1.0000   0.316959   0.138961   0.670026    1a       1
                            0.000000   0.000000   0.000000  0.00
775  H          H  1.0000   0.324222   0.039033   0.704468    1a       1
                            0.000000   0.000000   0.000000  0.00
776  H          H  1.0000   0.415888   0.037065   0.699043    1a       1
                            0.000000   0.000000   0.000000  0.00
777  H          H  1.0000   0.355608   0.082280   0.701431    1a       1
                            0.000000   0.000000   0.000000  0.00
778  H          H  1.0000   0.461446   0.011609   0.704940    1a       1
                            0.000000   0.000000   0.000000  0.00
779  H          H  1.0000   0.350206   0.175665   0.703799    1a       1
                            0.000000   0.000000   0.000000  0.00
780  H          H  1.0000   0.459588   0.102643   0.700443    1a       1
                            0.000000   0.000000   0.000000  0.00
781  H          H  1.0000   0.390118   0.141444   0.702994    1a       1
                            0.000000   0.000000   0.000000  0.00
782  H          H  1.0000   0.496743   0.140638   0.700259    1a       1
                            0.000000   0.000000   0.000000  0.00
783  C          C  1.0000   0.474939   0.141266   0.303597    1a       1
                            0.000000   0.000000   0.000000  0.00
784  C          C  1.0000   0.454897   0.120971   0.303719    1a       1
                            0.000000   0.000000   0.000000  0.00
785  C          C  1.0000   0.377058   0.141347   0.304567    1a       1
                            0.000000   0.000000   0.000000  0.00
786  C          C  1.0000   0.357884   0.162311   0.304724    1a       1
                            0.000000   0.000000   0.000000  0.00
787  C          C  1.0000   0.437021   0.042071   0.304382    1a       1
                            0.000000   0.000000   0.000000  0.00
788  C          C  1.0000   0.337130   0.040500   0.303540    1a       1
                            0.000000   0.000000   0.000000  0.00
789  C          C  1.0000   0.356493   0.061971   0.304327    1a       1
                            0.000000   0.000000   0.000000  0.00
790  C          C  1.0000   0.458256   0.022831   0.304274    1a       1
                            0.000000   0.000000   0.000000  0.00
791  C          C  1.0000   0.338641   0.143191   0.324258    1a       1
                            0.000000   0.000000   0.000000  0.00
792  C          C  1.0000   0.358049   0.122630   0.324391    1a       1
                            0.000000   0.000000   0.000000  0.00
793  C          C  1.0000   0.435917   0.140616   0.323179    1a       1
                            0.000000   0.000000   0.000000  0.00
794  C          C  1.0000   0.455287   0.161684   0.322910    1a       1
                            0.000000   0.000000   0.000000  0.00
795  C          C  1.0000   0.356440   0.021098   0.323346    1a       1
                            0.000000   0.000000   0.000000  0.00
796  C          C  1.0000   0.376092   0.041710   0.324083    1a       1
                            0.000000   0.000000   0.000000  0.00
797  C          C  1.0000   0.457033   0.064067   0.323137    1a       1
                            0.000000   0.000000   0.000000  0.00
798  C          C  1.0000   0.478336   0.045171   0.322929    1a       1
                            0.000000   0.000000   0.000000  0.00
799  C          C  1.0000   0.477835   0.044150   0.378380    1a       1
                            0.000000   0.000000   0.000000  0.00
800  C          C  1.0000   0.378601   0.041209   0.379468    1a       1
                            0.000000   0.000000   0.000000  0.00
801  C          C  1.0000   0.456228   0.062635   0.377824    1a       1
                            0.000000   0.000000   0.000000  0.00
802  C          C  1.0000   0.356903   0.022997   0.378131    1a       1
                            0.000000   0.000000   0.000000  0.00
803  C          C  1.0000   0.435488   0.143554   0.379694    1a       1
                            0.000000   0.000000   0.000000  0.00
804  C          C  1.0000   0.456867   0.162275   0.378644    1a       1
                            0.000000   0.000000   0.000000  0.00
805  C          C  1.0000   0.334493   0.141321   0.380312    1a       1
                            0.000000   0.000000   0.000000  0.00
806  C          C  1.0000   0.355273   0.121928   0.380068    1a       1
                            0.000000   0.000000   0.000000  0.00
807  C          C  1.0000   0.336317   0.042445   0.397222    1a       1
                            0.000000   0.000000   0.000000  0.00
808  C          C  1.0000   0.356798   0.062140   0.398005    1a       1
                            0.000000   0.000000   0.000000  0.00
809  C          C  1.0000   0.438275   0.043866   0.397713    1a       1
                            0.000000   0.000000   0.000000  0.00
810  C          C  1.0000   0.459561   0.024786   0.398120    1a       1
                            0.000000   0.000000   0.000000  0.00
811  C          C  1.0000   0.357953   0.165933   0.396988    1a       1
                            0.000000   0.000000   0.000000  0.00
812  C          C  1.0000   0.458452   0.120566   0.397221    1a       1
                            0.000000   0.000000   0.000000  0.00
813  C          C  1.0000   0.377441   0.144636   0.397768    1a       1
                            0.000000   0.000000   0.000000  0.00
814  C          C  1.0000   0.478836   0.140777   0.397100    1a       1
                            0.000000   0.000000   0.000000  0.00
815  C          C  1.0000   0.478520   0.140814   0.453288    1a       1
                            0.000000   0.000000   0.000000  0.00
816  C          C  1.0000   0.457905   0.120971   0.453177    1a       1
                            0.000000   0.000000   0.000000  0.00
817  C          C  1.0000   0.376254   0.143169   0.453625    1a       1
                            0.000000   0.000000   0.000000  0.00
818  C          C  1.0000   0.355264   0.162605   0.453370    1a       1
                            0.000000   0.000000   0.000000  0.00
819  C          C  1.0000   0.433394   0.040576   0.453973    1a       1
                            0.000000   0.000000   0.000000  0.00
820  C          C  1.0000   0.333052   0.046767   0.454202    1a       1
                            0.000000   0.000000   0.000000  0.00
821  C          C  1.0000   0.353503   0.067268   0.454439    1a       1
                            0.000000   0.000000   0.000000  0.00
822  C          C  1.0000   0.453436   0.020196   0.454030    1a       1
                            0.000000   0.000000   0.000000  0.00
823  C          C  1.0000   0.336598   0.143456   0.473078    1a       1
                            0.000000   0.000000   0.000000  0.00
824  C          C  1.0000   0.358029   0.124275   0.473455    1a       1
                            0.000000   0.000000   0.000000  0.00
825  C          C  1.0000   0.436299   0.143088   0.471579    1a       1
                            0.000000   0.000000   0.000000  0.00
826  C          C  1.0000   0.456720   0.162832   0.472084    1a       1
                            0.000000   0.000000   0.000000  0.00
827  C          C  1.0000   0.357171   0.022727   0.471412    1a       1
                            0.000000   0.000000   0.000000  0.00
828  C          C  1.0000   0.377384   0.042311   0.471466    1a       1
                            0.000000   0.000000   0.000000  0.00
829  C          C  1.0000   0.457217   0.064103   0.471195    1a       1
                            0.000000   0.000000   0.000000  0.00
830  C          C  1.0000   0.477401   0.043515   0.471339    1a       1
                            0.000000   0.000000   0.000000  0.00
831  C          C  1.0000   0.477562   0.043299   0.527587    1a       1
                            0.000000   0.000000   0.000000  0.00
832  C          C  1.0000   0.377302   0.040127   0.527182    1a       1
                            0.000000   0.000000   0.000000  0.00
833  C          C  1.0000   0.456303   0.062279   0.527132    1a       1
                            0.000000   0.000000   0.000000  0.00
834  C          C  1.0000   0.356453   0.020441   0.527383    1a       1
                            0.000000   0.000000   0.000000  0.00
835  C          C  1.0000   0.433453   0.143347   0.528665    1a       1
                            0.000000   0.000000   0.000000  0.00
836  C          C  1.0000   0.453249   0.163407   0.528863    1a       1
                            0.000000   0.000000   0.000000  0.00
837  C          C  1.0000   0.334317   0.140997   0.527849    1a       1
                            0.000000   0.000000   0.000000  0.00
838  C          C  1.0000   0.353955   0.119825   0.527824    1a       1
                            0.000000   0.000000   0.000000  0.00
839  C          C  1.0000   0.333822   0.043682   0.544960    1a       1
                            0.000000   0.000000   0.000000  0.00
840  C          C  1.0000   0.355490   0.062075   0.545681    1a       1
                            0.000000   0.000000   0.000000  0.00
841  C          C  1.0000   0.435040   0.040580   0.545739    1a       1
                            0.000000   0.000000   0.000000  0.00
842  C          C  1.0000   0.456025   0.021450   0.546068    1a       1
                            0.000000   0.000000   0.000000  0.00
843  C          C  1.0000   0.355717   0.162634   0.546424    1a       1
                            0.000000   0.000000   0.000000  0.00
844  C          C  1.0000   0.459895   0.117565   0.544429    1a       1
                            0.000000   0.000000   0.000000  0.00
845  C          C  1.0000   0.376338   0.142877   0.545845    1a       1
                            0.000000   0.000000   0.000000  0.00
846  C          C  1.0000   0.480117   0.137793   0.544641    1a       1
                            0.000000   0.000000   0.000000  0.00
847  C          C  1.0000   0.478258   0.140687   0.602066    1a       1
                            0.000000   0.000000   0.000000  0.00
848  C          C  1.0000   0.457783   0.121184   0.601613    1a       1
                            0.000000   0.000000   0.000000  0.00
849  C          C  1.0000   0.374537   0.140201   0.600971    1a       1
                            0.000000   0.000000   0.000000  0.00
850  C          C  1.0000   0.353738   0.159745   0.600886    1a       1
                            0.000000   0.000000   0.000000  0.00
851  C          C  1.0000   0.435609   0.040594   0.601435    1a       1
                            0.000000   0.000000   0.000000  0.00
852  C          C  1.0000   0.337580   0.040457   0.601402    1a       1
                            0.000000   0.000000   0.000000  0.00
853  C          C  1.0000   0.358015   0.061049   0.601605    1a       1
                            0.000000   0.000000   0.000000  0.00
854  C          C  1.0000   0.455278   0.019902   0.601994    1a       1
                            0.000000   0.000000   0.000000  0.00
855  C          C  1.0000   0.335567   0.140897   0.620843    1a       1
                            0.000000   0.000000   0.000000  0.00
856  C          C  1.0000   0.357288   0.122301   0.621310    1a       1
                            0.000000   0.000000   0.000000  0.00
857  C          C  1.0000   0.433810   0.144454   0.618695    1a       1
                            0.000000   0.000000   0.000000  0.00
858  C          C  1.0000   0.455678   0.162761   0.620171    1a       1
                            0.000000   0.000000   0.000000  0.00
859  C          C  1.0000   0.357797   0.022115   0.621279    1a       1
                            0.000000   0.000000   0.000000  0.00
860  C          C  1.0000   0.376737   0.043032   0.621574    1a       1
                            0.000000   0.000000   0.000000  0.00
861  C          C  1.0000   0.458129   0.063405   0.619718    1a       1
                            0.000000   0.000000   0.000000  0.00
862  C          C  1.0000   0.477546   0.042378   0.620034    1a       1
                            0.000000   0.000000   0.000000  0.00
863  C          C  1.0000   0.477027   0.042354   0.676720    1a       1
                            0.000000   0.000000   0.000000  0.00
864  C          C  1.0000   0.375213   0.045079   0.675531    1a       1
                            0.000000   0.000000   0.000000  0.00
865  C          C  1.0000   0.457076   0.062938   0.676549    1a       1
                            0.000000   0.000000   0.000000  0.00
866  C          C  1.0000   0.355419   0.024470   0.675804    1a       1
                            0.000000   0.000000   0.000000  0.00
867  C          C  1.0000   0.437446   0.142561   0.675608    1a       1
                            0.000000   0.000000   0.000000  0.00
868  C          C  1.0000   0.456502   0.163666   0.676288    1a       1
                            0.000000   0.000000   0.000000  0.00
869  C          C  1.0000   0.336278   0.143955   0.675134    1a       1
                            0.000000   0.000000   0.000000  0.00
870  C          C  1.0000   0.358085   0.125054   0.674755    1a       1
                            0.000000   0.000000   0.000000  0.00
871  C          C  1.0000   0.338031   0.042955   0.696217    1a       1
                            0.000000   0.000000   0.000000  0.00
872  C          C  1.0000   0.358289   0.063354   0.695871    1a       1
                            0.000000   0.000000   0.000000  0.00
873  C          C  1.0000   0.435994   0.042667   0.695435    1a       1
                            0.000000   0.000000   0.000000  0.00
874  C          C  1.0000   0.457806   0.024339   0.696488    1a       1
                            0.000000   0.000000   0.000000  0.00
875  C          C  1.0000   0.354042   0.162769   0.695147    1a       1
                            0.000000   0.000000   0.000000  0.00
876  C          C  1.0000   0.459874   0.120547   0.693777    1a       1
                            0.000000   0.000000   0.000000  0.00
877  C          C  1.0000   0.376438   0.144783   0.694439    1a       1
                            0.000000   0.000000   0.000000  0.00
878  C          C  1.0000   0.478826   0.141339   0.694371    1a       1
                            0.000000   0.000000   0.000000  0.00
879  N         N1  1.0000   0.338998   0.162048   0.314277    1a       1
                            0.000000   0.000000   0.000000  0.00
880  N         N1  1.0000   0.375905   0.122333   0.314223    1a       1
                            0.000000   0.000000   0.000000  0.00
881  N         N2  1.0000   0.435476   0.122153   0.313286    1a       1
                            0.000000   0.000000   0.000000  0.00
882  N         N2  1.0000   0.474749   0.161453   0.313192    1a       1
                            0.000000   0.000000   0.000000  0.00
883  N         N2  1.0000   0.337686   0.021459   0.313249    1a       1
                            0.000000   0.000000   0.000000  0.00
884  N         N1  1.0000   0.437269   0.061239   0.314094    1a       1
                            0.000000   0.000000   0.000000  0.00
885  N         N2  1.0000   0.375062   0.060888   0.314382    1a       1
                            0.000000   0.000000   0.000000  0.00
886  N         N1  1.0000   0.477264   0.024049   0.314078    1a       1
                            0.000000   0.000000   0.000000  0.00
887  N         N2  1.0000   0.376808   0.061274   0.388840    1a       1
                            0.000000   0.000000   0.000000  0.00
888  N         N1  1.0000   0.478383   0.025804   0.388494    1a       1
                            0.000000   0.000000   0.000000  0.00
889  N         N1  1.0000   0.437716   0.062395   0.387984    1a       1
                            0.000000   0.000000   0.000000  0.00
890  N         N2  1.0000   0.337162   0.023818   0.387357    1a       1
                            0.000000   0.000000   0.000000  0.00
891  N         N2  1.0000   0.436944   0.123624   0.389063    1a       1
                            0.000000   0.000000   0.000000  0.00
892  N         N1  1.0000   0.336781   0.163409   0.388428    1a       1
                            0.000000   0.000000   0.000000  0.00
893  N         N1  1.0000   0.375538   0.122986   0.389199    1a       1
                            0.000000   0.000000   0.000000  0.00
894  N         N2  1.0000   0.476481   0.161503   0.388334    1a       1
                            0.000000   0.000000   0.000000  0.00
895  N         N1  1.0000   0.336273   0.162369   0.463199    1a       1
                            0.000000   0.000000   0.000000  0.00
896  N         N1  1.0000   0.376435   0.124387   0.463568    1a       1
                            0.000000   0.000000   0.000000  0.00
897  N         N2  1.0000   0.437836   0.123020   0.462435    1a       1
                            0.000000   0.000000   0.000000  0.00
898  N         N2  1.0000   0.477030   0.160550   0.462921    1a       1
                            0.000000   0.000000   0.000000  0.00
899  N         N2  1.0000   0.336495   0.025034   0.462362    1a       1
                            0.000000   0.000000   0.000000  0.00
900  N         N1  1.0000   0.436023   0.061978   0.462565    1a       1
                            0.000000   0.000000   0.000000  0.00
901  N         N2  1.0000   0.374637   0.064177   0.463313    1a       1
                            0.000000   0.000000   0.000000  0.00
902  N         N1  1.0000   0.475158   0.023361   0.462419    1a       1
                            0.000000   0.000000   0.000000  0.00
903  N         N2  1.0000   0.375801   0.059960   0.536623    1a       1
                            0.000000   0.000000   0.000000  0.00
904  N         N1  1.0000   0.476884   0.023815   0.537062    1a       1
                            0.000000   0.000000   0.000000  0.00
905  N         N1  1.0000   0.436843   0.060798   0.536784    1a       1
                            0.000000   0.000000   0.000000  0.00
906  N         N2  1.0000   0.335402   0.023052   0.536078    1a       1
                            0.000000   0.000000   0.000000  0.00
907  N         N2  1.0000   0.436672   0.122254   0.537049    1a       1
                            0.000000   0.000000   0.000000  0.00
908  N         N1  1.0000   0.334853   0.160840   0.537363    1a       1
                            0.000000   0.000000   0.000000  0.00
909  N         N1  1.0000   0.374579   0.122160   0.536820    1a       1
                            0.000000   0.000000   0.000000  0.00
910  N         N2  1.0000   0.475657   0.160416   0.536827    1a       1
                            0.000000   0.000000   0.000000  0.00
911  N         N1  1.0000   0.335606   0.159867   0.610957    1a       1
                            0.000000   0.000000   0.000000  0.00
912  N         N1  1.0000   0.376025   0.122681   0.611249    1a       1
                            0.000000   0.000000   0.000000  0.00
913  N         N2  1.0000   0.436545   0.123124   0.610409    1a       1
                            0.000000   0.000000   0.000000  0.00
914  N         N2  1.0000   0.476240   0.161034   0.611071    1a       1
                            0.000000   0.000000   0.000000  0.00
915  N         N2  1.0000   0.338313   0.022187   0.611483    1a       1
                            0.000000   0.000000   0.000000  0.00
916  N         N1  1.0000   0.438329   0.062060   0.610192    1a       1
                            0.000000   0.000000   0.000000  0.00
917  N         N2  1.0000   0.377125   0.060734   0.611270    1a       1
                            0.000000   0.000000   0.000000  0.00
918  N         N1  1.0000   0.475727   0.021919   0.610961    1a       1
                            0.000000   0.000000   0.000000  0.00
919  N         N2  1.0000   0.375140   0.064574   0.685177    1a       1
                            0.000000   0.000000   0.000000  0.00
920  N         N1  1.0000   0.477159   0.024330   0.686743    1a       1
                            0.000000   0.000000   0.000000  0.00
921  N         N1  1.0000   0.436952   0.062441   0.685809    1a       1
                            0.000000   0.000000   0.000000  0.00
922  N         N2  1.0000   0.337797   0.024418   0.685991    1a       1
                            0.000000   0.000000   0.000000  0.00
923  N         N2  1.0000   0.438776   0.123053   0.685108    1a       1
                            0.000000   0.000000   0.000000  0.00
924  N         N1  1.0000   0.335198   0.162156   0.685323    1a       1
                            0.000000   0.000000   0.000000  0.00
925  N         N1  1.0000   0.376514   0.125331   0.684672    1a       1
                            0.000000   0.000000   0.000000  0.00
926  N         N2  1.0000   0.475745   0.162587   0.685872    1a       1
                            0.000000   0.000000   0.000000  0.00
927 Ni         Ni  1.0000   0.405810   0.091431   0.314174    1a       1
                            0.000000   0.000000   0.000000  0.00
928 Ni         Ni  1.0000   0.308052   0.192198   0.313940    1a       1
                            0.000000   0.000000   0.000000  0.00
929 Ni         Ni  1.0000   0.406655   0.092598   0.388719    1a       1
                            0.000000   0.000000   0.000000  0.00
930 Ni         Ni  1.0000   0.306727   0.193781   0.388055    1a       1
                            0.000000   0.000000   0.000000  0.00
931 Ni         Ni  1.0000   0.406649   0.093392   0.462782    1a       1
                            0.000000   0.000000   0.000000  0.00
932 Ni         Ni  1.0000   0.305126   0.192398   0.463131    1a       1
                            0.000000   0.000000   0.000000  0.00
933 Ni         Ni  1.0000   0.406078   0.091052   0.536809    1a       1
                            0.000000   0.000000   0.000000  0.00
934 Ni         Ni  1.0000   0.303934   0.191591   0.537294    1a       1
                            0.000000   0.000000   0.000000  0.00
935 Ni         Ni  1.0000   0.406884   0.091489   0.610897    1a       1
                            0.000000   0.000000   0.000000  0.00
936 Ni         Ni  1.0000   0.305338   0.190707   0.611630    1a       1
                            0.000000   0.000000   0.000000  0.00
937 Ni         Ni  1.0000   0.407125   0.093703   0.685064    1a       1
                            0.000000   0.000000   0.000000  0.00
938 Ni         Ni  1.0000   0.304373   0.192607   0.685465    1a       1
                            0.000000   0.000000   0.000000  0.00
939 Al         Al  1.0000   0.403715   0.093572   0.351508    1a       1
                            0.000000   0.000000   0.000000  0.00
940 Al         Al  1.0000   0.510016   0.994432   0.351336    1a       1
                            0.000000   0.000000   0.000000  0.00
941 Al         Al  1.0000   0.407863   0.093477   0.425890    1a       1
                            0.000000   0.000000   0.000000  0.00
942 Al         Al  1.0000   0.508583   0.191809   0.425058    1a       1
                            0.000000   0.000000   0.000000  0.00
943 Al         Al  1.0000   0.408040   0.093822   0.499932    1a       1
                            0.000000   0.000000   0.000000  0.00
944 Al         Al  1.0000   0.507702   0.992971   0.500168    1a       1
                            0.000000   0.000000   0.000000  0.00
945 Al         Al  1.0000   0.406588   0.092043   0.574105    1a       1
                            0.000000   0.000000   0.000000  0.00
946 Al         Al  1.0000   0.504826   0.190286   0.574078    1a       1
                            0.000000   0.000000   0.000000  0.00
947 Al         Al  1.0000   0.407579   0.091909   0.648328    1a       1
                            0.000000   0.000000   0.000000  0.00
948 Al         Al  1.0000   0.509532   0.989669   0.649030    1a       1
                            0.000000   0.000000   0.000000  0.00
949  F         F2  1.0000   0.602706   0.090427   0.292760    1a       1
                            0.000000   0.000000   0.000000  0.00
950  F         F2  1.0000   0.705741   0.993891   0.293103    1a       1
                            0.000000   0.000000   0.000000  0.00
951  F         F2  1.0000   0.608936   0.093080   0.331808    1a       1
                            0.000000   0.000000   0.000000  0.00
952  F         F2  1.0000   0.707023   0.193134   0.332933    1a       1
                            0.000000   0.000000   0.000000  0.00
953  F         F1  1.0000   0.471974   0.201486   0.349408    1a       1
                            0.000000   0.000000   0.000000  0.00
954  F         F1  1.0000   0.582296   0.072085   0.349379    1a       1
                            0.000000   0.000000   0.000000  0.00
955  F         F1  1.0000   0.603983   0.128654   0.350139    1a       1
                            0.000000   0.000000   0.000000  0.00
956  F         F1  1.0000   0.642328   0.080857   0.348222    1a       1
                            0.000000   0.000000   0.000000  0.00
957  F         F1  1.0000   0.682042   0.168192   0.350182    1a       1
                            0.000000   0.000000   0.000000  0.00
958  F         F1  1.0000   0.545234   0.991513   0.351046    1a       1
                            0.000000   0.000000   0.000000  0.00
959  F         F2  1.0000   0.608853   0.093556   0.367828    1a       1
                            0.000000   0.000000   0.000000  0.00
960  F         F2  1.0000   0.506751   0.192441   0.368301    1a       1
                            0.000000   0.000000   0.000000  0.00
961  F         F2  1.0000   0.606952   0.092627   0.406792    1a       1
                            0.000000   0.000000   0.000000  0.00
962  F         F2  1.0000   0.706812   0.990969   0.406478    1a       1
                            0.000000   0.000000   0.000000  0.00
963  F         F1  1.0000   0.473372   0.002805   0.424207    1a       1
                            0.000000   0.000000   0.000000  0.00
964  F         F1  1.0000   0.633215   0.114313   0.423896    1a       1
                            0.000000   0.000000   0.000000  0.00
965  F         F1  1.0000   0.573357   0.104762   0.425415    1a       1
                            0.000000   0.000000   0.000000  0.00
966  F         F1  1.0000   0.481817   0.169316   0.425543    1a       1
                            0.000000   0.000000   0.000000  0.00
967  F         F1  1.0000   0.690047   0.021359   0.424142    1a       1
                            0.000000   0.000000   0.000000  0.00
968  F         F1  1.0000   0.612330   0.056386   0.424451    1a       1
                            0.000000   0.000000   0.000000  0.00
969  F         F2  1.0000   0.607019   0.091534   0.442425    1a       1
                            0.000000   0.000000   0.000000  0.00
970  F         F2  1.0000   0.708390   0.990429   0.442057    1a       1
                            0.000000   0.000000   0.000000  0.00
971  F         F2  1.0000   0.608404   0.092068   0.481222    1a       1
                            0.000000   0.000000   0.000000  0.00
972  F         F2  1.0000   0.705575   0.189943   0.482040    1a       1
                            0.000000   0.000000   0.000000  0.00
973  F         F1  1.0000   0.487861   0.221596   0.500528    1a       1
                            0.000000   0.000000   0.000000  0.00
974  F         F1  1.0000   0.600535   0.058863   0.498338    1a       1
                            0.000000   0.000000   0.000000  0.00
975  F         F1  1.0000   0.584855   0.117056   0.497886    1a       1
                            0.000000   0.000000   0.000000  0.00
976  F         F1  1.0000   0.644035   0.101786   0.498772    1a       1
                            0.000000   0.000000   0.000000  0.00
977  F         F1  1.0000   0.669719   0.183650   0.499917    1a       1
                            0.000000   0.000000   0.000000  0.00
978  F         F1  1.0000   0.540821   0.005877   0.500528    1a       1
                            0.000000   0.000000   0.000000  0.00
979  F         F2  1.0000   0.608741   0.092879   0.516840    1a       1
                            0.000000   0.000000   0.000000  0.00
980  F         F2  1.0000   0.506010   0.191883   0.517935    1a       1
                            0.000000   0.000000   0.000000  0.00
981  F         F2  1.0000   0.606472   0.091239   0.556165    1a       1
                            0.000000   0.000000   0.000000  0.00
982  F         F2  1.0000   0.705134   0.991036   0.555344    1a       1
                            0.000000   0.000000   0.000000  0.00
983  F         F1  1.0000   0.520232   0.964098   0.575602    1a       1
                            0.000000   0.000000   0.000000  0.00
984  F         F1  1.0000   0.571265   0.087644   0.574373    1a       1
                            0.000000   0.000000   0.000000  0.00
985  F         F1  1.0000   0.626372   0.060441   0.574900    1a       1
                            0.000000   0.000000   0.000000  0.00
986  F         F1  1.0000   0.537685   0.175940   0.573909    1a       1
                            0.000000   0.000000   0.000000  0.00
987  F         F1  1.0000   0.699944   0.024658   0.573499    1a       1
                            0.000000   0.000000   0.000000  0.00
988  F         F1  1.0000   0.622114   0.121663   0.574141    1a       1
                            0.000000   0.000000   0.000000  0.00
989  F         F2  1.0000   0.606484   0.090432   0.592564    1a       1
                            0.000000   0.000000   0.000000  0.00
990  F         F2  1.0000   0.705862   0.991601   0.590720    1a       1
                            0.000000   0.000000   0.000000  0.00
991  F         F2  1.0000   0.607075   0.093500   0.631240    1a       1
                            0.000000   0.000000   0.000000  0.00
992  F         F2  1.0000   0.705042   0.192936   0.630349    1a       1
                            0.000000   0.000000   0.000000  0.00
993  F         F1  1.0000   0.487943   0.163883   0.647602    1a       1
                            0.000000   0.000000   0.000000  0.00
994  F         F1  1.0000   0.584840   0.066348   0.648087    1a       1
                            0.000000   0.000000   0.000000  0.00
995  F         F1  1.0000   0.595092   0.126993   0.650595    1a       1
                            0.000000   0.000000   0.000000  0.00
996  F         F1  1.0000   0.641526   0.086981   0.649909    1a       1
                            0.000000   0.000000   0.000000  0.00
997  F         F1  1.0000   0.732977   0.172790   0.648141    1a       1
                            0.000000   0.000000   0.000000  0.00
998  F         F1  1.0000   0.543662   0.979355   0.650420    1a       1
                            0.000000   0.000000   0.000000  0.00
999  F         F2  1.0000   0.606367   0.092700   0.667026    1a       1
                            0.000000   0.000000   0.000000  0.00
1000  F         F2  1.0000   0.506596   0.193611   0.666494    1a       1
                            0.000000   0.000000   0.000000  0.00
1001  F         F2  1.0000   0.606067   0.093017   0.705707    1a       1
                            0.000000   0.000000   0.000000  0.00
1002  F         F2  1.0000   0.704400   0.989273   0.704169    1a       1
                            0.000000   0.000000   0.000000  0.00
1003  H          H  1.0000   0.694443   0.143828   0.297597    1a       1
                            0.000000   0.000000   0.000000  0.00
1004  H          H  1.0000   0.585136   0.134815   0.294273    1a       1
                            0.000000   0.000000   0.000000  0.00
1005  H          H  1.0000   0.650638   0.111888   0.294421    1a       1
                            0.000000   0.000000   0.000000  0.00
1006  H          H  1.0000   0.550662   0.171740   0.293327    1a       1
                            0.000000   0.000000   0.000000  0.00
1007  H          H  1.0000   0.614167   0.035549   0.300373    1a       1
                            0.000000   0.000000   0.000000  0.00
1008  H          H  1.0000   0.658054   0.006317   0.296189    1a       1
                            0.000000   0.000000   0.000000  0.00
1009  H          H  1.0000   0.524776   0.037122   0.295331    1a       1
                            0.000000   0.000000   0.000000  0.00
1010  H          H  1.0000   0.552193   0.082011   0.298128    1a       1
                            0.000000   0.000000   0.000000  0.00
1011  H          H  1.0000   0.515815   0.138340   0.327789    1a       1
                            0.000000   0.000000   0.000000  0.00
1012  H          H  1.0000   0.555656   0.107409   0.330094    1a       1
                            0.000000   0.000000   0.000000  0.00
1013  H          H  1.0000   0.620172   0.141173   0.330057    1a       1
                            0.000000   0.000000   0.000000  0.00
1014  H          H  1.0000   0.653104   0.180642   0.328870    1a       1
                            0.000000   0.000000   0.000000  0.00
1015  H          H  1.0000   0.555868   0.006247   0.330368    1a       1
                            0.000000   0.000000   0.000000  0.00
1016  H          H  1.0000   0.660450   0.084612   0.326565    1a       1
                            0.000000   0.000000   0.000000  0.00
1017  H          H  1.0000   0.591150   0.045985   0.330566    1a       1
                            0.000000   0.000000   0.000000  0.00
1018  H          H  1.0000   0.688309   0.040103   0.330945    1a       1
                            0.000000   0.000000   0.000000  0.00
1019  H          H  1.0000   0.692896   0.040758   0.371218    1a       1
                            0.000000   0.000000   0.000000  0.00
1020  H          H  1.0000   0.591832   0.045352   0.369692    1a       1
                            0.000000   0.000000   0.000000  0.00
1021  H          H  1.0000   0.659003   0.079202   0.371021    1a       1
                            0.000000   0.000000   0.000000  0.00
1022  H          H  1.0000   0.563752   0.001576   0.374989    1a       1
                            0.000000   0.000000   0.000000  0.00
1023  H          H  1.0000   0.618388   0.146973   0.372709    1a       1
                            0.000000   0.000000   0.000000  0.00
1024  H          H  1.0000   0.655794   0.185013   0.373738    1a       1
                            0.000000   0.000000   0.000000  0.00
1025  H          H  1.0000   0.554155   0.104904   0.372323    1a       1
                            0.000000   0.000000   0.000000  0.00
1026  H          H  1.0000   0.516497   0.139287   0.374063    1a       1
                            0.000000   0.000000   0.000000  0.00
1027  H          H  1.0000   0.522767   0.041963   0.404976    1a       1
                            0.000000   0.000000   0.000000  0.00
1028  H          H  1.0000   0.619570   0.044667   0.402807    1a       1
                            0.000000   0.000000   0.000000  0.00
1029  H          H  1.0000   0.558573   0.081310   0.403679    1a       1
                            0.000000   0.000000   0.000000  0.00
1030  H          H  1.0000   0.655711   0.007782   0.403824    1a       1
                            0.000000   0.000000   0.000000  0.00
1031  H          H  1.0000   0.562686   0.183677   0.401507    1a       1
                            0.000000   0.000000   0.000000  0.00
1032  H          H  1.0000   0.658650   0.107589   0.404399    1a       1
                            0.000000   0.000000   0.000000  0.00
1033  H          H  1.0000   0.597235   0.144040   0.403153    1a       1
                            0.000000   0.000000   0.000000  0.00
1034  H          H  1.0000   0.695231   0.144026   0.404240    1a       1
                            0.000000   0.000000   0.000000  0.00
1035  H          H  1.0000   0.694277   0.143687   0.445064    1a       1
                            0.000000   0.000000   0.000000  0.00
1036  H          H  1.0000   0.592410   0.141393   0.444490    1a       1
                            0.000000   0.000000   0.000000  0.00
1037  H          H  1.0000   0.660459   0.103039   0.446005    1a       1
                            0.000000   0.000000   0.000000  0.00
1038  H          H  1.0000   0.560785   0.182314   0.448218    1a       1
                            0.000000   0.000000   0.000000  0.00
1039  H          H  1.0000   0.617510   0.039510   0.446979    1a       1
                            0.000000   0.000000   0.000000  0.00
1040  H          H  1.0000   0.653303   0.002987   0.445605    1a       1
                            0.000000   0.000000   0.000000  0.00
1041  H          H  1.0000   0.516093   0.045972   0.447572    1a       1
                            0.000000   0.000000   0.000000  0.00
1042  H          H  1.0000   0.557483   0.078493   0.444979    1a       1
                            0.000000   0.000000   0.000000  0.00
1043  H          H  1.0000   0.524528   0.145171   0.480752    1a       1
                            0.000000   0.000000   0.000000  0.00
1044  H          H  1.0000   0.555460   0.103563   0.477913    1a       1
                            0.000000   0.000000   0.000000  0.00
1045  H          H  1.0000   0.625459   0.137407   0.480087    1a       1
                            0.000000   0.000000   0.000000  0.00
1046  H          H  1.0000   0.653765   0.180445   0.476502    1a       1
                            0.000000   0.000000   0.000000  0.00
1047  H          H  1.0000   0.558787   0.001186   0.476682    1a       1
                            0.000000   0.000000   0.000000  0.00
1048  H          H  1.0000   0.657087   0.074168   0.478861    1a       1
                            0.000000   0.000000   0.000000  0.00
1049  H          H  1.0000   0.597587   0.037596   0.475279    1a       1
                            0.000000   0.000000   0.000000  0.00
1050  H          H  1.0000   0.697203   0.041060   0.476011    1a       1
                            0.000000   0.000000   0.000000  0.00
1051  H          H  1.0000   0.694570   0.043631   0.520392    1a       1
                            0.000000   0.000000   0.000000  0.00
1052  H          H  1.0000   0.596162   0.040306   0.521443    1a       1
                            0.000000   0.000000   0.000000  0.00
1053  H          H  1.0000   0.659164   0.080907   0.519674    1a       1
                            0.000000   0.000000   0.000000  0.00
1054  H          H  1.0000   0.560110   0.001410   0.523265    1a       1
                            0.000000   0.000000   0.000000  0.00
1055  H          H  1.0000   0.621607   0.140986   0.519572    1a       1
                            0.000000   0.000000   0.000000  0.00
1056  H          H  1.0000   0.653094   0.183712   0.523226    1a       1
                            0.000000   0.000000   0.000000  0.00
1057  H          H  1.0000   0.559812   0.106005   0.519061    1a       1
                            0.000000   0.000000   0.000000  0.00
1058  H          H  1.0000   0.520853   0.142989   0.519113    1a       1
                            0.000000   0.000000   0.000000  0.00
1059  H          H  1.0000   0.517922   0.046948   0.551855    1a       1
                            0.000000   0.000000   0.000000  0.00
1060  H          H  1.0000   0.620517   0.043331   0.552612    1a       1
                            0.000000   0.000000   0.000000  0.00
1061  H          H  1.0000   0.556281   0.082814   0.551632    1a       1
                            0.000000   0.000000   0.000000  0.00
1062  H          H  1.0000   0.660547   0.007525   0.553596    1a       1
                            0.000000   0.000000   0.000000  0.00
1063  H          H  1.0000   0.557184   0.179471   0.552319    1a       1
                            0.000000   0.000000   0.000000  0.00
1064  H          H  1.0000   0.654519   0.108042   0.554645    1a       1
                            0.000000   0.000000   0.000000  0.00
1065  H          H  1.0000   0.593907   0.141064   0.552886    1a       1
                            0.000000   0.000000   0.000000  0.00
1066  H          H  1.0000   0.695509   0.141352   0.552692    1a       1
                            0.000000   0.000000   0.000000  0.00
1067  H          H  1.0000   0.688634   0.145255   0.593537    1a       1
                            0.000000   0.000000   0.000000  0.00
1068  H          H  1.0000   0.595954   0.142822   0.595666    1a       1
                            0.000000   0.000000   0.000000  0.00
1069  H          H  1.0000   0.659043   0.101611   0.596412    1a       1
                            0.000000   0.000000   0.000000  0.00
1070  H          H  1.0000   0.557984   0.181513   0.595778    1a       1
                            0.000000   0.000000   0.000000  0.00
1071  H          H  1.0000   0.616057   0.038584   0.596788    1a       1
                            0.000000   0.000000   0.000000  0.00
1072  H          H  1.0000   0.652966   0.002871   0.596130    1a       1
                            0.000000   0.000000   0.000000  0.00
1073  H          H  1.0000   0.516595   0.046062   0.596651    1a       1
                            0.000000   0.000000   0.000000  0.00
1074  H          H  1.0000   0.553171   0.083152   0.596477    1a       1
                            0.000000   0.000000   0.000000  0.00
1075  H          H  1.0000   0.523490   0.147333   0.629367    1a       1
                            0.000000   0.000000   0.000000  0.00
1076  H          H  1.0000   0.555084   0.106851   0.627285    1a       1
                            0.000000   0.000000   0.000000  0.00
1077  H          H  1.0000   0.618996   0.141376   0.628515    1a       1
                            0.000000   0.000000   0.000000  0.00
1078  H          H  1.0000   0.649249   0.183204   0.624433    1a       1
                            0.000000   0.000000   0.000000  0.00
1079  H          H  1.0000   0.555309   0.007144   0.628192    1a       1
                            0.000000   0.000000   0.000000  0.00
1080  H          H  1.0000   0.658926   0.080664   0.626308    1a       1
                            0.000000   0.000000   0.000000  0.00
1081  H          H  1.0000   0.592573   0.042825   0.628045    1a       1
                            0.000000   0.000000   0.000000  0.00
1082  H          H  1.0000   0.694716   0.044218   0.626359    1a       1
                            0.000000   0.000000   0.000000  0.00
1083  H          H  1.0000   0.693232   0.043597   0.668958    1a       1
                            0.000000   0.000000   0.000000  0.00
1084  H          H  1.0000   0.588863   0.045636   0.667679    1a       1
                            0.000000   0.000000   0.000000  0.00
1085  H          H  1.0000   0.659742   0.081704   0.671006    1a       1
                            0.000000   0.000000   0.000000  0.00
1086  H          H  1.0000   0.561669   0.001246   0.672078    1a       1
                            0.000000   0.000000   0.000000  0.00
1087  H          H  1.0000   0.619473   0.142448   0.670079    1a       1
                            0.000000   0.000000   0.000000  0.00
1088  H          H  1.0000   0.657627   0.178926   0.668786    1a       1
                            0.000000   0.000000   0.000000  0.00
1089  H          H  1.0000   0.554133   0.104134   0.670820    1a       1
                            0.000000   0.000000   0.000000  0.00
1090  H          H  1.0000   0.519746   0.142517   0.669371    1a       1
                            0.000000   0.000000   0.000000  0.00
1091  H          H  1.0000   0.518277   0.042955   0.701761    1a       1
                            0.000000   0.000000   0.000000  0.00
1092  H          H  1.0000   0.618269   0.039177   0.700789    1a       1
                            0.000000   0.000000   0.000000  0.00
1093  H          H  1.0000   0.551589   0.082464   0.700550    1a       1
                            0.000000   0.000000   0.000000  0.00
1094  H          H  1.0000   0.656581   0.004062   0.701136    1a       1
                            0.000000   0.000000   0.000000  0.00
1095  H          H  1.0000   0.554933   0.179803   0.702386    1a       1
                            0.000000   0.000000   0.000000  0.00
1096  H          H  1.0000   0.655516   0.106959   0.702746    1a       1
                            0.000000   0.000000   0.000000  0.00
1097  H          H  1.0000   0.595335   0.145664   0.701019    1a       1
                            0.000000   0.000000   0.000000  0.00
1098  H          H  1.0000   0.683699   0.152116   0.705861    1a       1
                            0.000000   0.000000   0.000000  0.00
1099  C          C  1.0000   0.675484   0.143974   0.303351    1a       1
                            0.000000   0.000000   0.000000  0.00
1100  C          C  1.0000   0.654644   0.124015   0.302808    1a       1
                            0.000000   0.000000   0.000000  0.00
1101  C          C  1.0000   0.575203   0.141694   0.303166    1a       1
                            0.000000   0.000000   0.000000  0.00
1102  C          C  1.0000   0.554470   0.160926   0.302692    1a       1
                            0.000000   0.000000   0.000000  0.00
1103  C          C  1.0000   0.634420   0.040062   0.304417    1a       1
                            0.000000   0.000000   0.000000  0.00
1104  C          C  1.0000   0.535163   0.043019   0.304332    1a       1
                            0.000000   0.000000   0.000000  0.00
1105  C          C  1.0000   0.555217   0.063070   0.303924    1a       1
                            0.000000   0.000000   0.000000  0.00
1106  C          C  1.0000   0.654197   0.019350   0.304825    1a       1
                            0.000000   0.000000   0.000000  0.00
1107  C          C  1.0000   0.535087   0.142251   0.322532    1a       1
                            0.000000   0.000000   0.000000  0.00
1108  C          C  1.0000   0.556549   0.123704   0.322962    1a       1
                            0.000000   0.000000   0.000000  0.00
1109  C          C  1.0000   0.634966   0.142727   0.322366    1a       1
                            0.000000   0.000000   0.000000  0.00
1110  C          C  1.0000   0.656091   0.161792   0.323296    1a       1
                            0.000000   0.000000   0.000000  0.00
1111  C          C  1.0000   0.559188   0.020451   0.322258    1a       1
                            0.000000   0.000000   0.000000  0.00
1112  C          C  1.0000   0.579386   0.040759   0.321746    1a       1
                            0.000000   0.000000   0.000000  0.00
1113  C          C  1.0000   0.659922   0.066452   0.320276    1a       1
                            0.000000   0.000000   0.000000  0.00
1114  C          C  1.0000   0.678517   0.044601   0.321493    1a       1
                            0.000000   0.000000   0.000000  0.00
1115  C          C  1.0000   0.674140   0.038975   0.376590    1a       1
                            0.000000   0.000000   0.000000  0.00
1116  C          C  1.0000   0.580805   0.041296   0.378936    1a       1
                            0.000000   0.000000   0.000000  0.00
1117  C          C  1.0000   0.655938   0.061368   0.377026    1a       1
                            0.000000   0.000000   0.000000  0.00
1118  C          C  1.0000   0.560426   0.021211   0.379137    1a       1
                            0.000000   0.000000   0.000000  0.00
1119  C          C  1.0000   0.636098   0.146562   0.379312    1a       1
                            0.000000   0.000000   0.000000  0.00
1120  C          C  1.0000   0.655564   0.167100   0.379853    1a       1
                            0.000000   0.000000   0.000000  0.00
1121  C          C  1.0000   0.535909   0.142611   0.379161    1a       1
                            0.000000   0.000000   0.000000  0.00
1122  C          C  1.0000   0.556941   0.123753   0.377986    1a       1
                            0.000000   0.000000   0.000000  0.00
1123  C          C  1.0000   0.538032   0.043795   0.397059    1a       1
                            0.000000   0.000000   0.000000  0.00
1124  C          C  1.0000   0.558663   0.063809   0.396902    1a       1
                            0.000000   0.000000   0.000000  0.00
1125  C          C  1.0000   0.638673   0.046151   0.397779    1a       1
                            0.000000   0.000000   0.000000  0.00
1126  C          C  1.0000   0.658680   0.025597   0.398047    1a       1
                            0.000000   0.000000   0.000000  0.00
1127  C          C  1.0000   0.558416   0.164347   0.396982    1a       1
                            0.000000   0.000000   0.000000  0.00
1128  C          C  1.0000   0.660252   0.122165   0.396548    1a       1
                            0.000000   0.000000   0.000000  0.00
1129  C          C  1.0000   0.578444   0.144101   0.396842    1a       1
                            0.000000   0.000000   0.000000  0.00
1130  C          C  1.0000   0.681292   0.141241   0.395648    1a       1
                            0.000000   0.000000   0.000000  0.00
1131  C          C  1.0000   0.676921   0.142902   0.451865    1a       1
                            0.000000   0.000000   0.000000  0.00
1132  C          C  1.0000   0.658618   0.120834   0.452117    1a       1
                            0.000000   0.000000   0.000000  0.00
1133  C          C  1.0000   0.577540   0.142209   0.452494    1a       1
                            0.000000   0.000000   0.000000  0.00
1134  C          C  1.0000   0.557925   0.163127   0.453494    1a       1
                            0.000000   0.000000   0.000000  0.00
1135  C          C  1.0000   0.637471   0.042441   0.451075    1a       1
                            0.000000   0.000000   0.000000  0.00
1136  C          C  1.0000   0.535100   0.044095   0.453043    1a       1
                            0.000000   0.000000   0.000000  0.00
1137  C          C  1.0000   0.555342   0.064043   0.453137    1a       1
                            0.000000   0.000000   0.000000  0.00
1138  C          C  1.0000   0.657483   0.021533   0.450893    1a       1
                            0.000000   0.000000   0.000000  0.00
1139  C          C  1.0000   0.537902   0.142230   0.472462    1a       1
                            0.000000   0.000000   0.000000  0.00
1140  C          C  1.0000   0.558684   0.122188   0.472262    1a       1
                            0.000000   0.000000   0.000000  0.00
1141  C          C  1.0000   0.639389   0.138997   0.471985    1a       1
                            0.000000   0.000000   0.000000  0.00
1142  C          C  1.0000   0.658028   0.160268   0.471910    1a       1
                            0.000000   0.000000   0.000000  0.00
1143  C          C  1.0000   0.557087   0.020988   0.471280    1a       1
                            0.000000   0.000000   0.000000  0.00
1144  C          C  1.0000   0.577782   0.040545   0.470923    1a       1
                            0.000000   0.000000   0.000000  0.00
1145  C          C  1.0000   0.655919   0.057607   0.471758    1a       1
                            0.000000   0.000000   0.000000  0.00
1146  C          C  1.0000   0.677500   0.039227   0.470990    1a       1
                            0.000000   0.000000   0.000000  0.00
1147  C          C  1.0000   0.675779   0.041541   0.526096    1a       1
                            0.000000   0.000000   0.000000  0.00
1148  C          C  1.0000   0.579728   0.040469   0.528436    1a       1
                            0.000000   0.000000   0.000000  0.00
1149  C          C  1.0000   0.657239   0.062738   0.526546    1a       1
                            0.000000   0.000000   0.000000  0.00
1150  C          C  1.0000   0.558377   0.020981   0.528248    1a       1
                            0.000000   0.000000   0.000000  0.00
1151  C          C  1.0000   0.638451   0.141818   0.526478    1a       1
                            0.000000   0.000000   0.000000  0.00
1152  C          C  1.0000   0.657381   0.163916   0.527438    1a       1
                            0.000000   0.000000   0.000000  0.00
1153  C          C  1.0000   0.536400   0.141633   0.526825    1a       1
                            0.000000   0.000000   0.000000  0.00
1154  C          C  1.0000   0.557373   0.121852   0.526628    1a       1
                            0.000000   0.000000   0.000000  0.00
1155  C          C  1.0000   0.536930   0.044097   0.546706    1a       1
                            0.000000   0.000000   0.000000  0.00
1156  C          C  1.0000   0.556816   0.064941   0.545748    1a       1
                            0.000000   0.000000   0.000000  0.00
1157  C          C  1.0000   0.638247   0.043598   0.546515    1a       1
                            0.000000   0.000000   0.000000  0.00
1158  C          C  1.0000   0.656397   0.021999   0.545818    1a       1
                            0.000000   0.000000   0.000000  0.00
1159  C          C  1.0000   0.555696   0.160283   0.546622    1a       1
                            0.000000   0.000000   0.000000  0.00
1160  C          C  1.0000   0.656580   0.123982   0.546848    1a       1
                            0.000000   0.000000   0.000000  0.00
1161  C          C  1.0000   0.577178   0.141621   0.546082    1a       1
                            0.000000   0.000000   0.000000  0.00
1162  C          C  1.0000   0.675899   0.144368   0.547412    1a       1
                            0.000000   0.000000   0.000000  0.00
1163  C          C  1.0000   0.677749   0.140406   0.602787    1a       1
                            0.000000   0.000000   0.000000  0.00
1164  C          C  1.0000   0.658580   0.119321   0.603180    1a       1
                            0.000000   0.000000   0.000000  0.00
1165  C          C  1.0000   0.577524   0.142577   0.601871    1a       1
                            0.000000   0.000000   0.000000  0.00
1166  C          C  1.0000   0.556228   0.161738   0.601167    1a       1
                            0.000000   0.000000   0.000000  0.00
1167  C          C  1.0000   0.635828   0.041871   0.601553    1a       1
                            0.000000   0.000000   0.000000  0.00
1168  C          C  1.0000   0.536147   0.043020   0.601614    1a       1
                            0.000000   0.000000   0.000000  0.00
1169  C          C  1.0000   0.556073   0.063786   0.601885    1a       1
                            0.000000   0.000000   0.000000  0.00
1170  C          C  1.0000   0.655636   0.021572   0.601667    1a       1
                            0.000000   0.000000   0.000000  0.00
1171  C          C  1.0000   0.540222   0.146249   0.622368    1a       1
                            0.000000   0.000000   0.000000  0.00
1172  C          C  1.0000   0.558478   0.124975   0.621891    1a       1
                            0.000000   0.000000   0.000000  0.00
1173  C          C  1.0000   0.635978   0.141673   0.621451    1a       1
                            0.000000   0.000000   0.000000  0.00
1174  C          C  1.0000   0.655454   0.163120   0.620966    1a       1
                            0.000000   0.000000   0.000000  0.00
1175  C          C  1.0000   0.555329   0.023889   0.621104    1a       1
                            0.000000   0.000000   0.000000  0.00
1176  C          C  1.0000   0.575305   0.044246   0.621433    1a       1
                            0.000000   0.000000   0.000000  0.00
1177  C          C  1.0000   0.656297   0.062026   0.620703    1a       1
                            0.000000   0.000000   0.000000  0.00
1178  C          C  1.0000   0.675676   0.041364   0.620873    1a       1
                            0.000000   0.000000   0.000000  0.00
1179  C          C  1.0000   0.675537   0.042096   0.675732    1a       1
                            0.000000   0.000000   0.000000  0.00
1180  C          C  1.0000   0.577244   0.041526   0.676501    1a       1
                            0.000000   0.000000   0.000000  0.00
1181  C          C  1.0000   0.655728   0.062188   0.675962    1a       1
                            0.000000   0.000000   0.000000  0.00
1182  C          C  1.0000   0.559246   0.019929   0.677391    1a       1
                            0.000000   0.000000   0.000000  0.00
1183  C          C  1.0000   0.638385   0.140328   0.675939    1a       1
                            0.000000   0.000000   0.000000  0.00
1184  C          C  1.0000   0.657197   0.161528   0.676217    1a       1
                            0.000000   0.000000   0.000000  0.00
1185  C          C  1.0000   0.535318   0.141564   0.676813    1a       1
                            0.000000   0.000000   0.000000  0.00
1186  C          C  1.0000   0.555573   0.121475   0.677026    1a       1
                            0.000000   0.000000   0.000000  0.00
1187  C          C  1.0000   0.536109   0.042285   0.695596    1a       1
                            0.000000   0.000000   0.000000  0.00
1188  C          C  1.0000   0.554417   0.063736   0.694616    1a       1
                            0.000000   0.000000   0.000000  0.00
1189  C          C  1.0000   0.637824   0.043455   0.696017    1a       1
                            0.000000   0.000000   0.000000  0.00
1190  C          C  1.0000   0.656945   0.022009   0.695072    1a       1
                            0.000000   0.000000   0.000000  0.00
1191  C          C  1.0000   0.556439   0.163516   0.695317    1a       1
                            0.000000   0.000000   0.000000  0.00
1192  C          C  1.0000   0.653177   0.125817   0.697133    1a       1
                            0.000000   0.000000   0.000000  0.00
1193  C          C  1.0000   0.576913   0.143026   0.695692    1a       1
                            0.000000   0.000000   0.000000  0.00
1194  C          C  1.0000   0.672541   0.146505   0.697049    1a       1
                            0.000000   0.000000   0.000000  0.00
1195  N         N1  1.0000   0.535709   0.161441   0.312594    1a       1
                            0.000000   0.000000   0.000000  0.00
1196  N         N1  1.0000   0.575083   0.122990   0.312948    1a       1
                            0.000000   0.000000   0.000000  0.00
1197  N         N2  1.0000   0.635595   0.123863   0.312709    1a       1
                            0.000000   0.000000   0.000000  0.00
1198  N         N2  1.0000   0.675348   0.161850   0.313543    1a       1
                            0.000000   0.000000   0.000000  0.00
1199  N         N2  1.0000   0.538179   0.022945   0.313485    1a       1
                            0.000000   0.000000   0.000000  0.00
1200  N         N1  1.0000   0.637638   0.062252   0.312441    1a       1
                            0.000000   0.000000   0.000000  0.00
1201  N         N2  1.0000   0.576351   0.061107   0.312675    1a       1
                            0.000000   0.000000   0.000000  0.00
1202  N         N1  1.0000   0.675701   0.022474   0.313255    1a       1
                            0.000000   0.000000   0.000000  0.00
1203  N         N2  1.0000   0.577590   0.063088   0.387152    1a       1
                            0.000000   0.000000   0.000000  0.00
1204  N         N1  1.0000   0.675573   0.022779   0.387535    1a       1
                            0.000000   0.000000   0.000000  0.00
1205  N         N1  1.0000   0.638753   0.063420   0.387394    1a       1
                            0.000000   0.000000   0.000000  0.00
1206  N         N2  1.0000   0.539163   0.023640   0.387758    1a       1
                            0.000000   0.000000   0.000000  0.00
1207  N         N2  1.0000   0.638655   0.125177   0.387920    1a       1
                            0.000000   0.000000   0.000000  0.00
1208  N         N1  1.0000   0.538019   0.162728   0.388138    1a       1
                            0.000000   0.000000   0.000000  0.00
1209  N         N1  1.0000   0.577347   0.124519   0.387128    1a       1
                            0.000000   0.000000   0.000000  0.00
1210  N         N2  1.0000   0.677322   0.163528   0.387937    1a       1
                            0.000000   0.000000   0.000000  0.00
1211  N         N1  1.0000   0.538836   0.162334   0.463165    1a       1
                            0.000000   0.000000   0.000000  0.00
1212  N         N1  1.0000   0.577410   0.122650   0.462057    1a       1
                            0.000000   0.000000   0.000000  0.00
1213  N         N2  1.0000   0.639317   0.120762   0.461916    1a       1
                            0.000000   0.000000   0.000000  0.00
1214  N         N2  1.0000   0.677829   0.160538   0.462273    1a       1
                            0.000000   0.000000   0.000000  0.00
1215  N         N2  1.0000   0.536489   0.023435   0.462380    1a       1
                            0.000000   0.000000   0.000000  0.00
1216  N         N1  1.0000   0.637696   0.059715   0.461581    1a       1
                            0.000000   0.000000   0.000000  0.00
1217  N         N2  1.0000   0.576163   0.061286   0.461890    1a       1
                            0.000000   0.000000   0.000000  0.00
1218  N         N1  1.0000   0.677394   0.021889   0.460541    1a       1
                            0.000000   0.000000   0.000000  0.00
1219  N         N2  1.0000   0.577168   0.062667   0.536384    1a       1
                            0.000000   0.000000   0.000000  0.00
1220  N         N1  1.0000   0.674338   0.021708   0.535485    1a       1
                            0.000000   0.000000   0.000000  0.00
1221  N         N1  1.0000   0.638392   0.062218   0.536347    1a       1
                            0.000000   0.000000   0.000000  0.00
1222  N         N2  1.0000   0.537772   0.023731   0.537119    1a       1
                            0.000000   0.000000   0.000000  0.00
1223  N         N2  1.0000   0.638465   0.123441   0.536547    1a       1
                            0.000000   0.000000   0.000000  0.00
1224  N         N1  1.0000   0.536562   0.160449   0.536722    1a       1
                            0.000000   0.000000   0.000000  0.00
1225  N         N1  1.0000   0.577321   0.123679   0.535984    1a       1
                            0.000000   0.000000   0.000000  0.00
1226  N         N2  1.0000   0.676056   0.163434   0.537495    1a       1
                            0.000000   0.000000   0.000000  0.00
1227  N         N1  1.0000   0.537990   0.162020   0.611262    1a       1
                            0.000000   0.000000   0.000000  0.00
1228  N         N1  1.0000   0.576717   0.123886   0.611952    1a       1
                            0.000000   0.000000   0.000000  0.00
1229  N         N2  1.0000   0.638309   0.121516   0.612197    1a       1
                            0.000000   0.000000   0.000000  0.00
1230  N         N2  1.0000   0.676081   0.161105   0.611854    1a       1
                            0.000000   0.000000   0.000000  0.00
1231  N         N2  1.0000   0.536259   0.024055   0.611239    1a       1
                            0.000000   0.000000   0.000000  0.00
1232  N         N1  1.0000   0.636612   0.060582   0.611331    1a       1
                            0.000000   0.000000   0.000000  0.00
1233  N         N2  1.0000   0.574711   0.063545   0.611894    1a       1
                            0.000000   0.000000   0.000000  0.00
1234  N         N1  1.0000   0.674850   0.021953   0.611201    1a       1
                            0.000000   0.000000   0.000000  0.00
1235  N         N2  1.0000   0.575059   0.062135   0.685540    1a       1
                            0.000000   0.000000   0.000000  0.00
1236  N         N1  1.0000   0.676483   0.023274   0.685416    1a       1
                            0.000000   0.000000   0.000000  0.00
1237  N         N1  1.0000   0.636709   0.061819   0.685691    1a       1
                            0.000000   0.000000   0.000000  0.00
1238  N         N2  1.0000   0.538466   0.021337   0.686779    1a       1
                            0.000000   0.000000   0.000000  0.00
1239  N         N2  1.0000   0.636594   0.123430   0.686492    1a       1
                            0.000000   0.000000   0.000000  0.00
1240  N         N1  1.0000   0.536586   0.161701   0.685914    1a       1
                            0.000000   0.000000   0.000000  0.00
1241  N         N1  1.0000   0.575937   0.123697   0.686103    1a       1
                            0.000000   0.000000   0.000000  0.00
1242  N         N2  1.0000   0.674565   0.163354   0.686460    1a       1
                            0.000000   0.000000   0.000000  0.00
1243 Ni         Ni  1.0000   0.606397   0.092363   0.312570    1a       1
                            0.000000   0.000000   0.000000  0.00
1244 Ni         Ni  1.0000   0.505877   0.191549   0.312697    1a       1
                            0.000000   0.000000   0.000000  0.00
1245 Ni         Ni  1.0000   0.607623   0.094179   0.387207    1a       1
                            0.000000   0.000000   0.000000  0.00
1246 Ni         Ni  1.0000   0.506851   0.192420   0.388051    1a       1
                            0.000000   0.000000   0.000000  0.00
1247 Ni         Ni  1.0000   0.607507   0.091109   0.461878    1a       1
                            0.000000   0.000000   0.000000  0.00
1248 Ni         Ni  1.0000   0.507183   0.192140   0.462231    1a       1
                            0.000000   0.000000   0.000000  0.00
1249 Ni         Ni  1.0000   0.607615   0.092938   0.536345    1a       1
                            0.000000   0.000000   0.000000  0.00
1250 Ni         Ni  1.0000   0.506033   0.191417   0.537239    1a       1
                            0.000000   0.000000   0.000000  0.00
1251 Ni         Ni  1.0000   0.606861   0.092087   0.611976    1a       1
                            0.000000   0.000000   0.000000  0.00
1252 Ni         Ni  1.0000   0.506068   0.192334   0.611216    1a       1
                            0.000000   0.000000   0.000000  0.00
1253 Ni         Ni  1.0000   0.606069   0.092625   0.686075    1a       1
                            0.000000   0.000000   0.000000  0.00
1254 Ni         Ni  1.0000   0.506839   0.193087   0.685899    1a       1
                            0.000000   0.000000   0.000000  0.00
1255 Al         Al  1.0000   0.610101   0.093743   0.350108    1a       1
                            0.000000   0.000000   0.000000  0.00
1256 Al         Al  1.0000   0.706802   0.990915   0.349891    1a       1
                            0.000000   0.000000   0.000000  0.00
1257 Al         Al  1.0000   0.606800   0.091261   0.424527    1a       1
                            0.000000   0.000000   0.000000  0.00
1258 Al         Al  1.0000   0.712348   0.194996   0.425485    1a       1
                            0.000000   0.000000   0.000000  0.00
1259 Al         Al  1.0000   0.610006   0.092943   0.498903    1a       1
                            0.000000   0.000000   0.000000  0.00
1260 Al         Al  1.0000   0.705306   0.990494   0.498662    1a       1
                            0.000000   0.000000   0.000000  0.00
1261 Al         Al  1.0000   0.606110   0.089982   0.574351    1a       1
                            0.000000   0.000000   0.000000  0.00
1262 Al         Al  1.0000   0.709029   0.193336   0.574151    1a       1
                            0.000000   0.000000   0.000000  0.00
1263 Al         Al  1.0000   0.607130   0.093791   0.648873    1a       1
                            0.000000   0.000000   0.000000  0.00
1264 Al         Al  1.0000   0.709669   0.995187   0.647159    1a       1
                            0.000000   0.000000   0.000000  0.00
1265  F         F2  1.0000   0.807764   0.091253   0.293152    1a       1
                            0.000000   0.000000   0.000000  0.00
1266  F         F2  1.0000   0.909541   0.994082   0.292874    1a       1
                            0.000000   0.000000   0.000000  0.00
1267  F         F2  1.0000   0.805488   0.092580   0.332157    1a       1
                            0.000000   0.000000   0.000000  0.00
1268  F         F2  1.0000   0.906381   0.190696   0.333287    1a       1
                            0.000000   0.000000   0.000000  0.00
1269  F         F1  1.0000   0.740148   0.182769   0.348751    1a       1
                            0.000000   0.000000   0.000000  0.00
1270  F         F1  1.0000   0.825822   0.120571   0.350416    1a       1
                            0.000000   0.000000   0.000000  0.00
1271  F         F1  1.0000   0.814756   0.060983   0.348990    1a       1
                            0.000000   0.000000   0.000000  0.00
1272  F         F1  1.0000   0.768516   0.100809   0.350296    1a       1
                            0.000000   0.000000   0.000000  0.00
1273  F         F1  1.0000   0.939341   0.198988   0.350588    1a       1
                            0.000000   0.000000   0.000000  0.00
1274  F         F1  1.0000   0.673580   0.002579   0.349054    1a       1
                            0.000000   0.000000   0.000000  0.00
1275  F         F2  1.0000   0.804605   0.093273   0.367770    1a       1
                            0.000000   0.000000   0.000000  0.00
1276  F         F2  1.0000   0.706681   0.192836   0.368246    1a       1
                            0.000000   0.000000   0.000000  0.00
1277  F         F2  1.0000   0.807041   0.091938   0.406980    1a       1
                            0.000000   0.000000   0.000000  0.00
1278  F         F2  1.0000   0.907543   0.992752   0.406718    1a       1
                            0.000000   0.000000   0.000000  0.00
1279  F         F1  1.0000   0.744015   0.992065   0.423091    1a       1
                            0.000000   0.000000   0.000000  0.00
1280  F         F1  1.0000   0.772295   0.099307   0.423231    1a       1
                            0.000000   0.000000   0.000000  0.00
1281  F         F1  1.0000   0.818399   0.059327   0.424622    1a       1
                            0.000000   0.000000   0.000000  0.00
1282  F         F1  1.0000   0.703064   0.161083   0.425135    1a       1
                            0.000000   0.000000   0.000000  0.00
1283  F         F1  1.0000   0.905186   0.028483   0.424054    1a       1
                            0.000000   0.000000   0.000000  0.00
1284  F         F1  1.0000   0.829760   0.118961   0.424298    1a       1
                            0.000000   0.000000   0.000000  0.00
1285  F         F2  1.0000   0.806387   0.092323   0.442478    1a       1
                            0.000000   0.000000   0.000000  0.00
1286  F         F2  1.0000   0.908074   0.993367   0.442825    1a       1
                            0.000000   0.000000   0.000000  0.00
1287  F         F2  1.0000   0.805328   0.092428   0.481224    1a       1
                            0.000000   0.000000   0.000000  0.00
1288  F         F2  1.0000   0.904334   0.192793   0.481437    1a       1
                            0.000000   0.000000   0.000000  0.00
1289  F         F1  1.0000   0.725849   0.163244   0.501533    1a       1
                            0.000000   0.000000   0.000000  0.00
1290  F         F1  1.0000   0.833300   0.071596   0.498824    1a       1
                            0.000000   0.000000   0.000000  0.00
1291  F         F1  1.0000   0.772418   0.078998   0.498181    1a       1
                            0.000000   0.000000   0.000000  0.00
1292  F         F1  1.0000   0.808793   0.128626   0.497959    1a       1
                            0.000000   0.000000   0.000000  0.00
1293  F         F1  1.0000   0.869840   0.199439   0.499464    1a       1
                            0.000000   0.000000   0.000000  0.00
1294  F         F1  1.0000   0.691382   0.958217   0.497436    1a       1
                            0.000000   0.000000   0.000000  0.00
1295  F         F2  1.0000   0.804903   0.092883   0.517014    1a       1
                            0.000000   0.000000   0.000000  0.00
1296  F         F2  1.0000   0.705076   0.192556   0.517868    1a       1
                            0.000000   0.000000   0.000000  0.00
1297  F         F2  1.0000   0.805373   0.092438   0.555803    1a       1
                            0.000000   0.000000   0.000000  0.00
1298  F         F2  1.0000   0.906335   0.992415   0.555675    1a       1
                            0.000000   0.000000   0.000000  0.00
1299  F         F1  1.0000   0.736788   0.976157   0.574052    1a       1
                            0.000000   0.000000   0.000000  0.00
1300  F         F1  1.0000   0.841099   0.089505   0.572030    1a       1
                            0.000000   0.000000   0.000000  0.00
1301  F         F1  1.0000   0.789329   0.124555   0.573494    1a       1
                            0.000000   0.000000   0.000000  0.00
1302  F         F1  1.0000   0.714327   0.159052   0.575034    1a       1
                            0.000000   0.000000   0.000000  0.00
1303  F         F1  1.0000   0.924244   0.021851   0.573184    1a       1
                            0.000000   0.000000   0.000000  0.00
1304  F         F1  1.0000   0.786118   0.063802   0.574621    1a       1
                            0.000000   0.000000   0.000000  0.00
1305  F         F2  1.0000   0.805607   0.092416   0.591283    1a       1
                            0.000000   0.000000   0.000000  0.00
1306  F         F2  1.0000   0.907400   0.992618   0.591212    1a       1
                            0.000000   0.000000   0.000000  0.00
1307  F         F2  1.0000   0.805915   0.092828   0.629867    1a       1
                            0.000000   0.000000   0.000000  0.00
1308  F         F2  1.0000   0.904627   0.191435   0.629982    1a       1
                            0.000000   0.000000   0.000000  0.00
1309  F         F1  1.0000   0.705920   0.227498   0.648976    1a       1
                            0.000000   0.000000   0.000000  0.00
1310  F         F1  1.0000   0.821903   0.062265   0.648313    1a       1
                            0.000000   0.000000   0.000000  0.00
1311  F         F1  1.0000   0.769948   0.093858   0.648473    1a       1
                            0.000000   0.000000   0.000000  0.00
1312  F         F1  1.0000   0.823250   0.123854   0.647476    1a       1
                            0.000000   0.000000   0.000000  0.00
1313  F         F1  1.0000   0.902097   0.156299   0.647237    1a       1
                            0.000000   0.000000   0.000000  0.00
1314  F         F1  1.0000   0.742104   0.009343   0.646318    1a       1
                            0.000000   0.000000   0.000000  0.00
1315  F         F2  1.0000   0.805273   0.092842   0.665756    1a       1
                            0.000000   0.000000   0.000000  0.00
1316  F         F2  1.0000   0.705065   0.192754   0.666182    1a       1
                            0.000000   0.000000   0.000000  0.00
1317  F         F2  1.0000   0.804620   0.091995   0.704195    1a       1
                            0.000000   0.000000   0.000000  0.00
1318  F         F2  1.0000   0.907794   0.994850   0.704243    1a       1
                            0.000000   0.000000   0.000000  0.00
1319  H          H  1.0000   0.897339   0.137295   0.300165    1a       1
                            0.000000   0.000000   0.000000  0.00
1320  H          H  1.0000   0.790419   0.139799   0.295426    1a       1
                            0.000000   0.000000   0.000000  0.00
1321  H          H  1.0000   0.846516   0.121048   0.292432    1a       1
                            0.000000   0.000000   0.000000  0.00
1322  H          H  1.0000   0.752249   0.174903   0.294352    1a       1
                            0.000000   0.000000   0.000000  0.00
1323  H          H  1.0000   0.819294   0.041129   0.296992    1a       1
                            0.000000   0.000000   0.000000  0.00
1324  H          H  1.0000   0.868889   0.017409   0.292460    1a       1
                            0.000000   0.000000   0.000000  0.00
1325  H          H  1.0000   0.724602   0.039176   0.294989    1a       1
                            0.000000   0.000000   0.000000  0.00
1326  H          H  1.0000   0.753287   0.082354   0.298541    1a       1
                            0.000000   0.000000   0.000000  0.00
1327  H          H  1.0000   0.724755   0.147833   0.331711    1a       1
                            0.000000   0.000000   0.000000  0.00
1328  H          H  1.0000   0.753842   0.103857   0.328078    1a       1
                            0.000000   0.000000   0.000000  0.00
1329  H          H  1.0000   0.819149   0.140788   0.329403    1a       1
                            0.000000   0.000000   0.000000  0.00
1330  H          H  1.0000   0.858773   0.177302   0.330361    1a       1
                            0.000000   0.000000   0.000000  0.00
1331  H          H  1.0000   0.756328   0.004646   0.329126    1a       1
                            0.000000   0.000000   0.000000  0.00
1332  H          H  1.0000   0.856969   0.080068   0.328909    1a       1
                            0.000000   0.000000   0.000000  0.00
1333  H          H  1.0000   0.799069   0.034854   0.326213    1a       1
                            0.000000   0.000000   0.000000  0.00
1334  H          H  1.0000   0.899250   0.051065   0.325132    1a       1
                            0.000000   0.000000   0.000000  0.00
1335  H          H  1.0000   0.896771   0.047690   0.373795    1a       1
                            0.000000   0.000000   0.000000  0.00
1336  H          H  1.0000   0.795142   0.041506   0.372003    1a       1
                            0.000000   0.000000   0.000000  0.00
1337  H          H  1.0000   0.846937   0.066297   0.366978    1a       1
                            0.000000   0.000000   0.000000  0.00
1338  H          H  1.0000   0.756848   0.005740   0.370519    1a       1
                            0.000000   0.000000   0.000000  0.00
1339  H          H  1.0000   0.816559   0.145824   0.373517    1a       1
                            0.000000   0.000000   0.000000  0.00
1340  H          H  1.0000   0.852538   0.183192   0.372666    1a       1
                            0.000000   0.000000   0.000000  0.00
1341  H          H  1.0000   0.753437   0.104489   0.372266    1a       1
                            0.000000   0.000000   0.000000  0.00
1342  H          H  1.0000   0.720035   0.144724   0.370960    1a       1
                            0.000000   0.000000   0.000000  0.00
1343  H          H  1.0000   0.718871   0.041040   0.403725    1a       1
                            0.000000   0.000000   0.000000  0.00
1344  H          H  1.0000   0.816210   0.038683   0.401432    1a       1
                            0.000000   0.000000   0.000000  0.00
1345  H          H  1.0000   0.752178   0.080849   0.402354    1a       1
                            0.000000   0.000000   0.000000  0.00
1346  H          H  1.0000   0.857518   0.007827   0.405019    1a       1
                            0.000000   0.000000   0.000000  0.00
1347  H          H  1.0000   0.756404   0.178815   0.404825    1a       1
                            0.000000   0.000000   0.000000  0.00
1348  H          H  1.0000   0.862303   0.101518   0.400255    1a       1
                            0.000000   0.000000   0.000000  0.00
1349  H          H  1.0000   0.796834   0.144428   0.401887    1a       1
                            0.000000   0.000000   0.000000  0.00
1350  H          H  1.0000   0.890947   0.144700   0.405782    1a       1
                            0.000000   0.000000   0.000000  0.00
1351  H          H  1.0000   0.895090   0.141705   0.446826    1a       1
                            0.000000   0.000000   0.000000  0.00
1352  H          H  1.0000   0.790383   0.141702   0.443662    1a       1
                            0.000000   0.000000   0.000000  0.00
1353  H          H  1.0000   0.856128   0.107345   0.444869    1a       1
                            0.000000   0.000000   0.000000  0.00
1354  H          H  1.0000   0.762866   0.185031   0.449106    1a       1
                            0.000000   0.000000   0.000000  0.00
1355  H          H  1.0000   0.817851   0.039317   0.446587    1a       1
                            0.000000   0.000000   0.000000  0.00
1356  H          H  1.0000   0.856219   0.005641   0.446248    1a       1
                            0.000000   0.000000   0.000000  0.00
1357  H          H  1.0000   0.720148   0.040258   0.444606    1a       1
                            0.000000   0.000000   0.000000  0.00
1358  H          H  1.0000   0.752607   0.080579   0.446334    1a       1
                            0.000000   0.000000   0.000000  0.00
1359  H          H  1.0000   0.721848   0.144476   0.479234    1a       1
                            0.000000   0.000000   0.000000  0.00
1360  H          H  1.0000   0.752058   0.102282   0.476017    1a       1
                            0.000000   0.000000   0.000000  0.00
1361  H          H  1.0000   0.816183   0.146517   0.476019    1a       1
                            0.000000   0.000000   0.000000  0.00
1362  H          H  1.0000   0.851877   0.183303   0.475964    1a       1
                            0.000000   0.000000   0.000000  0.00
1363  H          H  1.0000   0.761611   0.999988   0.475612    1a       1
                            0.000000   0.000000   0.000000  0.00
1364  H          H  1.0000   0.860413   0.084881   0.474040    1a       1
                            0.000000   0.000000   0.000000  0.00
1365  H          H  1.0000   0.793041   0.042202   0.478354    1a       1
                            0.000000   0.000000   0.000000  0.00
1366  H          H  1.0000   0.895215   0.045103   0.477638    1a       1
                            0.000000   0.000000   0.000000  0.00
1367  H          H  1.0000   0.895231   0.046017   0.520804    1a       1
                            0.000000   0.000000   0.000000  0.00
1368  H          H  1.0000   0.784519   0.049959   0.517336    1a       1
                            0.000000   0.000000   0.000000  0.00
1369  H          H  1.0000   0.860501   0.083431   0.522263    1a       1
                            0.000000   0.000000   0.000000  0.00
1370  H          H  1.0000   0.757911   0.002600   0.520920    1a       1
                            0.000000   0.000000   0.000000  0.00
1371  H          H  1.0000   0.818736   0.140733   0.520087    1a       1
                            0.000000   0.000000   0.000000  0.00
1372  H          H  1.0000   0.850287   0.183348   0.522293    1a       1
                            0.000000   0.000000   0.000000  0.00
1373  H          H  1.0000   0.756492   0.108680   0.518992    1a       1
                            0.000000   0.000000   0.000000  0.00
1374  H          H  1.0000   0.716537   0.140578   0.521907    1a       1
                            0.000000   0.000000   0.000000  0.00
1375  H          H  1.0000   0.720381   0.039463   0.553935    1a       1
                            0.000000   0.000000   0.000000  0.00
1376  H          H  1.0000   0.825212   0.048800   0.554544    1a       1
                            0.000000   0.000000   0.000000  0.00
1377  H          H  1.0000   0.749658   0.081124   0.550393    1a       1
                            0.000000   0.000000   0.000000  0.00
1378  H          H  1.0000   0.851194   0.001705   0.549375    1a       1
                            0.000000   0.000000   0.000000  0.00
1379  H          H  1.0000   0.759349   0.181746   0.551555    1a       1
                            0.000000   0.000000   0.000000  0.00
1380  H          H  1.0000   0.859857   0.102350   0.550815    1a       1
                            0.000000   0.000000   0.000000  0.00
1381  H          H  1.0000   0.797193   0.147273   0.550855    1a       1
                            0.000000   0.000000   0.000000  0.00
1382  H          H  1.0000   0.889616   0.146177   0.553459    1a       1
                            0.000000   0.000000   0.000000  0.00
1383  H          H  1.0000   0.884253   0.148531   0.591517    1a       1
                            0.000000   0.000000   0.000000  0.00
1384  H          H  1.0000   0.793301   0.145209   0.594564    1a       1
                            0.000000   0.000000   0.000000  0.00
1385  H          H  1.0000   0.855008   0.105179   0.593744    1a       1
                            0.000000   0.000000   0.000000  0.00
1386  H          H  1.0000   0.752860   0.177276   0.593785    1a       1
                            0.000000   0.000000   0.000000  0.00
1387  H          H  1.0000   0.817952   0.037703   0.594463    1a       1
                            0.000000   0.000000   0.000000  0.00
1388  H          H  1.0000   0.856447   0.003484   0.594336    1a       1
                            0.000000   0.000000   0.000000  0.00
1389  H          H  1.0000   0.721521   0.041510   0.593678    1a       1
                            0.000000   0.000000   0.000000  0.00
1390  H          H  1.0000   0.751435   0.085736   0.598240    1a       1
                            0.000000   0.000000   0.000000  0.00
1391  H          H  1.0000   0.718555   0.141146   0.627314    1a       1
                            0.000000   0.000000   0.000000  0.00
1392  H          H  1.0000   0.755798   0.106535   0.628044    1a       1
                            0.000000   0.000000   0.000000  0.00
1393  H          H  1.0000   0.817721   0.142670   0.626109    1a       1
                            0.000000   0.000000   0.000000  0.00
1394  H          H  1.0000   0.852885   0.180894   0.625439    1a       1
                            0.000000   0.000000   0.000000  0.00
1395  H          H  1.0000   0.760792   0.000608   0.623660    1a       1
                            0.000000   0.000000   0.000000  0.00
1396  H          H  1.0000   0.856793   0.079598   0.625980    1a       1
                            0.000000   0.000000   0.000000  0.00
1397  H          H  1.0000   0.798815   0.037181   0.623744    1a       1
                            0.000000   0.000000   0.000000  0.00
1398  H          H  1.0000   0.893663   0.044647   0.626310    1a       1
                            0.000000   0.000000   0.000000  0.00
1399  H          H  1.0000   0.893895   0.045809   0.669353    1a       1
                            0.000000   0.000000   0.000000  0.00
1400  H          H  1.0000   0.790121   0.046012   0.667216    1a       1
                            0.000000   0.000000   0.000000  0.00
1401  H          H  1.0000   0.853317   0.077581   0.666991    1a       1
                            0.000000   0.000000   0.000000  0.00
1402  H          H  1.0000   0.764196   0.002478   0.671625    1a       1
                            0.000000   0.000000   0.000000  0.00
1403  H          H  1.0000   0.820045   0.142679   0.667963    1a       1
                            0.000000   0.000000   0.000000  0.00
1404  H          H  1.0000   0.862470   0.171535   0.665742    1a       1
                            0.000000   0.000000   0.000000  0.00
1405  H          H  1.0000   0.754780   0.105731   0.669781    1a       1
                            0.000000   0.000000   0.000000  0.00
1406  H          H  1.0000   0.714518   0.141002   0.671382    1a       1
                            0.000000   0.000000   0.000000  0.00
1407  H          H  1.0000   0.722111   0.038887   0.702979    1a       1
                            0.000000   0.000000   0.000000  0.00
1408  H          H  1.0000   0.821880   0.045670   0.702057    1a       1
                            0.000000   0.000000   0.000000  0.00
1409  H          H  1.0000   0.754234   0.081524   0.700978    1a       1
                            0.000000   0.000000   0.000000  0.00
1410  H          H  1.0000   0.857510   0.006826   0.701047    1a       1
                            0.000000   0.000000   0.000000  0.00
1411  H          H  1.0000   0.754727   0.181364   0.701850    1a       1
                            0.000000   0.000000   0.000000  0.00
1412  H          H  1.0000   0.849085   0.115821   0.704470    1a       1
                            0.000000   0.000000   0.000000  0.00
1413  H          H  1.0000   0.787109   0.139129   0.704073    1a       1
                            0.000000   0.000000   0.000000  0.00
1414  H          H  1.0000   0.885419   0.150745   0.704217    1a       1
                            0.000000   0.000000   0.000000  0.00
1415  C          C  1.0000   0.877129   0.142954   0.303871    1a       1
                            0.000000   0.000000   0.000000  0.00
1416  C          C  1.0000   0.854207   0.125818   0.302290    1a       1
                            0.000000   0.000000   0.000000  0.00
1417  C          C  1.0000   0.777468   0.143810   0.303697    1a       1
                            0.000000   0.000000   0.000000  0.00
1418  C          C  1.0000   0.756435   0.163335   0.303273    1a       1
                            0.000000   0.000000   0.000000  0.00
1419  C          C  1.0000   0.838586   0.043989   0.302449    1a       1
                            0.000000   0.000000   0.000000  0.00
1420  C          C  1.0000   0.734763   0.043673   0.304066    1a       1
                            0.000000   0.000000   0.000000  0.00
1421  C          C  1.0000   0.754602   0.064437   0.304476    1a       1
                            0.000000   0.000000   0.000000  0.00
1422  C          C  1.0000   0.860642   0.024601   0.301931    1a       1
                            0.000000   0.000000   0.000000  0.00
1423  C          C  1.0000   0.736460   0.143623   0.322822    1a       1
                            0.000000   0.000000   0.000000  0.00
1424  C          C  1.0000   0.755324   0.121860   0.322174    1a       1
                            0.000000   0.000000   0.000000  0.00
1425  C          C  1.0000   0.837939   0.140097   0.323207    1a       1
                            0.000000   0.000000   0.000000  0.00
1426  C          C  1.0000   0.858911   0.158942   0.324215    1a       1
                            0.000000   0.000000   0.000000  0.00
1427  C          C  1.0000   0.757651   0.020815   0.321882    1a       1
                            0.000000   0.000000   0.000000  0.00
1428  C          C  1.0000   0.780068   0.038761   0.320763    1a       1
                            0.000000   0.000000   0.000000  0.00
1429  C          C  1.0000   0.856798   0.061331   0.322818    1a       1
                            0.000000   0.000000   0.000000  0.00
1430  C          C  1.0000   0.879286   0.044131   0.321954    1a       1
                            0.000000   0.000000   0.000000  0.00
1431  C          C  1.0000   0.876821   0.042392   0.377429    1a       1
                            0.000000   0.000000   0.000000  0.00
1432  C          C  1.0000   0.775357   0.043828   0.377079    1a       1
                            0.000000   0.000000   0.000000  0.00
1433  C          C  1.0000   0.854692   0.060904   0.376459    1a       1
                            0.000000   0.000000   0.000000  0.00
1434  C          C  1.0000   0.756319   0.022427   0.377390    1a       1
                            0.000000   0.000000   0.000000  0.00
1435  C          C  1.0000   0.836606   0.142271   0.378094    1a       1
                            0.000000   0.000000   0.000000  0.00
1436  C          C  1.0000   0.855868   0.163408   0.378424    1a       1
                            0.000000   0.000000   0.000000  0.00
1437  C          C  1.0000   0.738037   0.145081   0.377390    1a       1
                            0.000000   0.000000   0.000000  0.00
1438  C          C  1.0000   0.758228   0.124177   0.377287    1a       1
                            0.000000   0.000000   0.000000  0.00
1439  C          C  1.0000   0.737389   0.040158   0.397437    1a       1
                            0.000000   0.000000   0.000000  0.00
1440  C          C  1.0000   0.757174   0.061078   0.397526    1a       1
                            0.000000   0.000000   0.000000  0.00
1441  C          C  1.0000   0.835460   0.041813   0.396287    1a       1
                            0.000000   0.000000   0.000000  0.00
1442  C          C  1.0000   0.857302   0.023562   0.397120    1a       1
                            0.000000   0.000000   0.000000  0.00
1443  C          C  1.0000   0.756561   0.162948   0.397479    1a       1
                            0.000000   0.000000   0.000000  0.00
1444  C          C  1.0000   0.856935   0.121417   0.396849    1a       1
                            0.000000   0.000000   0.000000  0.00
1445  C          C  1.0000   0.776926   0.142545   0.397235    1a       1
                            0.000000   0.000000   0.000000  0.00
1446  C          C  1.0000   0.876817   0.141684   0.397357    1a       1
                            0.000000   0.000000   0.000000  0.00
1447  C          C  1.0000   0.876045   0.144668   0.451858    1a       1
                            0.000000   0.000000   0.000000  0.00
1448  C          C  1.0000   0.856959   0.123462   0.452259    1a       1
                            0.000000   0.000000   0.000000  0.00
1449  C          C  1.0000   0.777499   0.144279   0.452407    1a       1
                            0.000000   0.000000   0.000000  0.00
1450  C          C  1.0000   0.758106   0.165042   0.453223    1a       1
                            0.000000   0.000000   0.000000  0.00
1451  C          C  1.0000   0.832196   0.038010   0.454640    1a       1
                            0.000000   0.000000   0.000000  0.00
1452  C          C  1.0000   0.736472   0.040870   0.451914    1a       1
                            0.000000   0.000000   0.000000  0.00
1453  C          C  1.0000   0.755217   0.062310   0.452537    1a       1
                            0.000000   0.000000   0.000000  0.00
1454  C          C  1.0000   0.853634   0.018858   0.454629    1a       1
                            0.000000   0.000000   0.000000  0.00
1455  C          C  1.0000   0.735709   0.142468   0.471335    1a       1
                            0.000000   0.000000   0.000000  0.00
1456  C          C  1.0000   0.755429   0.121815   0.470797    1a       1
                            0.000000   0.000000   0.000000  0.00
1457  C          C  1.0000   0.835468   0.143596   0.470800    1a       1
                            0.000000   0.000000   0.000000  0.00
1458  C          C  1.0000   0.855093   0.164530   0.470935    1a       1
                            0.000000   0.000000   0.000000  0.00
1459  C          C  1.0000   0.757983   0.019500   0.470627    1a       1
                            0.000000   0.000000   0.000000  0.00
1460  C          C  1.0000   0.776666   0.041448   0.471388    1a       1
                            0.000000   0.000000   0.000000  0.00
1461  C          C  1.0000   0.858780   0.065353   0.469533    1a       1
                            0.000000   0.000000   0.000000  0.00
1462  C          C  1.0000   0.879972   0.046056   0.469673    1a       1
                            0.000000   0.000000   0.000000  0.00
1463  C          C  1.0000   0.875722   0.042090   0.525916    1a       1
                            0.000000   0.000000   0.000000  0.00
1464  C          C  1.0000   0.773990   0.043370   0.526246    1a       1
                            0.000000   0.000000   0.000000  0.00
1465  C          C  1.0000   0.855947   0.063061   0.526362    1a       1
                            0.000000   0.000000   0.000000  0.00
1466  C          C  1.0000   0.756652   0.020517   0.527569    1a       1
                            0.000000   0.000000   0.000000  0.00
1467  C          C  1.0000   0.835470   0.142192   0.527092    1a       1
                            0.000000   0.000000   0.000000  0.00
1468  C          C  1.0000   0.853965   0.163645   0.527281    1a       1
                            0.000000   0.000000   0.000000  0.00
1469  C          C  1.0000   0.733413   0.140202   0.528632    1a       1
                            0.000000   0.000000   0.000000  0.00
1470  C          C  1.0000   0.753708   0.121062   0.527918    1a       1
                            0.000000   0.000000   0.000000  0.00
1471  C          C  1.0000   0.736435   0.040750   0.546576    1a       1
                            0.000000   0.000000   0.000000  0.00
1472  C          C  1.0000   0.755751   0.061494   0.546539    1a       1
                            0.000000   0.000000   0.000000  0.00
1473  C          C  1.0000   0.836289   0.043316   0.545850    1a       1
                            0.000000   0.000000   0.000000  0.00
1474  C          C  1.0000   0.855620   0.022343   0.545676    1a       1
                            0.000000   0.000000   0.000000  0.00
1475  C          C  1.0000   0.757377   0.162872   0.546206    1a       1
                            0.000000   0.000000   0.000000  0.00
1476  C          C  1.0000   0.856228   0.121580   0.545674    1a       1
                            0.000000   0.000000   0.000000  0.00
1477  C          C  1.0000   0.777559   0.143750   0.545760    1a       1
                            0.000000   0.000000   0.000000  0.00
1478  C          C  1.0000   0.877005   0.141160   0.545084    1a       1
                            0.000000   0.000000   0.000000  0.00
1479  C          C  1.0000   0.876334   0.142781   0.600981    1a       1
                            0.000000   0.000000   0.000000  0.00
1480  C          C  1.0000   0.856976   0.121608   0.600937    1a       1
                            0.000000   0.000000   0.000000  0.00
1481  C          C  1.0000   0.776749   0.144041   0.601707    1a       1
                            0.000000   0.000000   0.000000  0.00
1482  C          C  1.0000   0.756510   0.164242   0.602270    1a       1
                            0.000000   0.000000   0.000000  0.00
1483  C          C  1.0000   0.835555   0.040558   0.600953    1a       1
                            0.000000   0.000000   0.000000  0.00
1484  C          C  1.0000   0.733939   0.044890   0.602210    1a       1
                            0.000000   0.000000   0.000000  0.00
1485  C          C  1.0000   0.753995   0.065143   0.602333    1a       1
                            0.000000   0.000000   0.000000  0.00
1486  C          C  1.0000   0.856975   0.021424   0.600608    1a       1
                            0.000000   0.000000   0.000000  0.00
1487  C          C  1.0000   0.737283   0.144109   0.621729    1a       1
                            0.000000   0.000000   0.000000  0.00
1488  C          C  1.0000   0.758108   0.124192   0.621617    1a       1
                            0.000000   0.000000   0.000000  0.00
1489  C          C  1.0000   0.835224   0.142242   0.619833    1a       1
                            0.000000   0.000000   0.000000  0.00
1490  C          C  1.0000   0.855293   0.162822   0.619652    1a       1
                            0.000000   0.000000   0.000000  0.00
1491  C          C  1.0000   0.760278   0.018398   0.617342    1a       1
                            0.000000   0.000000   0.000000  0.00
1492  C          C  1.0000   0.780089   0.038629   0.617733    1a       1
                            0.000000   0.000000   0.000000  0.00
1493  C          C  1.0000   0.855669   0.061481   0.619907    1a       1
                            0.000000   0.000000   0.000000  0.00
1494  C          C  1.0000   0.874880   0.040289   0.620866    1a       1
                            0.000000   0.000000   0.000000  0.00
1495  C          C  1.0000   0.874955   0.041943   0.674358    1a       1
                            0.000000   0.000000   0.000000  0.00
1496  C          C  1.0000   0.775741   0.043830   0.675403    1a       1
                            0.000000   0.000000   0.000000  0.00
1497  C          C  1.0000   0.854087   0.061676   0.674180    1a       1
                            0.000000   0.000000   0.000000  0.00
1498  C          C  1.0000   0.757430   0.022283   0.675814    1a       1
                            0.000000   0.000000   0.000000  0.00
1499  C          C  1.0000   0.836074   0.143368   0.675444    1a       1
                            0.000000   0.000000   0.000000  0.00
1500  C          C  1.0000   0.856026   0.163468   0.675483    1a       1
                            0.000000   0.000000   0.000000  0.00
1501  C          C  1.0000   0.734509   0.143420   0.676241    1a       1
                            0.000000   0.000000   0.000000  0.00
1502  C          C  1.0000   0.754898   0.123190   0.676353    1a       1
                            0.000000   0.000000   0.000000  0.00
1503  C          C  1.0000   0.736534   0.041740   0.694996    1a       1
                            0.000000   0.000000   0.000000  0.00
1504  C          C  1.0000   0.755748   0.063128   0.695098    1a       1
                            0.000000   0.000000   0.000000  0.00
1505  C          C  1.0000   0.839211   0.046403   0.695492    1a       1
                            0.000000   0.000000   0.000000  0.00
1506  C          C  1.0000   0.859550   0.026070   0.695549    1a       1
                            0.000000   0.000000   0.000000  0.00
1507  C          C  1.0000   0.754514   0.163530   0.695440    1a       1
                            0.000000   0.000000   0.000000  0.00
1508  C          C  1.0000   0.855431   0.124153   0.695135    1a       1
                            0.000000   0.000000   0.000000  0.00
1509  C          C  1.0000   0.775676   0.143903   0.695162    1a       1
                            0.000000   0.000000   0.000000  0.00
1510  C          C  1.0000   0.875976   0.143931   0.694986    1a       1
                            0.000000   0.000000   0.000000  0.00
1511  N         N1  1.0000   0.737594   0.163111   0.313515    1a       1
                            0.000000   0.000000   0.000000  0.00
1512  N         N1  1.0000   0.775391   0.122661   0.312600    1a       1
                            0.000000   0.000000   0.000000  0.00
1513  N         N2  1.0000   0.836380   0.123355   0.312529    1a       1
                            0.000000   0.000000   0.000000  0.00
1514  N         N2  1.0000   0.877550   0.159848   0.314432    1a       1
                            0.000000   0.000000   0.000000  0.00
1515  N         N2  1.0000   0.737138   0.022744   0.312835    1a       1
                            0.000000   0.000000   0.000000  0.00
1516  N         N1  1.0000   0.837889   0.061451   0.312879    1a       1
                            0.000000   0.000000   0.000000  0.00
1517  N         N2  1.0000   0.777011   0.060815   0.312431    1a       1
                            0.000000   0.000000   0.000000  0.00
1518  N         N1  1.0000   0.879444   0.025438   0.311934    1a       1
                            0.000000   0.000000   0.000000  0.00
1519  N         N2  1.0000   0.775020   0.062003   0.387271    1a       1
                            0.000000   0.000000   0.000000  0.00
1520  N         N1  1.0000   0.876878   0.024226   0.387550    1a       1
                            0.000000   0.000000   0.000000  0.00
1521  N         N1  1.0000   0.835817   0.060365   0.386401    1a       1
                            0.000000   0.000000   0.000000  0.00
1522  N         N2  1.0000   0.736530   0.023155   0.386941    1a       1
                            0.000000   0.000000   0.000000  0.00
1523  N         N2  1.0000   0.837618   0.122313   0.387197    1a       1
                            0.000000   0.000000   0.000000  0.00
1524  N         N1  1.0000   0.737692   0.163026   0.387748    1a       1
                            0.000000   0.000000   0.000000  0.00
1525  N         N1  1.0000   0.775908   0.123057   0.387602    1a       1
                            0.000000   0.000000   0.000000  0.00
1526  N         N2  1.0000   0.875267   0.162323   0.388320    1a       1
                            0.000000   0.000000   0.000000  0.00
1527  N         N1  1.0000   0.737477   0.163055   0.462432    1a       1
                            0.000000   0.000000   0.000000  0.00
1528  N         N1  1.0000   0.775593   0.123752   0.461380    1a       1
                            0.000000   0.000000   0.000000  0.00
1529  N         N2  1.0000   0.837767   0.122979   0.461923    1a       1
                            0.000000   0.000000   0.000000  0.00
1530  N         N2  1.0000   0.874854   0.163868   0.461569    1a       1
                            0.000000   0.000000   0.000000  0.00
1531  N         N2  1.0000   0.738309   0.020871   0.461205    1a       1
                            0.000000   0.000000   0.000000  0.00
1532  N         N1  1.0000   0.836027   0.060867   0.462119    1a       1
                            0.000000   0.000000   0.000000  0.00
1533  N         N2  1.0000   0.774906   0.061753   0.462018    1a       1
                            0.000000   0.000000   0.000000  0.00
1534  N         N1  1.0000   0.876453   0.023294   0.461953    1a       1
                            0.000000   0.000000   0.000000  0.00
1535  N         N2  1.0000   0.773909   0.062176   0.536159    1a       1
                            0.000000   0.000000   0.000000  0.00
1536  N         N1  1.0000   0.875783   0.024195   0.536477    1a       1
                            0.000000   0.000000   0.000000  0.00
1537  N         N1  1.0000   0.835707   0.061832   0.535772    1a       1
                            0.000000   0.000000   0.000000  0.00
1538  N         N2  1.0000   0.735882   0.022063   0.536503    1a       1
                            0.000000   0.000000   0.000000  0.00
1539  N         N2  1.0000   0.835722   0.123192   0.536749    1a       1
                            0.000000   0.000000   0.000000  0.00
1540  N         N1  1.0000   0.737298   0.161761   0.536940    1a       1
                            0.000000   0.000000   0.000000  0.00
1541  N         N1  1.0000   0.775085   0.123067   0.536815    1a       1
                            0.000000   0.000000   0.000000  0.00
1542  N         N2  1.0000   0.874866   0.162311   0.536216    1a       1
                            0.000000   0.000000   0.000000  0.00
1543  N         N1  1.0000   0.737630   0.163465   0.611940    1a       1
                            0.000000   0.000000   0.000000  0.00
1544  N         N1  1.0000   0.775607   0.123909   0.611191    1a       1
                            0.000000   0.000000   0.000000  0.00
1545  N         N2  1.0000   0.836220   0.123095   0.610054    1a       1
                            0.000000   0.000000   0.000000  0.00
1546  N         N2  1.0000   0.874979   0.161985   0.610440    1a       1
                            0.000000   0.000000   0.000000  0.00
1547  N         N2  1.0000   0.736997   0.023332   0.610396    1a       1
                            0.000000   0.000000   0.000000  0.00
1548  N         N1  1.0000   0.836623   0.060909   0.610199    1a       1
                            0.000000   0.000000   0.000000  0.00
1549  N         N2  1.0000   0.776128   0.061602   0.610338    1a       1
                            0.000000   0.000000   0.000000  0.00
1550  N         N1  1.0000   0.876636   0.023232   0.610261    1a       1
                            0.000000   0.000000   0.000000  0.00
1551  N         N2  1.0000   0.774729   0.062959   0.685136    1a       1
                            0.000000   0.000000   0.000000  0.00
1552  N         N1  1.0000   0.877213   0.025158   0.685150    1a       1
                            0.000000   0.000000   0.000000  0.00
1553  N         N1  1.0000   0.836804   0.062936   0.684772    1a       1
                            0.000000   0.000000   0.000000  0.00
1554  N         N2  1.0000   0.737868   0.022367   0.685277    1a       1
                            0.000000   0.000000   0.000000  0.00
1555  N         N2  1.0000   0.836584   0.123950   0.685142    1a       1
                            0.000000   0.000000   0.000000  0.00
1556  N         N1  1.0000   0.735096   0.162844   0.685876    1a       1
                            0.000000   0.000000   0.000000  0.00
1557  N         N1  1.0000   0.775065   0.123868   0.685717    1a       1
                            0.000000   0.000000   0.000000  0.00
1558  N         N2  1.0000   0.875995   0.162209   0.684755    1a       1
                            0.000000   0.000000   0.000000  0.00
1559 Ni         Ni  1.0000   0.807006   0.092035   0.312734    1a       1
                            0.000000   0.000000   0.000000  0.00
1560 Ni         Ni  1.0000   0.706307   0.193516   0.313512    1a       1
                            0.000000   0.000000   0.000000  0.00
1561 Ni         Ni  1.0000   0.806630   0.092147   0.387224    1a       1
                            0.000000   0.000000   0.000000  0.00
1562 Ni         Ni  1.0000   0.707548   0.193718   0.387888    1a       1
                            0.000000   0.000000   0.000000  0.00
1563 Ni         Ni  1.0000   0.806012   0.092342   0.461744    1a       1
                            0.000000   0.000000   0.000000  0.00
1564 Ni         Ni  1.0000   0.706670   0.191979   0.462450    1a       1
                            0.000000   0.000000   0.000000  0.00
1565 Ni         Ni  1.0000   0.805048   0.092449   0.536617    1a       1
                            0.000000   0.000000   0.000000  0.00
1566 Ni         Ni  1.0000   0.706636   0.193098   0.537118    1a       1
                            0.000000   0.000000   0.000000  0.00
1567 Ni         Ni  1.0000   0.806353   0.092209   0.610500    1a       1
                            0.000000   0.000000   0.000000  0.00
1568 Ni         Ni  1.0000   0.705811   0.192781   0.611077    1a       1
                            0.000000   0.000000   0.000000  0.00
1569 Ni         Ni  1.0000   0.805578   0.093227   0.685022    1a       1
                            0.000000   0.000000   0.000000  0.00
1570 Ni         Ni  1.0000   0.706068   0.193625   0.685519    1a       1
                            0.000000   0.000000   0.000000  0.00
1571 Al         Al  1.0000   0.803408   0.094120   0.349980    1a       1
                            0.000000   0.000000   0.000000  0.00
1572 Al         Al  1.0000   0.905222   0.995002   0.349431    1a       1
                            0.000000   0.000000   0.000000  0.00
1573 Al         Al  1.0000   0.806935   0.092685   0.424910    1a       1
                            0.000000   0.000000   0.000000  0.00
1574 Al         Al  1.0000   0.909381   0.193349   0.425110    1a       1
                            0.000000   0.000000   0.000000  0.00
1575 Al         Al  1.0000   0.804913   0.092826   0.498903    1a       1
                            0.000000   0.000000   0.000000  0.00
1576 Al         Al  1.0000   0.909965   0.994141   0.499327    1a       1
                            0.000000   0.000000   0.000000  0.00
1577 Al         Al  1.0000   0.805818   0.092363   0.573429    1a       1
                            0.000000   0.000000   0.000000  0.00
1578 Al         Al  1.0000   0.905462   0.194336   0.573607    1a       1
                            0.000000   0.000000   0.000000  0.00
1579 Al         Al  1.0000   0.805043   0.093402   0.647820    1a       1
                            0.000000   0.000000   0.000000  0.00
1580 Al         Al  1.0000   0.907310   0.994915   0.647981    1a       1
                            0.000000   0.000000   0.000000  0.00
1581  F         F2  1.0000   0.005924   0.289688   0.292979    1a       1
                            0.000000   0.000000   0.000000  0.00
1582  F         F2  1.0000   0.106940   0.191380   0.292529    1a       1
                            0.000000   0.000000   0.000000  0.00
1583  F         F2  1.0000   0.007633   0.290998   0.332295    1a       1
                            0.000000   0.000000   0.000000  0.00
1584  F         F2  1.0000   0.107159   0.392755   0.331924    1a       1
                            0.000000   0.000000   0.000000  0.00
1585  F         F1  1.0000   0.875370   0.399208   0.349574    1a       1
                            0.000000   0.000000   0.000000  0.00
1586  F         F1  1.0000   0.991559   0.261191   0.349134    1a       1
                            0.000000   0.000000   0.000000  0.00
1587  F         F1  1.0000   0.993325   0.322765   0.348459    1a       1
                            0.000000   0.000000   0.000000  0.00
1588  F         F1  1.0000   0.044548   0.291759   0.349386    1a       1
                            0.000000   0.000000   0.000000  0.00
1589  F         F1  1.0000   0.131686   0.369497   0.350824    1a       1
                            0.000000   0.000000   0.000000  0.00
1590  F         F1  1.0000   0.895738   0.154409   0.350469    1a       1
                            0.000000   0.000000   0.000000  0.00
1591  F         F2  1.0000   0.007804   0.292479   0.368125    1a       1
                            0.000000   0.000000   0.000000  0.00
1592  F         F2  1.0000   0.908973   0.393824   0.367844    1a       1
                            0.000000   0.000000   0.000000  0.00
1593  F         F2  1.0000   0.007612   0.292762   0.406729    1a       1
                            0.000000   0.000000   0.000000  0.00
1594  F         F2  1.0000   0.106256   0.193517   0.406759    1a       1
                            0.000000   0.000000   0.000000  0.00
1595  F         F1  1.0000   0.938674   0.212996   0.425764    1a       1
                            0.000000   0.000000   0.000000  0.00
1596  F         F1  1.0000   0.029535   0.266617   0.424433    1a       1
                            0.000000   0.000000   0.000000  0.00
1597  F         F1  1.0000   0.019027   0.326270   0.423986    1a       1
                            0.000000   0.000000   0.000000  0.00
1598  F         F1  1.0000   0.891349   0.362416   0.425263    1a       1
                            0.000000   0.000000   0.000000  0.00
1599  F         F1  1.0000   0.118474   0.227194   0.425137    1a       1
                            0.000000   0.000000   0.000000  0.00
1600  F         F1  1.0000   0.971289   0.287335   0.423140    1a       1
                            0.000000   0.000000   0.000000  0.00
1601  F         F2  1.0000   0.006385   0.294163   0.442456    1a       1
                            0.000000   0.000000   0.000000  0.00
1602  F         F2  1.0000   0.104927   0.194156   0.442842    1a       1
                            0.000000   0.000000   0.000000  0.00
1603  F         F2  1.0000   0.007611   0.293737   0.481381    1a       1
                            0.000000   0.000000   0.000000  0.00
1604  F         F2  1.0000   0.106931   0.392710   0.480548    1a       1
                            0.000000   0.000000   0.000000  0.00
1605  F         F1  1.0000   0.875355   0.372853   0.498469    1a       1
                            0.000000   0.000000   0.000000  0.00
1606  F         F1  1.0000   0.975096   0.278873   0.499270    1a       1
                            0.000000   0.000000   0.000000  0.00
1607  F         F1  1.0000   0.008009   0.329297   0.499273    1a       1
                            0.000000   0.000000   0.000000  0.00
1608  F         F1  1.0000   0.035709   0.274602   0.499372    1a       1
                            0.000000   0.000000   0.000000  0.00
1609  F         F1  1.0000   0.075248   0.405720   0.496811    1a       1
                            0.000000   0.000000   0.000000  0.00
1610  F         F1  1.0000   0.927964   0.215833   0.499621    1a       1
                            0.000000   0.000000   0.000000  0.00
1611  F         F2  1.0000   0.006846   0.293180   0.517213    1a       1
                            0.000000   0.000000   0.000000  0.00
1612  F         F2  1.0000   0.905324   0.392918   0.516526    1a       1
                            0.000000   0.000000   0.000000  0.00
1613  F         F2  1.0000   0.004096   0.291774   0.555913    1a       1
                            0.000000   0.000000   0.000000  0.00
1614  F         F2  1.0000   0.107017   0.192432   0.556389    1a       1
                            0.000000   0.000000   0.000000  0.00
1615  F         F1  1.0000   0.873061   0.182354   0.573504    1a       1
                            0.000000   0.000000   0.000000  0.00
1616  F         F1  1.0000   0.027174   0.317634   0.575390    1a       1
                            0.000000   0.000000   0.000000  0.00
1617  F         F1  1.0000   0.969671   0.298050   0.574023    1a       1
                            0.000000   0.000000   0.000000  0.00
1618  F         F1  1.0000   0.933739   0.374029   0.572511    1a       1
                            0.000000   0.000000   0.000000  0.00
1619  F         F1  1.0000   0.139172   0.173837   0.574434    1a       1
                            0.000000   0.000000   0.000000  0.00
1620  F         F1  1.0000   0.016249   0.259259   0.573243    1a       1
                            0.000000   0.000000   0.000000  0.00
1621  F         F2  1.0000   0.005184   0.291453   0.591495    1a       1
                            0.000000   0.000000   0.000000  0.00
1622  F         F2  1.0000   0.107466   0.192218   0.592070    1a       1
                            0.000000   0.000000   0.000000  0.00
1623  F         F2  1.0000   0.007563   0.293795   0.630250    1a       1
                            0.000000   0.000000   0.000000  0.00
1624  F         F2  1.0000   0.107418   0.392686   0.629400    1a       1
                            0.000000   0.000000   0.000000  0.00
1625  F         F1  1.0000   0.879047   0.371343   0.648203    1a       1
                            0.000000   0.000000   0.000000  0.00
1626  F         F1  1.0000   0.972931   0.287850   0.648580    1a       1
                            0.000000   0.000000   0.000000  0.00
1627  F         F1  1.0000   0.020108   0.327286   0.648959    1a       1
                            0.000000   0.000000   0.000000  0.00
1628  F         F1  1.0000   0.031925   0.267159   0.648463    1a       1
                            0.000000   0.000000   0.000000  0.00
1629  F         F1  1.0000   0.135226   0.410404   0.647343    1a       1
                            0.000000   0.000000   0.000000  0.00
1630  F         F1  1.0000   0.875784   0.211252   0.648919    1a       1
                            0.000000   0.000000   0.000000  0.00
1631  F         F2  1.0000   0.007456   0.294723   0.665925    1a       1
                            0.000000   0.000000   0.000000  0.00
1632  F         F2  1.0000   0.906338   0.393343   0.664820    1a       1
                            0.000000   0.000000   0.000000  0.00
1633  F         F2  1.0000   0.003489   0.292995   0.704964    1a       1
                            0.000000   0.000000   0.000000  0.00
1634  F         F2  1.0000   0.107421   0.194651   0.705194    1a       1
                            0.000000   0.000000   0.000000  0.00
1635  H          H  1.0000   0.091480   0.346235   0.294179    1a       1
                            0.000000   0.000000   0.000000  0.00
1636  H          H  1.0000   0.989285   0.336966   0.294247    1a       1
                            0.000000   0.000000   0.000000  0.00
1637  H          H  1.0000   0.055235   0.307739   0.294222    1a       1
                            0.000000   0.000000   0.000000  0.00
1638  H          H  1.0000   0.959291   0.381106   0.297242    1a       1
                            0.000000   0.000000   0.000000  0.00
1639  H          H  1.0000   0.023672   0.245985   0.293985    1a       1
                            0.000000   0.000000   0.000000  0.00
1640  H          H  1.0000   0.060013   0.208043   0.294791    1a       1
                            0.000000   0.000000   0.000000  0.00
1641  H          H  1.0000   0.915654   0.245084   0.299729    1a       1
                            0.000000   0.000000   0.000000  0.00
1642  H          H  1.0000   0.958938   0.274484   0.295214    1a       1
                            0.000000   0.000000   0.000000  0.00
1643  H          H  1.0000   0.921796   0.341568   0.329560    1a       1
                            0.000000   0.000000   0.000000  0.00
1644  H          H  1.0000   0.956217   0.302692   0.328357    1a       1
                            0.000000   0.000000   0.000000  0.00
1645  H          H  1.0000   0.020809   0.339899   0.328588    1a       1
                            0.000000   0.000000   0.000000  0.00
1646  H          H  1.0000   0.055809   0.379631   0.328184    1a       1
                            0.000000   0.000000   0.000000  0.00
1647  H          H  1.0000   0.959183   0.203759   0.328622    1a       1
                            0.000000   0.000000   0.000000  0.00
1648  H          H  1.0000   0.057860   0.278876   0.328937    1a       1
                            0.000000   0.000000   0.000000  0.00
1649  H          H  1.0000   0.997945   0.233393   0.325190    1a       1
                            0.000000   0.000000   0.000000  0.00
1650  H          H  1.0000   0.100674   0.249317   0.323822    1a       1
                            0.000000   0.000000   0.000000  0.00
1651  H          H  1.0000   0.097610   0.247099   0.372942    1a       1
                            0.000000   0.000000   0.000000  0.00
1652  H          H  1.0000   0.994861   0.241346   0.370955    1a       1
                            0.000000   0.000000   0.000000  0.00
1653  H          H  1.0000   0.059167   0.284159   0.372751    1a       1
                            0.000000   0.000000   0.000000  0.00
1654  H          H  1.0000   0.961298   0.202423   0.373595    1a       1
                            0.000000   0.000000   0.000000  0.00
1655  H          H  1.0000   0.024402   0.339885   0.369708    1a       1
                            0.000000   0.000000   0.000000  0.00
1656  H          H  1.0000   0.049262   0.386404   0.375975    1a       1
                            0.000000   0.000000   0.000000  0.00
1657  H          H  1.0000   0.959629   0.307584   0.370116    1a       1
                            0.000000   0.000000   0.000000  0.00
1658  H          H  1.0000   0.916869   0.338748   0.373539    1a       1
                            0.000000   0.000000   0.000000  0.00
1659  H          H  1.0000   0.925996   0.240284   0.405761    1a       1
                            0.000000   0.000000   0.000000  0.00
1660  H          H  1.0000   0.019955   0.241149   0.403997    1a       1
                            0.000000   0.000000   0.000000  0.00
1661  H          H  1.0000   0.953659   0.283903   0.401720    1a       1
                            0.000000   0.000000   0.000000  0.00
1662  H          H  1.0000   0.053549   0.203472   0.402313    1a       1
                            0.000000   0.000000   0.000000  0.00
1663  H          H  1.0000   0.963925   0.384656   0.399902    1a       1
                            0.000000   0.000000   0.000000  0.00
1664  H          H  1.0000   0.061427   0.302591   0.401671    1a       1
                            0.000000   0.000000   0.000000  0.00
1665  H          H  1.0000   0.992148   0.342616   0.404631    1a       1
                            0.000000   0.000000   0.000000  0.00
1666  H          H  1.0000   0.094315   0.343537   0.404100    1a       1
                            0.000000   0.000000   0.000000  0.00
1667  H          H  1.0000   0.096915   0.341671   0.446676    1a       1
                            0.000000   0.000000   0.000000  0.00
1668  H          H  1.0000   0.994730   0.344899   0.445913    1a       1
                            0.000000   0.000000   0.000000  0.00
1669  H          H  1.0000   0.054968   0.306558   0.444467    1a       1
                            0.000000   0.000000   0.000000  0.00
1670  H          H  1.0000   0.956923   0.382617   0.445477    1a       1
                            0.000000   0.000000   0.000000  0.00
1671  H          H  1.0000   0.018210   0.242058   0.446335    1a       1
                            0.000000   0.000000   0.000000  0.00
1672  H          H  1.0000   0.052285   0.201526   0.448816    1a       1
                            0.000000   0.000000   0.000000  0.00
1673  H          H  1.0000   0.916489   0.247796   0.447205    1a       1
                            0.000000   0.000000   0.000000  0.00
1674  H          H  1.0000   0.950926   0.285077   0.449210    1a       1
                            0.000000   0.000000   0.000000  0.00
1675  H          H  1.0000   0.920130   0.345293   0.478856    1a       1
                            0.000000   0.000000   0.000000  0.00
1676  H          H  1.0000   0.958632   0.310417   0.479527    1a       1
                            0.000000   0.000000   0.000000  0.00
1677  H          H  1.0000   0.020501   0.345665   0.476533    1a       1
                            0.000000   0.000000   0.000000  0.00
1678  H          H  1.0000   0.056500   0.381047   0.477242    1a       1
                            0.000000   0.000000   0.000000  0.00
1679  H          H  1.0000   0.956823   0.207964   0.478841    1a       1
                            0.000000   0.000000   0.000000  0.00
1680  H          H  1.0000   0.057493   0.281392   0.477820    1a       1
                            0.000000   0.000000   0.000000  0.00
1681  H          H  1.0000   0.996693   0.241851   0.476400    1a       1
                            0.000000   0.000000   0.000000  0.00
1682  H          H  1.0000   0.095102   0.246104   0.477258    1a       1
                            0.000000   0.000000   0.000000  0.00
1683  H          H  1.0000   0.094912   0.245481   0.521968    1a       1
                            0.000000   0.000000   0.000000  0.00
1684  H          H  1.0000   0.988504   0.246522   0.517899    1a       1
                            0.000000   0.000000   0.000000  0.00
1685  H          H  1.0000   0.056206   0.282209   0.521617    1a       1
                            0.000000   0.000000   0.000000  0.00
1686  H          H  1.0000   0.957472   0.203756   0.521395    1a       1
                            0.000000   0.000000   0.000000  0.00
1687  H          H  1.0000   0.014253   0.346466   0.522956    1a       1
                            0.000000   0.000000   0.000000  0.00
1688  H          H  1.0000   0.055809   0.378549   0.519963    1a       1
                            0.000000   0.000000   0.000000  0.00
1689  H          H  1.0000   0.955588   0.304152   0.520912    1a       1
                            0.000000   0.000000   0.000000  0.00
1690  H          H  1.0000   0.921562   0.345256   0.518726    1a       1
                            0.000000   0.000000   0.000000  0.00
1691  H          H  1.0000   0.914401   0.245515   0.550942    1a       1
                            0.000000   0.000000   0.000000  0.00
1692  H          H  1.0000   0.017149   0.240096   0.552318    1a       1
                            0.000000   0.000000   0.000000  0.00
1693  H          H  1.0000   0.954350   0.280232   0.553034    1a       1
                            0.000000   0.000000   0.000000  0.00
1694  H          H  1.0000   0.057390   0.205899   0.553138    1a       1
                            0.000000   0.000000   0.000000  0.00
1695  H          H  1.0000   0.960061   0.385672   0.549680    1a       1
                            0.000000   0.000000   0.000000  0.00
1696  H          H  1.0000   0.057730   0.303084   0.551288    1a       1
                            0.000000   0.000000   0.000000  0.00
1697  H          H  1.0000   0.989820   0.341822   0.554400    1a       1
                            0.000000   0.000000   0.000000  0.00
1698  H          H  1.0000   0.094984   0.337301   0.550857    1a       1
                            0.000000   0.000000   0.000000  0.00
1699  H          H  1.0000   0.095252   0.339031   0.594705    1a       1
                            0.000000   0.000000   0.000000  0.00
1700  H          H  1.0000   0.993614   0.341527   0.593917    1a       1
                            0.000000   0.000000   0.000000  0.00
1701  H          H  1.0000   0.059605   0.301372   0.596681    1a       1
                            0.000000   0.000000   0.000000  0.00
1702  H          H  1.0000   0.957283   0.379926   0.593651    1a       1
                            0.000000   0.000000   0.000000  0.00
1703  H          H  1.0000   0.018731   0.237305   0.596508    1a       1
                            0.000000   0.000000   0.000000  0.00
1704  H          H  1.0000   0.060104   0.207007   0.594284    1a       1
                            0.000000   0.000000   0.000000  0.00
1705  H          H  1.0000   0.916075   0.245901   0.596161    1a       1
                            0.000000   0.000000   0.000000  0.00
1706  H          H  1.0000   0.953188   0.281882   0.595924    1a       1
                            0.000000   0.000000   0.000000  0.00
1707  H          H  1.0000   0.917141   0.340897   0.625401    1a       1
                            0.000000   0.000000   0.000000  0.00
1708  H          H  1.0000   0.955388   0.304157   0.626520    1a       1
                            0.000000   0.000000   0.000000  0.00
1709  H          H  1.0000   0.019624   0.344687   0.626316    1a       1
                            0.000000   0.000000   0.000000  0.00
1710  H          H  1.0000   0.058108   0.379946   0.626031    1a       1
                            0.000000   0.000000   0.000000  0.00
1711  H          H  1.0000   0.957329   0.204219   0.626559    1a       1
                            0.000000   0.000000   0.000000  0.00
1712  H          H  1.0000   0.057830   0.280307   0.627086    1a       1
                            0.000000   0.000000   0.000000  0.00
1713  H          H  1.0000   0.996790   0.237831   0.624935    1a       1
                            0.000000   0.000000   0.000000  0.00
1714  H          H  1.0000   0.096536   0.245481   0.626028    1a       1
                            0.000000   0.000000   0.000000  0.00
1715  H          H  1.0000   0.086710   0.238106   0.666986    1a       1
                            0.000000   0.000000   0.000000  0.00
1716  H          H  1.0000   0.986187   0.247519   0.666238    1a       1
                            0.000000   0.000000   0.000000  0.00
1717  H          H  1.0000   0.058483   0.282641   0.670561    1a       1
                            0.000000   0.000000   0.000000  0.00
1718  H          H  1.0000   0.955405   0.207934   0.668054    1a       1
                            0.000000   0.000000   0.000000  0.00
1719  H          H  1.0000   0.015308   0.345851   0.669286    1a       1
                            0.000000   0.000000   0.000000  0.00
1720  H          H  1.0000   0.056197   0.380219   0.667895    1a       1
                            0.000000   0.000000   0.000000  0.00
1721  H          H  1.0000   0.951103   0.301043   0.671042    1a       1
                            0.000000   0.000000   0.000000  0.00
1722  H          H  1.0000   0.920803   0.344492   0.666743    1a       1
                            0.000000   0.000000   0.000000  0.00
1723  H          H  1.0000   0.924458   0.240387   0.703218    1a       1
                            0.000000   0.000000   0.000000  0.00
1724  H          H  1.0000   0.027092   0.251924   0.704874    1a       1
                            0.000000   0.000000   0.000000  0.00
1725  H          H  1.0000   0.957347   0.281661   0.700932    1a       1
                            0.000000   0.000000   0.000000  0.00
1726  H          H  1.0000   0.058914   0.209385   0.702951    1a       1
                            0.000000   0.000000   0.000000  0.00
1727  H          H  1.0000   0.961143   0.384572   0.697200    1a       1
                            0.000000   0.000000   0.000000  0.00
1728  H          H  1.0000   0.052922   0.308824   0.702596    1a       1
                            0.000000   0.000000   0.000000  0.00
1729  H          H  1.0000   0.991750   0.342370   0.700930    1a       1
                            0.000000   0.000000   0.000000  0.00
1730  H          H  1.0000   0.085106   0.349225   0.703770    1a       1
                            0.000000   0.000000   0.000000  0.00
1731  C          C  1.0000   0.077011   0.342990   0.302265    1a       1
                            0.000000   0.000000   0.000000  0.00
1732  C          C  1.0000   0.055207   0.324349   0.301248    1a       1
                            0.000000   0.000000   0.000000  0.00
1733  C          C  1.0000   0.977509   0.341459   0.303066    1a       1
                            0.000000   0.000000   0.000000  0.00
1734  C          C  1.0000   0.957138   0.362031   0.303293    1a       1
                            0.000000   0.000000   0.000000  0.00
1735  C          C  1.0000   0.037683   0.242837   0.302319    1a       1
                            0.000000   0.000000   0.000000  0.00
1736  C          C  1.0000   0.935326   0.242341   0.304309    1a       1
                            0.000000   0.000000   0.000000  0.00
1737  C          C  1.0000   0.955853   0.261961   0.303834    1a       1
                            0.000000   0.000000   0.000000  0.00
1738  C          C  1.0000   0.057680   0.222095   0.302561    1a       1
                            0.000000   0.000000   0.000000  0.00
1739  C          C  1.0000   0.936989   0.341099   0.321934    1a       1
                            0.000000   0.000000   0.000000  0.00
1740  C          C  1.0000   0.957336   0.321271   0.322275    1a       1
                            0.000000   0.000000   0.000000  0.00
1741  C          C  1.0000   0.038207   0.340812   0.322049    1a       1
                            0.000000   0.000000   0.000000  0.00
1742  C          C  1.0000   0.058845   0.360612   0.322623    1a       1
                            0.000000   0.000000   0.000000  0.00
1743  C          C  1.0000   0.956223   0.222660   0.323507    1a       1
                            0.000000   0.000000   0.000000  0.00
1744  C          C  1.0000   0.978233   0.240060   0.321964    1a       1
                            0.000000   0.000000   0.000000  0.00
1745  C          C  1.0000   0.057509   0.262487   0.321744    1a       1
                            0.000000   0.000000   0.000000  0.00
1746  C          C  1.0000   0.080074   0.244639   0.320278    1a       1
                            0.000000   0.000000   0.000000  0.00
1747  C          C  1.0000   0.079159   0.245049   0.378658    1a       1
                            0.000000   0.000000   0.000000  0.00
1748  C          C  1.0000   0.979776   0.240787   0.379073    1a       1
                            0.000000   0.000000   0.000000  0.00
1749  C          C  1.0000   0.059208   0.265545   0.379013    1a       1
                            0.000000   0.000000   0.000000  0.00
1750  C          C  1.0000   0.959828   0.220301   0.379681    1a       1
                            0.000000   0.000000   0.000000  0.00
1751  C          C  1.0000   0.035244   0.344351   0.378505    1a       1
                            0.000000   0.000000   0.000000  0.00
1752  C          C  1.0000   0.054478   0.365568   0.379076    1a       1
                            0.000000   0.000000   0.000000  0.00
1753  C          C  1.0000   0.937280   0.344488   0.377303    1a       1
                            0.000000   0.000000   0.000000  0.00
1754  C          C  1.0000   0.957837   0.324172   0.377372    1a       1
                            0.000000   0.000000   0.000000  0.00
1755  C          C  1.0000   0.935842   0.245159   0.396330    1a       1
                            0.000000   0.000000   0.000000  0.00
1756  C          C  1.0000   0.954974   0.266349   0.395428    1a       1
                            0.000000   0.000000   0.000000  0.00
1757  C          C  1.0000   0.036816   0.242574   0.397036    1a       1
                            0.000000   0.000000   0.000000  0.00
1758  C          C  1.0000   0.056915   0.222448   0.396690    1a       1
                            0.000000   0.000000   0.000000  0.00
1759  C          C  1.0000   0.957548   0.364426   0.396532    1a       1
                            0.000000   0.000000   0.000000  0.00
1760  C          C  1.0000   0.057595   0.322032   0.396783    1a       1
                            0.000000   0.000000   0.000000  0.00
1761  C          C  1.0000   0.977088   0.343594   0.396869    1a       1
                            0.000000   0.000000   0.000000  0.00
1762  C          C  1.0000   0.077309   0.342583   0.396973    1a       1
                            0.000000   0.000000   0.000000  0.00
1763  C          C  1.0000   0.078004   0.343039   0.451965    1a       1
                            0.000000   0.000000   0.000000  0.00
1764  C          C  1.0000   0.058649   0.321758   0.452369    1a       1
                            0.000000   0.000000   0.000000  0.00
1765  C          C  1.0000   0.979233   0.346809   0.453634    1a       1
                            0.000000   0.000000   0.000000  0.00
1766  C          C  1.0000   0.957759   0.365989   0.453162    1a       1
                            0.000000   0.000000   0.000000  0.00
1767  C          C  1.0000   0.034008   0.241031   0.453654    1a       1
                            0.000000   0.000000   0.000000  0.00
1768  C          C  1.0000   0.935353   0.244458   0.452613    1a       1
                            0.000000   0.000000   0.000000  0.00
1769  C          C  1.0000   0.956138   0.264649   0.452510    1a       1
                            0.000000   0.000000   0.000000  0.00
1770  C          C  1.0000   0.055222   0.221703   0.452716    1a       1
                            0.000000   0.000000   0.000000  0.00
1771  C          C  1.0000   0.933927   0.342517   0.470484    1a       1
                            0.000000   0.000000   0.000000  0.00
1772  C          C  1.0000   0.955746   0.323846   0.471250    1a       1
                            0.000000   0.000000   0.000000  0.00
1773  C          C  1.0000   0.040019   0.341393   0.472128    1a       1
                            0.000000   0.000000   0.000000  0.00
1774  C          C  1.0000   0.058162   0.363180   0.471116    1a       1
                            0.000000   0.000000   0.000000  0.00
1775  C          C  1.0000   0.957101   0.223201   0.471206    1a       1
                            0.000000   0.000000   0.000000  0.00
1776  C          C  1.0000   0.977223   0.243396   0.471255    1a       1
                            0.000000   0.000000   0.000000  0.00
1777  C          C  1.0000   0.055829   0.262765   0.471986    1a       1
                            0.000000   0.000000   0.000000  0.00
1778  C          C  1.0000   0.076821   0.243542   0.471454    1a       1
                            0.000000   0.000000   0.000000  0.00
1779  C          C  1.0000   0.076652   0.244269   0.527402    1a       1
                            0.000000   0.000000   0.000000  0.00
1780  C          C  1.0000   0.975329   0.242939   0.526698    1a       1
                            0.000000   0.000000   0.000000  0.00
1781  C          C  1.0000   0.055288   0.263431   0.527185    1a       1
                            0.000000   0.000000   0.000000  0.00
1782  C          C  1.0000   0.954731   0.223358   0.526430    1a       1
                            0.000000   0.000000   0.000000  0.00
1783  C          C  1.0000   0.034306   0.342756   0.527346    1a       1
                            0.000000   0.000000   0.000000  0.00
1784  C          C  1.0000   0.055383   0.362261   0.527133    1a       1
                            0.000000   0.000000   0.000000  0.00
1785  C          C  1.0000   0.935847   0.343144   0.526521    1a       1
                            0.000000   0.000000   0.000000  0.00
1786  C          C  1.0000   0.955305   0.321723   0.527195    1a       1
                            0.000000   0.000000   0.000000  0.00
1787  C          C  1.0000   0.933524   0.244171   0.545365    1a       1
                            0.000000   0.000000   0.000000  0.00
1788  C          C  1.0000   0.953479   0.264953   0.545202    1a       1
                            0.000000   0.000000   0.000000  0.00
1789  C          C  1.0000   0.035900   0.242462   0.546336    1a       1
                            0.000000   0.000000   0.000000  0.00
1790  C          C  1.0000   0.056727   0.223454   0.546497    1a       1
                            0.000000   0.000000   0.000000  0.00
1791  C          C  1.0000   0.956880   0.365062   0.545290    1a       1
                            0.000000   0.000000   0.000000  0.00
1792  C          C  1.0000   0.054541   0.322769   0.546684    1a       1
                            0.000000   0.000000   0.000000  0.00
1793  C          C  1.0000   0.976689   0.344278   0.545634    1a       1
                            0.000000   0.000000   0.000000  0.00
1794  C          C  1.0000   0.075728   0.342344   0.546329    1a       1
                            0.000000   0.000000   0.000000  0.00
1795  C          C  1.0000   0.077147   0.340850   0.600820    1a       1
                            0.000000   0.000000   0.000000  0.00
1796  C          C  1.0000   0.056492   0.321072   0.601027    1a       1
                            0.000000   0.000000   0.000000  0.00
1797  C          C  1.0000   0.977097   0.342531   0.601052    1a       1
                            0.000000   0.000000   0.000000  0.00
1798  C          C  1.0000   0.957652   0.363864   0.601335    1a       1
                            0.000000   0.000000   0.000000  0.00
1799  C          C  1.0000   0.037663   0.242387   0.601272    1a       1
                            0.000000   0.000000   0.000000  0.00
1800  C          C  1.0000   0.935462   0.242710   0.601145    1a       1
                            0.000000   0.000000   0.000000  0.00
1801  C          C  1.0000   0.956498   0.262443   0.600944    1a       1
                            0.000000   0.000000   0.000000  0.00
1802  C          C  1.0000   0.060568   0.225189   0.600582    1a       1
                            0.000000   0.000000   0.000000  0.00
1803  C          C  1.0000   0.935906   0.341855   0.619520    1a       1
                            0.000000   0.000000   0.000000  0.00
1804  C          C  1.0000   0.956524   0.322129   0.620122    1a       1
                            0.000000   0.000000   0.000000  0.00
1805  C          C  1.0000   0.038190   0.341402   0.620987    1a       1
                            0.000000   0.000000   0.000000  0.00
1806  C          C  1.0000   0.058856   0.360633   0.620477    1a       1
                            0.000000   0.000000   0.000000  0.00
1807  C          C  1.0000   0.956623   0.221444   0.619889    1a       1
                            0.000000   0.000000   0.000000  0.00
1808  C          C  1.0000   0.976979   0.240884   0.620115    1a       1
                            0.000000   0.000000   0.000000  0.00
1809  C          C  1.0000   0.056700   0.262115   0.621118    1a       1
                            0.000000   0.000000   0.000000  0.00
1810  C          C  1.0000   0.076902   0.241924   0.621268    1a       1
                            0.000000   0.000000   0.000000  0.00
1811  C          C  1.0000   0.076019   0.243521   0.675771    1a       1
                            0.000000   0.000000   0.000000  0.00
1812  C          C  1.0000   0.978210   0.242102   0.675805    1a       1
                            0.000000   0.000000   0.000000  0.00
1813  C          C  1.0000   0.056006   0.264338   0.676082    1a       1
                            0.000000   0.000000   0.000000  0.00
1814  C          C  1.0000   0.958849   0.221158   0.676375    1a       1
                            0.000000   0.000000   0.000000  0.00
1815  C          C  1.0000   0.034331   0.343611   0.675269    1a       1
                            0.000000   0.000000   0.000000  0.00
1816  C          C  1.0000   0.054535   0.363854   0.675458    1a       1
                            0.000000   0.000000   0.000000  0.00
1817  C          C  1.0000   0.935661   0.342595   0.674613    1a       1
                            0.000000   0.000000   0.000000  0.00
1818  C          C  1.0000   0.954696   0.320890   0.675452    1a       1
                            0.000000   0.000000   0.000000  0.00
1819  C          C  1.0000   0.935798   0.244157   0.694072    1a       1
                            0.000000   0.000000   0.000000  0.00
1820  C          C  1.0000   0.956943   0.263608   0.694614    1a       1
                            0.000000   0.000000   0.000000  0.00
1821  C          C  1.0000   0.037307   0.245909   0.695807    1a       1
                            0.000000   0.000000   0.000000  0.00
1822  C          C  1.0000   0.057502   0.225424   0.695481    1a       1
                            0.000000   0.000000   0.000000  0.00
1823  C          C  1.0000   0.957302   0.365185   0.692741    1a       1
                            0.000000   0.000000   0.000000  0.00
1824  C          C  1.0000   0.055467   0.323321   0.694296    1a       1
                            0.000000   0.000000   0.000000  0.00
1825  C          C  1.0000   0.977328   0.344990   0.693077    1a       1
                            0.000000   0.000000   0.000000  0.00
1826  C          C  1.0000   0.074252   0.344897   0.694885    1a       1
                            0.000000   0.000000   0.000000  0.00
1827  N         N1  1.0000   0.937903   0.361893   0.312817    1a       1
                            0.000000   0.000000   0.000000  0.00
1828  N         N1  1.0000   0.977371   0.322803   0.313018    1a       1
                            0.000000   0.000000   0.000000  0.00
1829  N         N2  1.0000   0.038056   0.322355   0.311978    1a       1
                            0.000000   0.000000   0.000000  0.00
1830  N         N2  1.0000   0.077384   0.360949   0.312514    1a       1
                            0.000000   0.000000   0.000000  0.00
1831  N         N2  1.0000   0.936936   0.222920   0.313842    1a       1
                            0.000000   0.000000   0.000000  0.00
1832  N         N1  1.0000   0.038566   0.261217   0.312073    1a       1
                            0.000000   0.000000   0.000000  0.00
1833  N         N2  1.0000   0.977028   0.260289   0.312472    1a       1
                            0.000000   0.000000   0.000000  0.00
1834  N         N1  1.0000   0.078082   0.223418   0.311727    1a       1
                            0.000000   0.000000   0.000000  0.00
1835  N         N2  1.0000   0.976106   0.263489   0.387062    1a       1
                            0.000000   0.000000   0.000000  0.00
1836  N         N1  1.0000   0.077587   0.224268   0.387599    1a       1
                            0.000000   0.000000   0.000000  0.00
1837  N         N1  1.0000   0.038257   0.263034   0.387951    1a       1
                            0.000000   0.000000   0.000000  0.00
1838  N         N2  1.0000   0.937413   0.223627   0.387766    1a       1
                            0.000000   0.000000   0.000000  0.00
1839  N         N2  1.0000   0.037684   0.323687   0.387489    1a       1
                            0.000000   0.000000   0.000000  0.00
1840  N         N1  1.0000   0.938970   0.364124   0.386701    1a       1
                            0.000000   0.000000   0.000000  0.00
1841  N         N1  1.0000   0.977639   0.325192   0.386904    1a       1
                            0.000000   0.000000   0.000000  0.00
1842  N         N2  1.0000   0.076351   0.361902   0.387177    1a       1
                            0.000000   0.000000   0.000000  0.00
1843  N         N1  1.0000   0.936756   0.363783   0.461928    1a       1
                            0.000000   0.000000   0.000000  0.00
1844  N         N1  1.0000   0.976692   0.325915   0.462287    1a       1
                            0.000000   0.000000   0.000000  0.00
1845  N         N2  1.0000   0.039238   0.323105   0.461983    1a       1
                            0.000000   0.000000   0.000000  0.00
1846  N         N2  1.0000   0.076095   0.363090   0.460870    1a       1
                            0.000000   0.000000   0.000000  0.00
1847  N         N2  1.0000   0.936887   0.224457   0.461935    1a       1
                            0.000000   0.000000   0.000000  0.00
1848  N         N1  1.0000   0.036084   0.261914   0.462493    1a       1
                            0.000000   0.000000   0.000000  0.00
1849  N         N2  1.0000   0.976002   0.263720   0.462045    1a       1
                            0.000000   0.000000   0.000000  0.00
1850  N         N1  1.0000   0.076014   0.224936   0.461588    1a       1
                            0.000000   0.000000   0.000000  0.00
1851  N         N2  1.0000   0.974067   0.263057   0.536237    1a       1
                            0.000000   0.000000   0.000000  0.00
1852  N         N1  1.0000   0.076040   0.224589   0.536940    1a       1
                            0.000000   0.000000   0.000000  0.00
1853  N         N1  1.0000   0.035694   0.261744   0.536587    1a       1
                            0.000000   0.000000   0.000000  0.00
1854  N         N2  1.0000   0.935171   0.224177   0.535901    1a       1
                            0.000000   0.000000   0.000000  0.00
1855  N         N2  1.0000   0.035671   0.323303   0.537035    1a       1
                            0.000000   0.000000   0.000000  0.00
1856  N         N1  1.0000   0.936733   0.362925   0.535854    1a       1
                            0.000000   0.000000   0.000000  0.00
1857  N         N1  1.0000   0.975101   0.323317   0.536725    1a       1
                            0.000000   0.000000   0.000000  0.00
1858  N         N2  1.0000   0.075212   0.361770   0.536551    1a       1
                            0.000000   0.000000   0.000000  0.00
1859  N         N1  1.0000   0.937397   0.362690   0.610471    1a       1
                            0.000000   0.000000   0.000000  0.00
1860  N         N1  1.0000   0.976355   0.322694   0.610513    1a       1
                            0.000000   0.000000   0.000000  0.00
1861  N         N2  1.0000   0.037024   0.323160   0.610665    1a       1
                            0.000000   0.000000   0.000000  0.00
1862  N         N2  1.0000   0.076788   0.360175   0.610325    1a       1
                            0.000000   0.000000   0.000000  0.00
1863  N         N2  1.0000   0.936319   0.223496   0.610584    1a       1
                            0.000000   0.000000   0.000000  0.00
1864  N         N1  1.0000   0.037233   0.261520   0.611279    1a       1
                            0.000000   0.000000   0.000000  0.00
1865  N         N2  1.0000   0.976233   0.260858   0.610660    1a       1
                            0.000000   0.000000   0.000000  0.00
1866  N         N1  1.0000   0.077523   0.224003   0.611279    1a       1
                            0.000000   0.000000   0.000000  0.00
1867  N         N2  1.0000   0.976476   0.261799   0.685123    1a       1
                            0.000000   0.000000   0.000000  0.00
1868  N         N1  1.0000   0.076064   0.224891   0.685641    1a       1
                            0.000000   0.000000   0.000000  0.00
1869  N         N1  1.0000   0.036715   0.263683   0.685681    1a       1
                            0.000000   0.000000   0.000000  0.00
1870  N         N2  1.0000   0.937547   0.223667   0.684894    1a       1
                            0.000000   0.000000   0.000000  0.00
1871  N         N2  1.0000   0.034899   0.324591   0.685213    1a       1
                            0.000000   0.000000   0.000000  0.00
1872  N         N1  1.0000   0.937339   0.363255   0.683465    1a       1
                            0.000000   0.000000   0.000000  0.00
1873  N         N1  1.0000   0.974270   0.322904   0.685011    1a       1
                            0.000000   0.000000   0.000000  0.00
1874  N         N2  1.0000   0.074491   0.363602   0.684885    1a       1
                            0.000000   0.000000   0.000000  0.00
1875 Ni         Ni  1.0000   0.007295   0.291205   0.312724    1a       1
                            0.000000   0.000000   0.000000  0.00
1876 Ni         Ni  1.0000   0.907720   0.392422   0.313308    1a       1
                            0.000000   0.000000   0.000000  0.00
1877 Ni         Ni  1.0000   0.007298   0.293432   0.387395    1a       1
                            0.000000   0.000000   0.000000  0.00
1878 Ni         Ni  1.0000   0.907571   0.393678   0.387229    1a       1
                            0.000000   0.000000   0.000000  0.00
1879 Ni         Ni  1.0000   0.006991   0.293959   0.461971    1a       1
                            0.000000   0.000000   0.000000  0.00
1880 Ni         Ni  1.0000   0.905879   0.394502   0.461681    1a       1
                            0.000000   0.000000   0.000000  0.00
1881 Ni         Ni  1.0000   0.005144   0.292891   0.536633    1a       1
                            0.000000   0.000000   0.000000  0.00
1882 Ni         Ni  1.0000   0.906007   0.394463   0.535751    1a       1
                            0.000000   0.000000   0.000000  0.00
1883 Ni         Ni  1.0000   0.006803   0.292206   0.610737    1a       1
                            0.000000   0.000000   0.000000  0.00
1884 Ni         Ni  1.0000   0.907127   0.393383   0.610070    1a       1
                            0.000000   0.000000   0.000000  0.00
1885 Ni         Ni  1.0000   0.005837   0.293059   0.685281    1a       1
                            0.000000   0.000000   0.000000  0.00
1886 Ni         Ni  1.0000   0.906456   0.392928   0.683951    1a       1
                            0.000000   0.000000   0.000000  0.00
1887 Al         Al  1.0000   0.009384   0.291564   0.350027    1a       1
                            0.000000   0.000000   0.000000  0.00
1888 Al         Al  1.0000   0.107793   0.193794   0.349617    1a       1
                            0.000000   0.000000   0.000000  0.00
1889 Al         Al  1.0000   0.005712   0.293424   0.424595    1a       1
                            0.000000   0.000000   0.000000  0.00
1890 Al         Al  1.0000   0.105947   0.391780   0.424013    1a       1
                            0.000000   0.000000   0.000000  0.00
1891 Al         Al  1.0000   0.006500   0.294085   0.499398    1a       1
                            0.000000   0.000000   0.000000  0.00
1892 Al         Al  1.0000   0.105164   0.194015   0.499583    1a       1
                            0.000000   0.000000   0.000000  0.00
1893 Al         Al  1.0000   0.004009   0.291121   0.573750    1a       1
                            0.000000   0.000000   0.000000  0.00
1894 Al         Al  1.0000   0.109163   0.388928   0.572755    1a       1
                            0.000000   0.000000   0.000000  0.00
1895 Al         Al  1.0000   0.008022   0.293941   0.648171    1a       1
                            0.000000   0.000000   0.000000  0.00
1896 Al         Al  1.0000   0.105483   0.192375   0.648368    1a       1
                            0.000000   0.000000   0.000000  0.00
1897  F         F2  1.0000   0.208245   0.291628   0.293542    1a       1
                            0.000000   0.000000   0.000000  0.00
1898  F         F2  1.0000   0.307850   0.191313   0.294723    1a       1
                            0.000000   0.000000   0.000000  0.00
1899  F         F2  1.0000   0.208408   0.293036   0.332252    1a       1
                            0.000000   0.000000   0.000000  0.00
1900  F         F2  1.0000   0.308546   0.394016   0.332613    1a       1
                            0.000000   0.000000   0.000000  0.00
1901  F         F1  1.0000   0.114551   0.427937   0.348909    1a       1
                            0.000000   0.000000   0.000000  0.00
1902  F         F1  1.0000   0.172626   0.293186   0.348427    1a       1
                            0.000000   0.000000   0.000000  0.00
1903  F         F1  1.0000   0.228282   0.319982   0.349071    1a       1
                            0.000000   0.000000   0.000000  0.00
1904  F         F1  1.0000   0.223931   0.260479   0.350170    1a       1
                            0.000000   0.000000   0.000000  0.00
1905  F         F1  1.0000   0.343394   0.391098   0.349539    1a       1
                            0.000000   0.000000   0.000000  0.00
1906  F         F1  1.0000   0.083847   0.219914   0.347695    1a       1
                            0.000000   0.000000   0.000000  0.00
1907  F         F2  1.0000   0.207067   0.292839   0.367685    1a       1
                            0.000000   0.000000   0.000000  0.00
1908  F         F2  1.0000   0.106562   0.394035   0.367670    1a       1
                            0.000000   0.000000   0.000000  0.00
1909  F         F2  1.0000   0.207906   0.295507   0.406586    1a       1
                            0.000000   0.000000   0.000000  0.00
1910  F         F2  1.0000   0.305885   0.194113   0.407403    1a       1
                            0.000000   0.000000   0.000000  0.00
1911  F         F1  1.0000   0.125585   0.165352   0.424747    1a       1
                            0.000000   0.000000   0.000000  0.00
1912  F         F1  1.0000   0.240556   0.309223   0.424265    1a       1
                            0.000000   0.000000   0.000000  0.00
1913  F         F1  1.0000   0.180067   0.316913   0.424582    1a       1
                            0.000000   0.000000   0.000000  0.00
1914  F         F1  1.0000   0.141460   0.387467   0.423548    1a       1
                            0.000000   0.000000   0.000000  0.00
1915  F         F1  1.0000   0.271369   0.194045   0.426277    1a       1
                            0.000000   0.000000   0.000000  0.00
1916  F         F1  1.0000   0.203798   0.261457   0.424842    1a       1
                            0.000000   0.000000   0.000000  0.00
1917  F         F2  1.0000   0.207522   0.294542   0.442852    1a       1
                            0.000000   0.000000   0.000000  0.00
1918  F         F2  1.0000   0.305857   0.193338   0.443521    1a       1
                            0.000000   0.000000   0.000000  0.00
1919  F         F2  1.0000   0.206420   0.291947   0.482313    1a       1
                            0.000000   0.000000   0.000000  0.00
1920  F         F2  1.0000   0.307196   0.390995   0.481557    1a       1
                            0.000000   0.000000   0.000000  0.00
1921  F         F1  1.0000   0.111013   0.357780   0.499145    1a       1
                            0.000000   0.000000   0.000000  0.00
1922  F         F1  1.0000   0.177955   0.271858   0.499950    1a       1
                            0.000000   0.000000   0.000000  0.00
1923  F         F1  1.0000   0.201342   0.328591   0.499112    1a       1
                            0.000000   0.000000   0.000000  0.00
1924  F         F1  1.0000   0.238006   0.280351   0.500188    1a       1
                            0.000000   0.000000   0.000000  0.00
1925  F         F1  1.0000   0.340304   0.382704   0.500297    1a       1
                            0.000000   0.000000   0.000000  0.00
1926  F         F1  1.0000   0.080003   0.169664   0.500259    1a       1
                            0.000000   0.000000   0.000000  0.00
1927  F         F2  1.0000   0.204594   0.293871   0.518132    1a       1
                            0.000000   0.000000   0.000000  0.00
1928  F         F2  1.0000   0.106237   0.392519   0.516695    1a       1
                            0.000000   0.000000   0.000000  0.00
1929  F         F2  1.0000   0.203512   0.290921   0.556670    1a       1
                            0.000000   0.000000   0.000000  0.00
1930  F         F2  1.0000   0.303866   0.192813   0.556733    1a       1
                            0.000000   0.000000   0.000000  0.00
1931  F         F1  1.0000   0.077636   0.173424   0.575503    1a       1
                            0.000000   0.000000   0.000000  0.00
1932  F         F1  1.0000   0.239890   0.293369   0.574983    1a       1
                            0.000000   0.000000   0.000000  0.00
1933  F         F1  1.0000   0.183550   0.318607   0.575337    1a       1
                            0.000000   0.000000   0.000000  0.00
1934  F         F1  1.0000   0.142785   0.401280   0.573419    1a       1
                            0.000000   0.000000   0.000000  0.00
1935  F         F1  1.0000   0.316664   0.160216   0.574089    1a       1
                            0.000000   0.000000   0.000000  0.00
1936  F         F1  1.0000   0.191931   0.258259   0.576369    1a       1
                            0.000000   0.000000   0.000000  0.00
1937  F         F2  1.0000   0.207600   0.291285   0.592352    1a       1
                            0.000000   0.000000   0.000000  0.00
1938  F         F2  1.0000   0.305191   0.191698   0.592305    1a       1
                            0.000000   0.000000   0.000000  0.00
1939  F         F2  1.0000   0.209332   0.291938   0.630750    1a       1
                            0.000000   0.000000   0.000000  0.00
1940  F         F2  1.0000   0.306790   0.392136   0.630694    1a       1
                            0.000000   0.000000   0.000000  0.00
1941  F         F1  1.0000   0.074564   0.406977   0.647367    1a       1
                            0.000000   0.000000   0.000000  0.00
1942  F         F1  1.0000   0.216638   0.326299   0.648385    1a       1
                            0.000000   0.000000   0.000000  0.00
1943  F         F1  1.0000   0.238293   0.269672   0.649143    1a       1
                            0.000000   0.000000   0.000000  0.00
1944  F         F1  1.0000   0.177166   0.279326   0.648938    1a       1
                            0.000000   0.000000   0.000000  0.00
1945  F         F1  1.0000   0.288393   0.419890   0.649014    1a       1
                            0.000000   0.000000   0.000000  0.00
1946  F         F1  1.0000   0.129720   0.218183   0.649100    1a       1
                            0.000000   0.000000   0.000000  0.00
1947  F         F2  1.0000   0.207841   0.293299   0.666666    1a       1
                            0.000000   0.000000   0.000000  0.00
1948  F         F2  1.0000   0.106147   0.392809   0.665057    1a       1
                            0.000000   0.000000   0.000000  0.00
1949  F         F2  1.0000   0.204835   0.296671   0.705055    1a       1
                            0.000000   0.000000   0.000000  0.00
1950  F         F2  1.0000   0.303761   0.193475   0.704941    1a       1
                            0.000000   0.000000   0.000000  0.00
1951  H          H  1.0000   0.294126   0.344247   0.296785    1a       1
                            0.000000   0.000000   0.000000  0.00
1952  H          H  1.0000   0.188370   0.336715   0.294066    1a       1
                            0.000000   0.000000   0.000000  0.00
1953  H          H  1.0000   0.257544   0.306166   0.297329    1a       1
                            0.000000   0.000000   0.000000  0.00
1954  H          H  1.0000   0.152036   0.372835   0.293699    1a       1
                            0.000000   0.000000   0.000000  0.00
1955  H          H  1.0000   0.221419   0.239931   0.298841    1a       1
                            0.000000   0.000000   0.000000  0.00
1956  H          H  1.0000   0.261901   0.208642   0.295425    1a       1
                            0.000000   0.000000   0.000000  0.00
1957  H          H  1.0000   0.129302   0.236732   0.293660    1a       1
                            0.000000   0.000000   0.000000  0.00
1958  H          H  1.0000   0.162069   0.277697   0.295915    1a       1
                            0.000000   0.000000   0.000000  0.00
1959  H          H  1.0000   0.122439   0.346130   0.330584    1a       1
                            0.000000   0.000000   0.000000  0.00
1960  H          H  1.0000   0.154695   0.303553   0.327985    1a       1
                            0.000000   0.000000   0.000000  0.00
1961  H          H  1.0000   0.218999   0.344090   0.329078    1a       1
                            0.000000   0.000000   0.000000  0.00
1962  H          H  1.0000   0.257466   0.380124   0.329945    1a       1
                            0.000000   0.000000   0.000000  0.00
1963  H          H  1.0000   0.162526   0.200605   0.326089    1a       1
                            0.000000   0.000000   0.000000  0.00
1964  H          H  1.0000   0.257718   0.278923   0.330099    1a       1
                            0.000000   0.000000   0.000000  0.00
1965  H          H  1.0000   0.194126   0.242762   0.330250    1a       1
                            0.000000   0.000000   0.000000  0.00
1966  H          H  1.0000   0.292265   0.239114   0.330954    1a       1
                            0.000000   0.000000   0.000000  0.00
1967  H          H  1.0000   0.289998   0.238790   0.369268    1a       1
                            0.000000   0.000000   0.000000  0.00
1968  H          H  1.0000   0.192925   0.246566   0.370165    1a       1
                            0.000000   0.000000   0.000000  0.00
1969  H          H  1.0000   0.257553   0.282888   0.371489    1a       1
                            0.000000   0.000000   0.000000  0.00
1970  H          H  1.0000   0.159673   0.205735   0.372418    1a       1
                            0.000000   0.000000   0.000000  0.00
1971  H          H  1.0000   0.224655   0.340926   0.368999    1a       1
                            0.000000   0.000000   0.000000  0.00
1972  H          H  1.0000   0.261819   0.380368   0.369675    1a       1
                            0.000000   0.000000   0.000000  0.00
1973  H          H  1.0000   0.155413   0.301861   0.373909    1a       1
                            0.000000   0.000000   0.000000  0.00
1974  H          H  1.0000   0.118828   0.341356   0.371211    1a       1
                            0.000000   0.000000   0.000000  0.00
1975  H          H  1.0000   0.120228   0.243470   0.404379    1a       1
                            0.000000   0.000000   0.000000  0.00
1976  H          H  1.0000   0.219199   0.243772   0.402989    1a       1
                            0.000000   0.000000   0.000000  0.00
1977  H          H  1.0000   0.161976   0.277493   0.405726    1a       1
                            0.000000   0.000000   0.000000  0.00
1978  H          H  1.0000   0.253741   0.205960   0.402041    1a       1
                            0.000000   0.000000   0.000000  0.00
1979  H          H  1.0000   0.157218   0.381049   0.402974    1a       1
                            0.000000   0.000000   0.000000  0.00
1980  H          H  1.0000   0.257072   0.309672   0.404095    1a       1
                            0.000000   0.000000   0.000000  0.00
1981  H          H  1.0000   0.193635   0.343401   0.403532    1a       1
                            0.000000   0.000000   0.000000  0.00
1982  H          H  1.0000   0.295900   0.344196   0.403097    1a       1
                            0.000000   0.000000   0.000000  0.00
1983  H          H  1.0000   0.293546   0.340050   0.446276    1a       1
                            0.000000   0.000000   0.000000  0.00
1984  H          H  1.0000   0.191202   0.343835   0.444862    1a       1
                            0.000000   0.000000   0.000000  0.00
1985  H          H  1.0000   0.257031   0.302116   0.447522    1a       1
                            0.000000   0.000000   0.000000  0.00
1986  H          H  1.0000   0.157848   0.380548   0.445753    1a       1
                            0.000000   0.000000   0.000000  0.00
1987  H          H  1.0000   0.219249   0.243813   0.445025    1a       1
                            0.000000   0.000000   0.000000  0.00
1988  H          H  1.0000   0.251211   0.204029   0.446623    1a       1
                            0.000000   0.000000   0.000000  0.00
1989  H          H  1.0000   0.116334   0.246604   0.447067    1a       1
                            0.000000   0.000000   0.000000  0.00
1990  H          H  1.0000   0.159790   0.276743   0.443387    1a       1
                            0.000000   0.000000   0.000000  0.00
1991  H          H  1.0000   0.117793   0.341743   0.477509    1a       1
                            0.000000   0.000000   0.000000  0.00
1992  H          H  1.0000   0.152702   0.303711   0.477210    1a       1
                            0.000000   0.000000   0.000000  0.00
1993  H          H  1.0000   0.218878   0.344471   0.478167    1a       1
                            0.000000   0.000000   0.000000  0.00
1994  H          H  1.0000   0.256341   0.381092   0.477960    1a       1
                            0.000000   0.000000   0.000000  0.00
1995  H          H  1.0000   0.150527   0.210512   0.479903    1a       1
                            0.000000   0.000000   0.000000  0.00
1996  H          H  1.0000   0.258130   0.279264   0.477479    1a       1
                            0.000000   0.000000   0.000000  0.00
1997  H          H  1.0000   0.192577   0.244622   0.478548    1a       1
                            0.000000   0.000000   0.000000  0.00
1998  H          H  1.0000   0.288762   0.239761   0.479893    1a       1
                            0.000000   0.000000   0.000000  0.00
1999  H          H  1.0000   0.293341   0.243196   0.521651    1a       1
                            0.000000   0.000000   0.000000  0.00
2000  H          H  1.0000   0.197262   0.239847   0.522690    1a       1
                            0.000000   0.000000   0.000000  0.00
2001  H          H  1.0000   0.255599   0.280988   0.521961    1a       1
                            0.000000   0.000000   0.000000  0.00
2002  H          H  1.0000   0.155017   0.206761   0.519921    1a       1
                            0.000000   0.000000   0.000000  0.00
2003  H          H  1.0000   0.215995   0.344461   0.521784    1a       1
                            0.000000   0.000000   0.000000  0.00
2004  H          H  1.0000   0.254329   0.380629   0.521491    1a       1
                            0.000000   0.000000   0.000000  0.00
2005  H          H  1.0000   0.153565   0.301624   0.521238    1a       1
                            0.000000   0.000000   0.000000  0.00
2006  H          H  1.0000   0.118942   0.339951   0.519619    1a       1
                            0.000000   0.000000   0.000000  0.00
2007  H          H  1.0000   0.116193   0.243288   0.552417    1a       1
                            0.000000   0.000000   0.000000  0.00
2008  H          H  1.0000   0.221697   0.244983   0.555317    1a       1
                            0.000000   0.000000   0.000000  0.00
2009  H          H  1.0000   0.156965   0.277153   0.554461    1a       1
                            0.000000   0.000000   0.000000  0.00
2010  H          H  1.0000   0.256621   0.205410   0.553876    1a       1
                            0.000000   0.000000   0.000000  0.00
2011  H          H  1.0000   0.157563   0.383695   0.550135    1a       1
                            0.000000   0.000000   0.000000  0.00
2012  H          H  1.0000   0.254867   0.306522   0.554089    1a       1
                            0.000000   0.000000   0.000000  0.00
2013  H          H  1.0000   0.189876   0.342407   0.553426    1a       1
                            0.000000   0.000000   0.000000  0.00
2014  H          H  1.0000   0.296882   0.334477   0.549815    1a       1
                            0.000000   0.000000   0.000000  0.00
2015  H          H  1.0000   0.294087   0.345831   0.593645    1a       1
                            0.000000   0.000000   0.000000  0.00
2016  H          H  1.0000   0.201071   0.346959   0.597270    1a       1
                            0.000000   0.000000   0.000000  0.00
2017  H          H  1.0000   0.257731   0.307585   0.593449    1a       1
                            0.000000   0.000000   0.000000  0.00
2018  H          H  1.0000   0.160642   0.382261   0.595231    1a       1
                            0.000000   0.000000   0.000000  0.00
2019  H          H  1.0000   0.220751   0.243141   0.595300    1a       1
                            0.000000   0.000000   0.000000  0.00
2020  H          H  1.0000   0.252512   0.201416   0.597337    1a       1
                            0.000000   0.000000   0.000000  0.00
2021  H          H  1.0000   0.120979   0.243510   0.594093    1a       1
                            0.000000   0.000000   0.000000  0.00
2022  H          H  1.0000   0.153523   0.284308   0.597729    1a       1
                            0.000000   0.000000   0.000000  0.00
2023  H          H  1.0000   0.120229   0.339970   0.625410    1a       1
                            0.000000   0.000000   0.000000  0.00
2024  H          H  1.0000   0.159674   0.307733   0.627828    1a       1
                            0.000000   0.000000   0.000000  0.00
2025  H          H  1.0000   0.216852   0.344694   0.624478    1a       1
                            0.000000   0.000000   0.000000  0.00
2026  H          H  1.0000   0.259286   0.376155   0.628840    1a       1
                            0.000000   0.000000   0.000000  0.00
2027  H          H  1.0000   0.153576   0.208918   0.628289    1a       1
                            0.000000   0.000000   0.000000  0.00
2028  H          H  1.0000   0.264149   0.284322   0.623924    1a       1
                            0.000000   0.000000   0.000000  0.00
2029  H          H  1.0000   0.198476   0.239134   0.624847    1a       1
                            0.000000   0.000000   0.000000  0.00
2030  H          H  1.0000   0.294281   0.241398   0.628122    1a       1
                            0.000000   0.000000   0.000000  0.00
2031  H          H  1.0000   0.288838   0.239390   0.668581    1a       1
                            0.000000   0.000000   0.000000  0.00
2032  H          H  1.0000   0.185097   0.249555   0.667101    1a       1
                            0.000000   0.000000   0.000000  0.00
2033  H          H  1.0000   0.258795   0.283447   0.670780    1a       1
                            0.000000   0.000000   0.000000  0.00
2034  H          H  1.0000   0.153245   0.209093   0.668792    1a       1
                            0.000000   0.000000   0.000000  0.00
2035  H          H  1.0000   0.218525   0.347965   0.670725    1a       1
                            0.000000   0.000000   0.000000  0.00
2036  H          H  1.0000   0.262740   0.375596   0.668057    1a       1
                            0.000000   0.000000   0.000000  0.00
2037  H          H  1.0000   0.153348   0.303075   0.670945    1a       1
                            0.000000   0.000000   0.000000  0.00
2038  H          H  1.0000   0.116279   0.339658   0.670792    1a       1
                            0.000000   0.000000   0.000000  0.00
2039  H          H  1.0000   0.115839   0.249104   0.699495    1a       1
                            0.000000   0.000000   0.000000  0.00
2040  H          H  1.0000   0.226005   0.251625   0.705281    1a       1
                            0.000000   0.000000   0.000000  0.00
2041  H          H  1.0000   0.153378   0.283324   0.700503    1a       1
                            0.000000   0.000000   0.000000  0.00
2042  H          H  1.0000   0.257926   0.209401   0.703684    1a       1
                            0.000000   0.000000   0.000000  0.00
2043  H          H  1.0000   0.147715   0.373373   0.703811    1a       1
                            0.000000   0.000000   0.000000  0.00
2044  H          H  1.0000   0.245454   0.318956   0.705776    1a       1
                            0.000000   0.000000   0.000000  0.00
2045  H          H  1.0000   0.189267   0.341329   0.703020    1a       1
                            0.000000   0.000000   0.000000  0.00
2046  H          H  1.0000   0.287373   0.351727   0.705439    1a       1
                            0.000000   0.000000   0.000000  0.00
2047  C          C  1.0000   0.278701   0.342854   0.304466    1a       1
                            0.000000   0.000000   0.000000  0.00
2048  C          C  1.0000   0.259316   0.321595   0.304735    1a       1
                            0.000000   0.000000   0.000000  0.00
2049  C          C  1.0000   0.176693   0.341685   0.302913    1a       1
                            0.000000   0.000000   0.000000  0.00
2050  C          C  1.0000   0.156834   0.361871   0.302869    1a       1
                            0.000000   0.000000   0.000000  0.00
2051  C          C  1.0000   0.240346   0.244162   0.303231    1a       1
                            0.000000   0.000000   0.000000  0.00
2052  C          C  1.0000   0.138870   0.242038   0.302868    1a       1
                            0.000000   0.000000   0.000000  0.00
2053  C          C  1.0000   0.158263   0.263266   0.303736    1a       1
                            0.000000   0.000000   0.000000  0.00
2054  C          C  1.0000   0.261809   0.225107   0.302740    1a       1
                            0.000000   0.000000   0.000000  0.00
2055  C          C  1.0000   0.138183   0.343353   0.322892    1a       1
                            0.000000   0.000000   0.000000  0.00
2056  C          C  1.0000   0.157702   0.322807   0.322798    1a       1
                            0.000000   0.000000   0.000000  0.00
2057  C          C  1.0000   0.236626   0.342844   0.322943    1a       1
                            0.000000   0.000000   0.000000  0.00
2058  C          C  1.0000   0.256193   0.363826   0.322783    1a       1
                            0.000000   0.000000   0.000000  0.00
2059  C          C  1.0000   0.158939   0.220717   0.322071    1a       1
                            0.000000   0.000000   0.000000  0.00
2060  C          C  1.0000   0.179131   0.241177   0.322241    1a       1
                            0.000000   0.000000   0.000000  0.00
2061  C          C  1.0000   0.257632   0.261977   0.323435    1a       1
                            0.000000   0.000000   0.000000  0.00
2062  C          C  1.0000   0.277501   0.241301   0.323551    1a       1
                            0.000000   0.000000   0.000000  0.00
2063  C          C  1.0000   0.276176   0.243405   0.377278    1a       1
                            0.000000   0.000000   0.000000  0.00
2064  C          C  1.0000   0.176251   0.245434   0.377426    1a       1
                            0.000000   0.000000   0.000000  0.00
2065  C          C  1.0000   0.255757   0.263703   0.376943    1a       1
                            0.000000   0.000000   0.000000  0.00
2066  C          C  1.0000   0.156466   0.225020   0.377490    1a       1
                            0.000000   0.000000   0.000000  0.00
2067  C          C  1.0000   0.238344   0.344333   0.377201    1a       1
                            0.000000   0.000000   0.000000  0.00
2068  C          C  1.0000   0.259107   0.364521   0.376933    1a       1
                            0.000000   0.000000   0.000000  0.00
2069  C          C  1.0000   0.136346   0.341431   0.377947    1a       1
                            0.000000   0.000000   0.000000  0.00
2070  C          C  1.0000   0.158277   0.322770   0.377370    1a       1
                            0.000000   0.000000   0.000000  0.00
2071  C          C  1.0000   0.137324   0.243466   0.397199    1a       1
                            0.000000   0.000000   0.000000  0.00
2072  C          C  1.0000   0.157698   0.263961   0.397421    1a       1
                            0.000000   0.000000   0.000000  0.00
2073  C          C  1.0000   0.237388   0.245564   0.397209    1a       1
                            0.000000   0.000000   0.000000  0.00
2074  C          C  1.0000   0.257529   0.224968   0.397130    1a       1
                            0.000000   0.000000   0.000000  0.00
2075  C          C  1.0000   0.158659   0.365835   0.395291    1a       1
                            0.000000   0.000000   0.000000  0.00
2076  C          C  1.0000   0.256755   0.326306   0.397091    1a       1
                            0.000000   0.000000   0.000000  0.00
2077  C          C  1.0000   0.179495   0.346101   0.395387    1a       1
                            0.000000   0.000000   0.000000  0.00
2078  C          C  1.0000   0.277736   0.345572   0.396918    1a       1
                            0.000000   0.000000   0.000000  0.00
2079  C          C  1.0000   0.276219   0.341911   0.452540    1a       1
                            0.000000   0.000000   0.000000  0.00
2080  C          C  1.0000   0.256727   0.321515   0.453064    1a       1
                            0.000000   0.000000   0.000000  0.00
2081  C          C  1.0000   0.178488   0.345988   0.453579    1a       1
                            0.000000   0.000000   0.000000  0.00
2082  C          C  1.0000   0.158558   0.365836   0.453858    1a       1
                            0.000000   0.000000   0.000000  0.00
2083  C          C  1.0000   0.236681   0.244058   0.451920    1a       1
                            0.000000   0.000000   0.000000  0.00
2084  C          C  1.0000   0.135489   0.243252   0.452053    1a       1
                            0.000000   0.000000   0.000000  0.00
2085  C          C  1.0000   0.156558   0.263147   0.451954    1a       1
                            0.000000   0.000000   0.000000  0.00
2086  C          C  1.0000   0.255207   0.222503   0.452241    1a       1
                            0.000000   0.000000   0.000000  0.00
2087  C          C  1.0000   0.134521   0.341698   0.470779    1a       1
                            0.000000   0.000000   0.000000  0.00
2088  C          C  1.0000   0.154884   0.322011   0.471015    1a       1
                            0.000000   0.000000   0.000000  0.00
2089  C          C  1.0000   0.236516   0.342956   0.471901    1a       1
                            0.000000   0.000000   0.000000  0.00
2090  C          C  1.0000   0.257055   0.362908   0.471850    1a       1
                            0.000000   0.000000   0.000000  0.00
2091  C          C  1.0000   0.155543   0.222847   0.471252    1a       1
                            0.000000   0.000000   0.000000  0.00
2092  C          C  1.0000   0.176110   0.242627   0.471267    1a       1
                            0.000000   0.000000   0.000000  0.00
2093  C          C  1.0000   0.252818   0.259692   0.473046    1a       1
                            0.000000   0.000000   0.000000  0.00
2094  C          C  1.0000   0.271724   0.238568   0.473329    1a       1
                            0.000000   0.000000   0.000000  0.00
2095  C          C  1.0000   0.275405   0.242432   0.528103    1a       1
                            0.000000   0.000000   0.000000  0.00
2096  C          C  1.0000   0.177529   0.240946   0.528258    1a       1
                            0.000000   0.000000   0.000000  0.00
2097  C          C  1.0000   0.256283   0.263494   0.528628    1a       1
                            0.000000   0.000000   0.000000  0.00
2098  C          C  1.0000   0.156523   0.221524   0.528116    1a       1
                            0.000000   0.000000   0.000000  0.00
2099  C          C  1.0000   0.234115   0.343369   0.527906    1a       1
                            0.000000   0.000000   0.000000  0.00
2100  C          C  1.0000   0.255634   0.362236   0.527143    1a       1
                            0.000000   0.000000   0.000000  0.00
2101  C          C  1.0000   0.132776   0.338607   0.527697    1a       1
                            0.000000   0.000000   0.000000  0.00
2102  C          C  1.0000   0.153720   0.319167   0.527936    1a       1
                            0.000000   0.000000   0.000000  0.00
2103  C          C  1.0000   0.135393   0.242226   0.546775    1a       1
                            0.000000   0.000000   0.000000  0.00
2104  C          C  1.0000   0.156711   0.260893   0.547500    1a       1
                            0.000000   0.000000   0.000000  0.00
2105  C          C  1.0000   0.236093   0.242783   0.547603    1a       1
                            0.000000   0.000000   0.000000  0.00
2106  C          C  1.0000   0.253327   0.220077   0.546183    1a       1
                            0.000000   0.000000   0.000000  0.00
2107  C          C  1.0000   0.157066   0.364478   0.544262    1a       1
                            0.000000   0.000000   0.000000  0.00
2108  C          C  1.0000   0.254168   0.324099   0.547448    1a       1
                            0.000000   0.000000   0.000000  0.00
2109  C          C  1.0000   0.177136   0.344549   0.544628    1a       1
                            0.000000   0.000000   0.000000  0.00
2110  C          C  1.0000   0.276556   0.340557   0.546000    1a       1
                            0.000000   0.000000   0.000000  0.00
2111  C          C  1.0000   0.277263   0.344760   0.600876    1a       1
                            0.000000   0.000000   0.000000  0.00
2112  C          C  1.0000   0.257517   0.324028   0.600794    1a       1
                            0.000000   0.000000   0.000000  0.00
2113  C          C  1.0000   0.180561   0.344114   0.601530    1a       1
                            0.000000   0.000000   0.000000  0.00
2114  C          C  1.0000   0.158122   0.362437   0.600501    1a       1
                            0.000000   0.000000   0.000000  0.00
2115  C          C  1.0000   0.235539   0.240633   0.602838    1a       1
                            0.000000   0.000000   0.000000  0.00
2116  C          C  1.0000   0.135448   0.244626   0.602255    1a       1
                            0.000000   0.000000   0.000000  0.00
2117  C          C  1.0000   0.156910   0.263634   0.601909    1a       1
                            0.000000   0.000000   0.000000  0.00
2118  C          C  1.0000   0.254091   0.218630   0.603773    1a       1
                            0.000000   0.000000   0.000000  0.00
2119  C          C  1.0000   0.138423   0.342712   0.619805    1a       1
                            0.000000   0.000000   0.000000  0.00
2120  C          C  1.0000   0.159456   0.323589   0.620339    1a       1
                            0.000000   0.000000   0.000000  0.00
2121  C          C  1.0000   0.237352   0.342308   0.620480    1a       1
                            0.000000   0.000000   0.000000  0.00
2122  C          C  1.0000   0.256059   0.364041   0.620234    1a       1
                            0.000000   0.000000   0.000000  0.00
2123  C          C  1.0000   0.158948   0.221167   0.619711    1a       1
                            0.000000   0.000000   0.000000  0.00
2124  C          C  1.0000   0.178517   0.241585   0.620388    1a       1
                            0.000000   0.000000   0.000000  0.00
2125  C          C  1.0000   0.258998   0.263514   0.620412    1a       1
                            0.000000   0.000000   0.000000  0.00
2126  C          C  1.0000   0.278965   0.242750   0.620635    1a       1
                            0.000000   0.000000   0.000000  0.00
2127  C          C  1.0000   0.275925   0.244176   0.676796    1a       1
                            0.000000   0.000000   0.000000  0.00
2128  C          C  1.0000   0.175187   0.244753   0.676027    1a       1
                            0.000000   0.000000   0.000000  0.00
2129  C          C  1.0000   0.256849   0.265093   0.677134    1a       1
                            0.000000   0.000000   0.000000  0.00
2130  C          C  1.0000   0.156184   0.223637   0.676349    1a       1
                            0.000000   0.000000   0.000000  0.00
2131  C          C  1.0000   0.237238   0.343539   0.676485    1a       1
                            0.000000   0.000000   0.000000  0.00
2132  C          C  1.0000   0.258615   0.362432   0.676252    1a       1
                            0.000000   0.000000   0.000000  0.00
2133  C          C  1.0000   0.135971   0.343187   0.675280    1a       1
                            0.000000   0.000000   0.000000  0.00
2134  C          C  1.0000   0.156175   0.322725   0.675516    1a       1
                            0.000000   0.000000   0.000000  0.00
2135  C          C  1.0000   0.135899   0.244271   0.695430    1a       1
                            0.000000   0.000000   0.000000  0.00
2136  C          C  1.0000   0.157161   0.263836   0.695786    1a       1
                            0.000000   0.000000   0.000000  0.00
2137  C          C  1.0000   0.236697   0.245432   0.696412    1a       1
                            0.000000   0.000000   0.000000  0.00
2138  C          C  1.0000   0.256937   0.225459   0.696598    1a       1
                            0.000000   0.000000   0.000000  0.00
2139  C          C  1.0000   0.154400   0.363005   0.694951    1a       1
                            0.000000   0.000000   0.000000  0.00
2140  C          C  1.0000   0.253478   0.327157   0.696995    1a       1
                            0.000000   0.000000   0.000000  0.00
2141  C          C  1.0000   0.174583   0.343083   0.695139    1a       1
                            0.000000   0.000000   0.000000  0.00
2142  C          C  1.0000   0.275026   0.346341   0.697134    1a       1
                            0.000000   0.000000   0.000000  0.00
2143  N         N1  1.0000   0.138369   0.362060   0.312913    1a       1
                            0.000000   0.000000   0.000000  0.00
2144  N         N1  1.0000   0.176741   0.322779   0.312757    1a       1
                            0.000000   0.000000   0.000000  0.00
2145  N         N2  1.0000   0.238564   0.323111   0.313610    1a       1
                            0.000000   0.000000   0.000000  0.00
2146  N         N2  1.0000   0.277099   0.363160   0.313650    1a       1
                            0.000000   0.000000   0.000000  0.00
2147  N         N2  1.0000   0.139595   0.221765   0.312192    1a       1
                            0.000000   0.000000   0.000000  0.00
2148  N         N1  1.0000   0.239780   0.262661   0.313130    1a       1
                            0.000000   0.000000   0.000000  0.00
2149  N         N2  1.0000   0.178370   0.261414   0.312885    1a       1
                            0.000000   0.000000   0.000000  0.00
2150  N         N1  1.0000   0.277744   0.222522   0.313543    1a       1
                            0.000000   0.000000   0.000000  0.00
2151  N         N2  1.0000   0.176381   0.264071   0.387359    1a       1
                            0.000000   0.000000   0.000000  0.00
2152  N         N1  1.0000   0.276852   0.225382   0.387582    1a       1
                            0.000000   0.000000   0.000000  0.00
2153  N         N1  1.0000   0.237687   0.263815   0.387041    1a       1
                            0.000000   0.000000   0.000000  0.00
2154  N         N2  1.0000   0.138073   0.224182   0.387493    1a       1
                            0.000000   0.000000   0.000000  0.00
2155  N         N2  1.0000   0.239018   0.324779   0.386800    1a       1
                            0.000000   0.000000   0.000000  0.00
2156  N         N1  1.0000   0.136688   0.361730   0.387237    1a       1
                            0.000000   0.000000   0.000000  0.00
2157  N         N1  1.0000   0.177931   0.324841   0.386714    1a       1
                            0.000000   0.000000   0.000000  0.00
2158  N         N2  1.0000   0.277712   0.363846   0.386945    1a       1
                            0.000000   0.000000   0.000000  0.00
2159  N         N1  1.0000   0.136732   0.362569   0.461904    1a       1
                            0.000000   0.000000   0.000000  0.00
2160  N         N1  1.0000   0.175835   0.324330   0.462141    1a       1
                            0.000000   0.000000   0.000000  0.00
2161  N         N2  1.0000   0.236451   0.323142   0.462320    1a       1
                            0.000000   0.000000   0.000000  0.00
2162  N         N2  1.0000   0.276372   0.361240   0.462172    1a       1
                            0.000000   0.000000   0.000000  0.00
2163  N         N2  1.0000   0.136525   0.223693   0.461651    1a       1
                            0.000000   0.000000   0.000000  0.00
2164  N         N1  1.0000   0.235464   0.261221   0.462477    1a       1
                            0.000000   0.000000   0.000000  0.00
2165  N         N2  1.0000   0.174226   0.262768   0.462204    1a       1
                            0.000000   0.000000   0.000000  0.00
2166  N         N1  1.0000   0.273483   0.222137   0.462590    1a       1
                            0.000000   0.000000   0.000000  0.00
2167  N         N2  1.0000   0.175800   0.260624   0.537624    1a       1
                            0.000000   0.000000   0.000000  0.00
2168  N         N1  1.0000   0.273440   0.222284   0.537026    1a       1
                            0.000000   0.000000   0.000000  0.00
2169  N         N1  1.0000   0.237206   0.262849   0.538424    1a       1
                            0.000000   0.000000   0.000000  0.00
2170  N         N2  1.0000   0.136961   0.221653   0.537767    1a       1
                            0.000000   0.000000   0.000000  0.00
2171  N         N2  1.0000   0.234974   0.324707   0.537827    1a       1
                            0.000000   0.000000   0.000000  0.00
2172  N         N1  1.0000   0.136165   0.361180   0.535462    1a       1
                            0.000000   0.000000   0.000000  0.00
2173  N         N1  1.0000   0.174217   0.322190   0.536768    1a       1
                            0.000000   0.000000   0.000000  0.00
2174  N         N2  1.0000   0.275447   0.360597   0.536628    1a       1
                            0.000000   0.000000   0.000000  0.00
2175  N         N1  1.0000   0.138183   0.361641   0.609833    1a       1
                            0.000000   0.000000   0.000000  0.00
2176  N         N1  1.0000   0.179525   0.324572   0.611027    1a       1
                            0.000000   0.000000   0.000000  0.00
2177  N         N2  1.0000   0.239955   0.321807   0.611336    1a       1
                            0.000000   0.000000   0.000000  0.00
2178  N         N2  1.0000   0.276157   0.363373   0.610997    1a       1
                            0.000000   0.000000   0.000000  0.00
2179  N         N2  1.0000   0.138167   0.223123   0.610784    1a       1
                            0.000000   0.000000   0.000000  0.00
2180  N         N1  1.0000   0.238279   0.261877   0.611463    1a       1
                            0.000000   0.000000   0.000000  0.00
2181  N         N2  1.0000   0.177310   0.261920   0.611172    1a       1
                            0.000000   0.000000   0.000000  0.00
2182  N         N1  1.0000   0.275423   0.220909   0.612389    1a       1
                            0.000000   0.000000   0.000000  0.00
2183  N         N2  1.0000   0.175543   0.263994   0.685860    1a       1
                            0.000000   0.000000   0.000000  0.00
2184  N         N1  1.0000   0.274533   0.224227   0.686219    1a       1
                            0.000000   0.000000   0.000000  0.00
2185  N         N1  1.0000   0.237510   0.264694   0.686815    1a       1
                            0.000000   0.000000   0.000000  0.00
2186  N         N2  1.0000   0.137051   0.224196   0.686179    1a       1
                            0.000000   0.000000   0.000000  0.00
2187  N         N2  1.0000   0.236655   0.326302   0.686512    1a       1
                            0.000000   0.000000   0.000000  0.00
2188  N         N1  1.0000   0.135943   0.362237   0.685006    1a       1
                            0.000000   0.000000   0.000000  0.00
2189  N         N1  1.0000   0.175641   0.324543   0.685293    1a       1
                            0.000000   0.000000   0.000000  0.00
2190  N         N2  1.0000   0.276353   0.363980   0.686701    1a       1
                            0.000000   0.000000   0.000000  0.00
2191 Ni         Ni  1.0000   0.208252   0.292566   0.313265    1a       1
                            0.000000   0.000000   0.000000  0.00
2192 Ni         Ni  1.0000   0.107266   0.392426   0.312694    1a       1
                            0.000000   0.000000   0.000000  0.00
2193 Ni         Ni  1.0000   0.207539   0.294493   0.387078    1a       1
                            0.000000   0.000000   0.000000  0.00
2194 Ni         Ni  1.0000   0.106492   0.392422   0.387094    1a       1
                            0.000000   0.000000   0.000000  0.00
2195 Ni         Ni  1.0000   0.205650   0.292713   0.462193    1a       1
                            0.000000   0.000000   0.000000  0.00
2196 Ni         Ni  1.0000   0.106556   0.393366   0.461230    1a       1
                            0.000000   0.000000   0.000000  0.00
2197 Ni         Ni  1.0000   0.205356   0.292589   0.537545    1a       1
                            0.000000   0.000000   0.000000  0.00
2198 Ni         Ni  1.0000   0.105989   0.392051   0.535841    1a       1
                            0.000000   0.000000   0.000000  0.00
2199 Ni         Ni  1.0000   0.208643   0.292292   0.611338    1a       1
                            0.000000   0.000000   0.000000  0.00
2200 Ni         Ni  1.0000   0.107287   0.391370   0.609831    1a       1
                            0.000000   0.000000   0.000000  0.00
2201 Ni         Ni  1.0000   0.206301   0.294860   0.685903    1a       1
                            0.000000   0.000000   0.000000  0.00
2202 Ni         Ni  1.0000   0.106058   0.393607   0.684732    1a       1
                            0.000000   0.000000   0.000000  0.00
2203 Al         Al  1.0000   0.207598   0.291807   0.350293    1a       1
                            0.000000   0.000000   0.000000  0.00
2204 Al         Al  1.0000   0.309600   0.191334   0.350931    1a       1
                            0.000000   0.000000   0.000000  0.00
2205 Al         Al  1.0000   0.207655   0.296310   0.425089    1a       1
                            0.000000   0.000000   0.000000  0.00
2206 Al         Al  1.0000   0.309884   0.392045   0.425102    1a       1
                            0.000000   0.000000   0.000000  0.00
2207 Al         Al  1.0000   0.205940   0.293492   0.500268    1a       1
                            0.000000   0.000000   0.000000  0.00
2208 Al         Al  1.0000   0.305623   0.193757   0.500347    1a       1
                            0.000000   0.000000   0.000000  0.00
2209 Al         Al  1.0000   0.204793   0.290283   0.574556    1a       1
                            0.000000   0.000000   0.000000  0.00
2210 Al         Al  1.0000   0.305313   0.391251   0.574003    1a       1
                            0.000000   0.000000   0.000000  0.00
2211 Al         Al  1.0000   0.210204   0.291405   0.648662    1a       1
                            0.000000   0.000000   0.000000  0.00
2212 Al         Al  1.0000   0.305025   0.192852   0.648736    1a       1
                            0.000000   0.000000   0.000000  0.00
2213  F         F2  1.0000   0.407590   0.289839   0.294799    1a       1
                            0.000000   0.000000   0.000000  0.00
2214  F         F2  1.0000   0.504279   0.191919   0.293338    1a       1
                            0.000000   0.000000   0.000000  0.00
2215  F         F2  1.0000   0.407948   0.293650   0.333713    1a       1
                            0.000000   0.000000   0.000000  0.00
2216  F         F2  1.0000   0.507703   0.394556   0.331761    1a       1
                            0.000000   0.000000   0.000000  0.00
2217  F         F1  1.0000   0.294877   0.425762   0.350281    1a       1
                            0.000000   0.000000   0.000000  0.00
2218  F         F1  1.0000   0.386120   0.323528   0.349906    1a       1
                            0.000000   0.000000   0.000000  0.00
2219  F         F1  1.0000   0.441771   0.298322   0.350887    1a       1
                            0.000000   0.000000   0.000000  0.00
2220  F         F1  1.0000   0.393388   0.261854   0.351810    1a       1
                            0.000000   0.000000   0.000000  0.00
2221  F         F1  1.0000   0.518021   0.427325   0.349220    1a       1
                            0.000000   0.000000   0.000000  0.00
2222  F         F1  1.0000   0.330807   0.163047   0.351849    1a       1
                            0.000000   0.000000   0.000000  0.00
2223  F         F2  1.0000   0.407451   0.293691   0.369198    1a       1
                            0.000000   0.000000   0.000000  0.00
2224  F         F2  1.0000   0.308379   0.392727   0.368395    1a       1
                            0.000000   0.000000   0.000000  0.00
2225  F         F2  1.0000   0.408446   0.293391   0.407522    1a       1
                            0.000000   0.000000   0.000000  0.00
2226  F         F2  1.0000   0.507439   0.191786   0.407241    1a       1
                            0.000000   0.000000   0.000000  0.00
2227  F         F1  1.0000   0.325277   0.220741   0.425397    1a       1
                            0.000000   0.000000   0.000000  0.00
2228  F         F1  1.0000   0.430326   0.318910   0.426494    1a       1
                            0.000000   0.000000   0.000000  0.00
2229  F         F1  1.0000   0.372621   0.299231   0.425027    1a       1
                            0.000000   0.000000   0.000000  0.00
2230  F         F1  1.0000   0.300455   0.358762   0.424750    1a       1
                            0.000000   0.000000   0.000000  0.00
2231  F         F1  1.0000   0.501902   0.226613   0.425142    1a       1
                            0.000000   0.000000   0.000000  0.00
2232  F         F1  1.0000   0.419429   0.258896   0.425548    1a       1
                            0.000000   0.000000   0.000000  0.00
2233  F         F2  1.0000   0.407933   0.291471   0.443303    1a       1
                            0.000000   0.000000   0.000000  0.00
2234  F         F2  1.0000   0.507745   0.192455   0.442948    1a       1
                            0.000000   0.000000   0.000000  0.00
2235  F         F2  1.0000   0.405324   0.290785   0.481892    1a       1
                            0.000000   0.000000   0.000000  0.00
2236  F         F2  1.0000   0.502748   0.392857   0.480779    1a       1
                            0.000000   0.000000   0.000000  0.00
2237  F         F1  1.0000   0.296208   0.425095   0.499236    1a       1
                            0.000000   0.000000   0.000000  0.00
2238  F         F1  1.0000   0.371670   0.300819   0.500641    1a       1
                            0.000000   0.000000   0.000000  0.00
2239  F         F1  1.0000   0.430668   0.313407   0.498481    1a       1
                            0.000000   0.000000   0.000000  0.00
2240  F         F1  1.0000   0.413209   0.255921   0.499972    1a       1
                            0.000000   0.000000   0.000000  0.00
2241  F         F1  1.0000   0.467237   0.396638   0.498558    1a       1
                            0.000000   0.000000   0.000000  0.00
2242  F         F1  1.0000   0.328188   0.166430   0.500203    1a       1
                            0.000000   0.000000   0.000000  0.00
2243  F         F2  1.0000   0.404266   0.291055   0.517437    1a       1
                            0.000000   0.000000   0.000000  0.00
2244  F         F2  1.0000   0.304526   0.392066   0.517162    1a       1
                            0.000000   0.000000   0.000000  0.00
2245  F         F2  1.0000   0.404604   0.291735   0.556480    1a       1
                            0.000000   0.000000   0.000000  0.00
2246  F         F2  1.0000   0.506431   0.191034   0.556354    1a       1
                            0.000000   0.000000   0.000000  0.00
2247  F         F1  1.0000   0.270380   0.198621   0.575549    1a       1
                            0.000000   0.000000   0.000000  0.00
2248  F         F1  1.0000   0.418941   0.260884   0.574800    1a       1
                            0.000000   0.000000   0.000000  0.00
2249  F         F1  1.0000   0.423384   0.321816   0.575769    1a       1
                            0.000000   0.000000   0.000000  0.00
2250  F         F1  1.0000   0.309552   0.425959   0.573374    1a       1
                            0.000000   0.000000   0.000000  0.00
2251  F         F1  1.0000   0.475648   0.169475   0.574854    1a       1
                            0.000000   0.000000   0.000000  0.00
2252  F         F1  1.0000   0.368856   0.295079   0.574808    1a       1
                            0.000000   0.000000   0.000000  0.00
2253  F         F2  1.0000   0.404514   0.292672   0.591997    1a       1
                            0.000000   0.000000   0.000000  0.00
2254  F         F2  1.0000   0.505236   0.191292   0.591922    1a       1
                            0.000000   0.000000   0.000000  0.00
2255  F         F2  1.0000   0.405634   0.291490   0.630728    1a       1
                            0.000000   0.000000   0.000000  0.00
2256  F         F2  1.0000   0.504676   0.390803   0.630670    1a       1
                            0.000000   0.000000   0.000000  0.00
2257  F         F1  1.0000   0.292799   0.359224   0.647843    1a       1
                            0.000000   0.000000   0.000000  0.00
2258  F         F1  1.0000   0.440697   0.288908   0.649726    1a       1
                            0.000000   0.000000   0.000000  0.00
2259  F         F1  1.0000   0.384244   0.264571   0.648036    1a       1
                            0.000000   0.000000   0.000000  0.00
2260  F         F1  1.0000   0.391778   0.323997   0.646515    1a       1
                            0.000000   0.000000   0.000000  0.00
2261  F         F1  1.0000   0.526790   0.362452   0.648978    1a       1
                            0.000000   0.000000   0.000000  0.00
2262  F         F1  1.0000   0.270883   0.184802   0.649152    1a       1
                            0.000000   0.000000   0.000000  0.00
2263  F         F2  1.0000   0.404534   0.292699   0.666499    1a       1
                            0.000000   0.000000   0.000000  0.00
2264  F         F2  1.0000   0.307996   0.391832   0.666394    1a       1
                            0.000000   0.000000   0.000000  0.00
2265  F         F2  1.0000   0.405837   0.291255   0.705775    1a       1
                            0.000000   0.000000   0.000000  0.00
2266  F         F2  1.0000   0.507425   0.192535   0.705311    1a       1
                            0.000000   0.000000   0.000000  0.00
2267  H          H  1.0000   0.489170   0.347517   0.294961    1a       1
                            0.000000   0.000000   0.000000  0.00
2268  H          H  1.0000   0.387156   0.334164   0.294800    1a       1
                            0.000000   0.000000   0.000000  0.00
2269  H          H  1.0000   0.458858   0.304210   0.298169    1a       1
                            0.000000   0.000000   0.000000  0.00
2270  H          H  1.0000   0.352713   0.374242   0.295498    1a       1
                            0.000000   0.000000   0.000000  0.00
2271  H          H  1.0000   0.414718   0.236795   0.300591    1a       1
                            0.000000   0.000000   0.000000  0.00
2272  H          H  1.0000   0.456528   0.205120   0.297063    1a       1
                            0.000000   0.000000   0.000000  0.00
2273  H          H  1.0000   0.318980   0.245085   0.298905    1a       1
                            0.000000   0.000000   0.000000  0.00
2274  H          H  1.0000   0.360248   0.278403   0.297297    1a       1
                            0.000000   0.000000   0.000000  0.00
2275  H          H  1.0000   0.321101   0.343631   0.330418    1a       1
                            0.000000   0.000000   0.000000  0.00
2276  H          H  1.0000   0.358010   0.306999   0.329895    1a       1
                            0.000000   0.000000   0.000000  0.00
2277  H          H  1.0000   0.427126   0.339932   0.332171    1a       1
                            0.000000   0.000000   0.000000  0.00
2278  H          H  1.0000   0.454928   0.383883   0.327377    1a       1
                            0.000000   0.000000   0.000000  0.00
2279  H          H  1.0000   0.356153   0.206127   0.331196    1a       1
                            0.000000   0.000000   0.000000  0.00
2280  H          H  1.0000   0.455867   0.274122   0.331455    1a       1
                            0.000000   0.000000   0.000000  0.00
2281  H          H  1.0000   0.394492   0.242295   0.330518    1a       1
                            0.000000   0.000000   0.000000  0.00
2282  H          H  1.0000   0.496829   0.242297   0.329034    1a       1
                            0.000000   0.000000   0.000000  0.00
2283  H          H  1.0000   0.494286   0.245330   0.372765    1a       1
                            0.000000   0.000000   0.000000  0.00
2284  H          H  1.0000   0.395388   0.241801   0.371918    1a       1
                            0.000000   0.000000   0.000000  0.00
2285  H          H  1.0000   0.454368   0.278567   0.371053    1a       1
                            0.000000   0.000000   0.000000  0.00
2286  H          H  1.0000   0.358799   0.205077   0.371928    1a       1
                            0.000000   0.000000   0.000000  0.00
2287  H          H  1.0000   0.420087   0.342084   0.371502    1a       1
                            0.000000   0.000000   0.000000  0.00
2288  H          H  1.0000   0.453008   0.381899   0.372494    1a       1
                            0.000000   0.000000   0.000000  0.00
2289  H          H  1.0000   0.355241   0.301851   0.373708    1a       1
                            0.000000   0.000000   0.000000  0.00
2290  H          H  1.0000   0.316934   0.339680   0.373841    1a       1
                            0.000000   0.000000   0.000000  0.00
2291  H          H  1.0000   0.317807   0.247790   0.401556    1a       1
                            0.000000   0.000000   0.000000  0.00
2292  H          H  1.0000   0.417297   0.241427   0.402621    1a       1
                            0.000000   0.000000   0.000000  0.00
2293  H          H  1.0000   0.358534   0.279739   0.405010    1a       1
                            0.000000   0.000000   0.000000  0.00
2294  H          H  1.0000   0.460692   0.210916   0.406496    1a       1
                            0.000000   0.000000   0.000000  0.00
2295  H          H  1.0000   0.355536   0.379536   0.404386    1a       1
                            0.000000   0.000000   0.000000  0.00
2296  H          H  1.0000   0.459555   0.305957   0.403467    1a       1
                            0.000000   0.000000   0.000000  0.00
2297  H          H  1.0000   0.395983   0.345322   0.404295    1a       1
                            0.000000   0.000000   0.000000  0.00
2298  H          H  1.0000   0.490665   0.349502   0.405487    1a       1
                            0.000000   0.000000   0.000000  0.00
2299  H          H  1.0000   0.490145   0.343268   0.444500    1a       1
                            0.000000   0.000000   0.000000  0.00
2300  H          H  1.0000   0.384483   0.335298   0.442885    1a       1
                            0.000000   0.000000   0.000000  0.00
2301  H          H  1.0000   0.461378   0.301750   0.448580    1a       1
                            0.000000   0.000000   0.000000  0.00
2302  H          H  1.0000   0.363492   0.382507   0.449292    1a       1
                            0.000000   0.000000   0.000000  0.00
2303  H          H  1.0000   0.415803   0.240124   0.447881    1a       1
                            0.000000   0.000000   0.000000  0.00
2304  H          H  1.0000   0.450954   0.200545   0.449103    1a       1
                            0.000000   0.000000   0.000000  0.00
2305  H          H  1.0000   0.312999   0.249247   0.451001    1a       1
                            0.000000   0.000000   0.000000  0.00
2306  H          H  1.0000   0.355371   0.279822   0.446485    1a       1
                            0.000000   0.000000   0.000000  0.00
2307  H          H  1.0000   0.318135   0.337941   0.476930    1a       1
                            0.000000   0.000000   0.000000  0.00
2308  H          H  1.0000   0.355187   0.301754   0.477236    1a       1
                            0.000000   0.000000   0.000000  0.00
2309  H          H  1.0000   0.419636   0.339970   0.479460    1a       1
                            0.000000   0.000000   0.000000  0.00
2310  H          H  1.0000   0.452986   0.380709   0.477429    1a       1
                            0.000000   0.000000   0.000000  0.00
2311  H          H  1.0000   0.359436   0.203691   0.477942    1a       1
                            0.000000   0.000000   0.000000  0.00
2312  H          H  1.0000   0.455833   0.274884   0.480570    1a       1
                            0.000000   0.000000   0.000000  0.00
2313  H          H  1.0000   0.397763   0.235412   0.474944    1a       1
                            0.000000   0.000000   0.000000  0.00
2314  H          H  1.0000   0.497654   0.245762   0.475659    1a       1
                            0.000000   0.000000   0.000000  0.00
2315  H          H  1.0000   0.496622   0.245827   0.523232    1a       1
                            0.000000   0.000000   0.000000  0.00
2316  H          H  1.0000   0.394378   0.234584   0.523688    1a       1
                            0.000000   0.000000   0.000000  0.00
2317  H          H  1.0000   0.452626   0.275924   0.519267    1a       1
                            0.000000   0.000000   0.000000  0.00
2318  H          H  1.0000   0.352217   0.204449   0.520532    1a       1
                            0.000000   0.000000   0.000000  0.00
2319  H          H  1.0000   0.418084   0.340587   0.520392    1a       1
                            0.000000   0.000000   0.000000  0.00
2320  H          H  1.0000   0.454357   0.376452   0.519632    1a       1
                            0.000000   0.000000   0.000000  0.00
2321  H          H  1.0000   0.349998   0.300463   0.523288    1a       1
                            0.000000   0.000000   0.000000  0.00
2322  H          H  1.0000   0.327521   0.347562   0.518225    1a       1
                            0.000000   0.000000   0.000000  0.00
2323  H          H  1.0000   0.316367   0.243970   0.553004    1a       1
                            0.000000   0.000000   0.000000  0.00
2324  H          H  1.0000   0.416131   0.239022   0.552547    1a       1
                            0.000000   0.000000   0.000000  0.00
2325  H          H  1.0000   0.354857   0.277747   0.553700    1a       1
                            0.000000   0.000000   0.000000  0.00
2326  H          H  1.0000   0.454788   0.202235   0.552729    1a       1
                            0.000000   0.000000   0.000000  0.00
2327  H          H  1.0000   0.357857   0.378672   0.551788    1a       1
                            0.000000   0.000000   0.000000  0.00
2328  H          H  1.0000   0.452919   0.307111   0.554570    1a       1
                            0.000000   0.000000   0.000000  0.00
2329  H          H  1.0000   0.392128   0.341231   0.553090    1a       1
                            0.000000   0.000000   0.000000  0.00
2330  H          H  1.0000   0.491380   0.341150   0.553042    1a       1
                            0.000000   0.000000   0.000000  0.00
2331  H          H  1.0000   0.496608   0.336330   0.598906    1a       1
                            0.000000   0.000000   0.000000  0.00
2332  H          H  1.0000   0.391164   0.339653   0.593504    1a       1
                            0.000000   0.000000   0.000000  0.00
2333  H          H  1.0000   0.454152   0.304946   0.594305    1a       1
                            0.000000   0.000000   0.000000  0.00
2334  H          H  1.0000   0.362716   0.382237   0.597585    1a       1
                            0.000000   0.000000   0.000000  0.00
2335  H          H  1.0000   0.417045   0.239406   0.596371    1a       1
                            0.000000   0.000000   0.000000  0.00
2336  H          H  1.0000   0.462617   0.213596   0.591863    1a       1
                            0.000000   0.000000   0.000000  0.00
2337  H          H  1.0000   0.316361   0.246354   0.598163    1a       1
                            0.000000   0.000000   0.000000  0.00
2338  H          H  1.0000   0.355980   0.277021   0.595043    1a       1
                            0.000000   0.000000   0.000000  0.00
2339  H          H  1.0000   0.328172   0.349682   0.630229    1a       1
                            0.000000   0.000000   0.000000  0.00
2340  H          H  1.0000   0.354186   0.303549   0.626926    1a       1
                            0.000000   0.000000   0.000000  0.00
2341  H          H  1.0000   0.412065   0.346771   0.623712    1a       1
                            0.000000   0.000000   0.000000  0.00
2342  H          H  1.0000   0.453761   0.378467   0.627613    1a       1
                            0.000000   0.000000   0.000000  0.00
2343  H          H  1.0000   0.354943   0.205468   0.628835    1a       1
                            0.000000   0.000000   0.000000  0.00
2344  H          H  1.0000   0.456502   0.278305   0.627725    1a       1
                            0.000000   0.000000   0.000000  0.00
2345  H          H  1.0000   0.393097   0.239959   0.627487    1a       1
                            0.000000   0.000000   0.000000  0.00
2346  H          H  1.0000   0.494008   0.243525   0.626477    1a       1
                            0.000000   0.000000   0.000000  0.00
2347  H          H  1.0000   0.493369   0.242129   0.669728    1a       1
                            0.000000   0.000000   0.000000  0.00
2348  H          H  1.0000   0.391065   0.244911   0.668449    1a       1
                            0.000000   0.000000   0.000000  0.00
2349  H          H  1.0000   0.455929   0.279024   0.669812    1a       1
                            0.000000   0.000000   0.000000  0.00
2350  H          H  1.0000   0.355627   0.204324   0.669128    1a       1
                            0.000000   0.000000   0.000000  0.00
2351  H          H  1.0000   0.419358   0.338759   0.668981    1a       1
                            0.000000   0.000000   0.000000  0.00
2352  H          H  1.0000   0.450388   0.381730   0.671550    1a       1
                            0.000000   0.000000   0.000000  0.00
2353  H          H  1.0000   0.361659   0.313483   0.666794    1a       1
                            0.000000   0.000000   0.000000  0.00
2354  H          H  1.0000   0.317483   0.342109   0.670972    1a       1
                            0.000000   0.000000   0.000000  0.00
2355  H          H  1.0000   0.318375   0.240336   0.702915    1a       1
                            0.000000   0.000000   0.000000  0.00
2356  H          H  1.0000   0.420548   0.242233   0.702641    1a       1
                            0.000000   0.000000   0.000000  0.00
2357  H          H  1.0000   0.359244   0.273680   0.704091    1a       1
                            0.000000   0.000000   0.000000  0.00
2358  H          H  1.0000   0.461317   0.209932   0.704437    1a       1
                            0.000000   0.000000   0.000000  0.00
2359  H          H  1.0000   0.355566   0.377953   0.704060    1a       1
                            0.000000   0.000000   0.000000  0.00
2360  H          H  1.0000   0.458223   0.303152   0.701374    1a       1
                            0.000000   0.000000   0.000000  0.00
2361  H          H  1.0000   0.389964   0.336502   0.704693    1a       1
                            0.000000   0.000000   0.000000  0.00
2362  H          H  1.0000   0.485205   0.349174   0.704971    1a       1
                            0.000000   0.000000   0.000000  0.00
2363  C          C  1.0000   0.478829   0.342454   0.304009    1a       1
                            0.000000   0.000000   0.000000  0.00
2364  C          C  1.0000   0.458485   0.322463   0.304421    1a       1
                            0.000000   0.000000   0.000000  0.00
2365  C          C  1.0000   0.377253   0.341619   0.303847    1a       1
                            0.000000   0.000000   0.000000  0.00
2366  C          C  1.0000   0.356404   0.361268   0.303452    1a       1
                            0.000000   0.000000   0.000000  0.00
2367  C          C  1.0000   0.435178   0.242100   0.304335    1a       1
                            0.000000   0.000000   0.000000  0.00
2368  C          C  1.0000   0.337171   0.243660   0.305010    1a       1
                            0.000000   0.000000   0.000000  0.00
2369  C          C  1.0000   0.356434   0.264110   0.305555    1a       1
                            0.000000   0.000000   0.000000  0.00
2370  C          C  1.0000   0.456706   0.222715   0.303631    1a       1
                            0.000000   0.000000   0.000000  0.00
2371  C          C  1.0000   0.337725   0.344173   0.323463    1a       1
                            0.000000   0.000000   0.000000  0.00
2372  C          C  1.0000   0.359817   0.325449   0.324405    1a       1
                            0.000000   0.000000   0.000000  0.00
2373  C          C  1.0000   0.438208   0.343948   0.323424    1a       1
                            0.000000   0.000000   0.000000  0.00
2374  C          C  1.0000   0.458016   0.364558   0.322618    1a       1
                            0.000000   0.000000   0.000000  0.00
2375  C          C  1.0000   0.359060   0.220545   0.323006    1a       1
                            0.000000   0.000000   0.000000  0.00
2376  C          C  1.0000   0.377459   0.242709   0.324147    1a       1
                            0.000000   0.000000   0.000000  0.00
2377  C          C  1.0000   0.459831   0.264580   0.322137    1a       1
                            0.000000   0.000000   0.000000  0.00
2378  C          C  1.0000   0.479412   0.243283   0.322361    1a       1
                            0.000000   0.000000   0.000000  0.00
2379  C          C  1.0000   0.475647   0.241678   0.377957    1a       1
                            0.000000   0.000000   0.000000  0.00
2380  C          C  1.0000   0.378707   0.242763   0.378756    1a       1
                            0.000000   0.000000   0.000000  0.00
2381  C          C  1.0000   0.455627   0.262171   0.378160    1a       1
                            0.000000   0.000000   0.000000  0.00
2382  C          C  1.0000   0.357983   0.223356   0.378150    1a       1
                            0.000000   0.000000   0.000000  0.00
2383  C          C  1.0000   0.436933   0.343054   0.378432    1a       1
                            0.000000   0.000000   0.000000  0.00
2384  C          C  1.0000   0.456704   0.363414   0.377980    1a       1
                            0.000000   0.000000   0.000000  0.00
2385  C          C  1.0000   0.336183   0.341483   0.379121    1a       1
                            0.000000   0.000000   0.000000  0.00
2386  C          C  1.0000   0.356106   0.320617   0.379810    1a       1
                            0.000000   0.000000   0.000000  0.00
2387  C          C  1.0000   0.337571   0.243518   0.397625    1a       1
                            0.000000   0.000000   0.000000  0.00
2388  C          C  1.0000   0.358826   0.262779   0.398166    1a       1
                            0.000000   0.000000   0.000000  0.00
2389  C          C  1.0000   0.438149   0.245564   0.398789    1a       1
                            0.000000   0.000000   0.000000  0.00
2390  C          C  1.0000   0.457114   0.223982   0.398252    1a       1
                            0.000000   0.000000   0.000000  0.00
2391  C          C  1.0000   0.360403   0.366227   0.396053    1a       1
                            0.000000   0.000000   0.000000  0.00
2392  C          C  1.0000   0.457498   0.324338   0.397971    1a       1
                            0.000000   0.000000   0.000000  0.00
2393  C          C  1.0000   0.378980   0.344928   0.397256    1a       1
                            0.000000   0.000000   0.000000  0.00
2394  C          C  1.0000   0.476676   0.345457   0.397608    1a       1
                            0.000000   0.000000   0.000000  0.00
2395  C          C  1.0000   0.475193   0.341915   0.452369    1a       1
                            0.000000   0.000000   0.000000  0.00
2396  C          C  1.0000   0.456132   0.321223   0.452871    1a       1
                            0.000000   0.000000   0.000000  0.00
2397  C          C  1.0000   0.377591   0.341345   0.452671    1a       1
                            0.000000   0.000000   0.000000  0.00
2398  C          C  1.0000   0.358478   0.362363   0.453363    1a       1
                            0.000000   0.000000   0.000000  0.00
2399  C          C  1.0000   0.434294   0.240408   0.453972    1a       1
                            0.000000   0.000000   0.000000  0.00
2400  C          C  1.0000   0.333348   0.243263   0.453750    1a       1
                            0.000000   0.000000   0.000000  0.00
2401  C          C  1.0000   0.354526   0.262011   0.452910    1a       1
                            0.000000   0.000000   0.000000  0.00
2402  C          C  1.0000   0.455157   0.220790   0.453058    1a       1
                            0.000000   0.000000   0.000000  0.00
2403  C          C  1.0000   0.337147   0.340524   0.471463    1a       1
                            0.000000   0.000000   0.000000  0.00
2404  C          C  1.0000   0.357683   0.320821   0.471904    1a       1
                            0.000000   0.000000   0.000000  0.00
2405  C          C  1.0000   0.436727   0.340392   0.472263    1a       1
                            0.000000   0.000000   0.000000  0.00
2406  C          C  1.0000   0.455133   0.361950   0.471374    1a       1
                            0.000000   0.000000   0.000000  0.00
2407  C          C  1.0000   0.355939   0.222577   0.472570    1a       1
                            0.000000   0.000000   0.000000  0.00
2408  C          C  1.0000   0.377114   0.241056   0.471569    1a       1
                            0.000000   0.000000   0.000000  0.00
2409  C          C  1.0000   0.458403   0.263113   0.471592    1a       1
                            0.000000   0.000000   0.000000  0.00
2410  C          C  1.0000   0.477513   0.241867   0.471561    1a       1
                            0.000000   0.000000   0.000000  0.00
2411  C          C  1.0000   0.476717   0.242257   0.527808    1a       1
                            0.000000   0.000000   0.000000  0.00
2412  C          C  1.0000   0.374074   0.240910   0.527093    1a       1
                            0.000000   0.000000   0.000000  0.00
2413  C          C  1.0000   0.455524   0.261378   0.527314    1a       1
                            0.000000   0.000000   0.000000  0.00
2414  C          C  1.0000   0.352562   0.222537   0.526723    1a       1
                            0.000000   0.000000   0.000000  0.00
2415  C          C  1.0000   0.432888   0.342442   0.528065    1a       1
                            0.000000   0.000000   0.000000  0.00
2416  C          C  1.0000   0.452504   0.362547   0.527754    1a       1
                            0.000000   0.000000   0.000000  0.00
2417  C          C  1.0000   0.335075   0.340824   0.527517    1a       1
                            0.000000   0.000000   0.000000  0.00
2418  C          C  1.0000   0.354165   0.319397   0.527959    1a       1
                            0.000000   0.000000   0.000000  0.00
2419  C          C  1.0000   0.333731   0.242461   0.546535    1a       1
                            0.000000   0.000000   0.000000  0.00
2420  C          C  1.0000   0.353619   0.262552   0.546042    1a       1
                            0.000000   0.000000   0.000000  0.00
2421  C          C  1.0000   0.434927   0.240888   0.546589    1a       1
                            0.000000   0.000000   0.000000  0.00
2422  C          C  1.0000   0.455860   0.220764   0.546698    1a       1
                            0.000000   0.000000   0.000000  0.00
2423  C          C  1.0000   0.353584   0.359777   0.547154    1a       1
                            0.000000   0.000000   0.000000  0.00
2424  C          C  1.0000   0.456105   0.319877   0.545994    1a       1
                            0.000000   0.000000   0.000000  0.00
2425  C          C  1.0000   0.373378   0.339378   0.547145    1a       1
                            0.000000   0.000000   0.000000  0.00
2426  C          C  1.0000   0.476405   0.339605   0.545102    1a       1
                            0.000000   0.000000   0.000000  0.00
2427  C          C  1.0000   0.476025   0.340497   0.602412    1a       1
                            0.000000   0.000000   0.000000  0.00
2428  C          C  1.0000   0.454000   0.321891   0.601201    1a       1
                            0.000000   0.000000   0.000000  0.00
2429  C          C  1.0000   0.375487   0.341108   0.601332    1a       1
                            0.000000   0.000000   0.000000  0.00
2430  C          C  1.0000   0.356671   0.362601   0.601438    1a       1
                            0.000000   0.000000   0.000000  0.00
2431  C          C  1.0000   0.436448   0.243334   0.601301    1a       1
                            0.000000   0.000000   0.000000  0.00
2432  C          C  1.0000   0.336562   0.239652   0.601665    1a       1
                            0.000000   0.000000   0.000000  0.00
2433  C          C  1.0000   0.357368   0.259122   0.601367    1a       1
                            0.000000   0.000000   0.000000  0.00
2434  C          C  1.0000   0.457116   0.222979   0.601084    1a       1
                            0.000000   0.000000   0.000000  0.00
2435  C          C  1.0000   0.336347   0.343021   0.620843    1a       1
                            0.000000   0.000000   0.000000  0.00
2436  C          C  1.0000   0.355699   0.321901   0.620726    1a       1
                            0.000000   0.000000   0.000000  0.00
2437  C          C  1.0000   0.433175   0.341835   0.620299    1a       1
                            0.000000   0.000000   0.000000  0.00
2438  C          C  1.0000   0.453795   0.361563   0.620891    1a       1
                            0.000000   0.000000   0.000000  0.00
2439  C          C  1.0000   0.354858   0.221363   0.621621    1a       1
                            0.000000   0.000000   0.000000  0.00
2440  C          C  1.0000   0.374313   0.242065   0.622022    1a       1
                            0.000000   0.000000   0.000000  0.00
2441  C          C  1.0000   0.454032   0.260637   0.621493    1a       1
                            0.000000   0.000000   0.000000  0.00
2442  C          C  1.0000   0.474587   0.240455   0.621445    1a       1
                            0.000000   0.000000   0.000000  0.00
2443  C          C  1.0000   0.477931   0.243769   0.677147    1a       1
                            0.000000   0.000000   0.000000  0.00
2444  C          C  1.0000   0.375452   0.242081   0.675931    1a       1
                            0.000000   0.000000   0.000000  0.00
2445  C          C  1.0000   0.455385   0.261233   0.676121    1a       1
                            0.000000   0.000000   0.000000  0.00
2446  C          C  1.0000   0.354094   0.223200   0.675086    1a       1
                            0.000000   0.000000   0.000000  0.00
2447  C          C  1.0000   0.435544   0.340437   0.676100    1a       1
                            0.000000   0.000000   0.000000  0.00
2448  C          C  1.0000   0.455180   0.361634   0.676098    1a       1
                            0.000000   0.000000   0.000000  0.00
2449  C          C  1.0000   0.337549   0.344040   0.676109    1a       1
                            0.000000   0.000000   0.000000  0.00
2450  C          C  1.0000   0.357749   0.324246   0.675736    1a       1
                            0.000000   0.000000   0.000000  0.00
2451  C          C  1.0000   0.334395   0.242822   0.694864    1a       1
                            0.000000   0.000000   0.000000  0.00
2452  C          C  1.0000   0.354967   0.262616   0.695151    1a       1
                            0.000000   0.000000   0.000000  0.00
2453  C          C  1.0000   0.437410   0.243554   0.696124    1a       1
                            0.000000   0.000000   0.000000  0.00
2454  C          C  1.0000   0.458219   0.223769   0.696271    1a       1
                            0.000000   0.000000   0.000000  0.00
2455  C          C  1.0000   0.355555   0.361651   0.696628    1a       1
                            0.000000   0.000000   0.000000  0.00
2456  C          C  1.0000   0.455625   0.321519   0.695666    1a       1
                            0.000000   0.000000   0.000000  0.00
2457  C          C  1.0000   0.374559   0.340241   0.696758    1a       1
                            0.000000   0.000000   0.000000  0.00
2458  C          C  1.0000   0.474894   0.342756   0.695648    1a       1
                            0.000000   0.000000   0.000000  0.00
2459  N         N1  1.0000   0.337883   0.362275   0.313474    1a       1
                            0.000000   0.000000   0.000000  0.00
2460  N         N1  1.0000   0.378787   0.324569   0.314460    1a       1
                            0.000000   0.000000   0.000000  0.00
2461  N         N2  1.0000   0.439678   0.322702   0.314389    1a       1
                            0.000000   0.000000   0.000000  0.00
2462  N         N2  1.0000   0.477342   0.362695   0.313075    1a       1
                            0.000000   0.000000   0.000000  0.00
2463  N         N2  1.0000   0.338078   0.223063   0.314195    1a       1
                            0.000000   0.000000   0.000000  0.00
2464  N         N1  1.0000   0.438449   0.262151   0.313604    1a       1
                            0.000000   0.000000   0.000000  0.00
2465  N         N2  1.0000   0.376040   0.262920   0.315060    1a       1
                            0.000000   0.000000   0.000000  0.00
2466  N         N1  1.0000   0.476666   0.222903   0.313102    1a       1
                            0.000000   0.000000   0.000000  0.00
2467  N         N2  1.0000   0.377984   0.261928   0.388499    1a       1
                            0.000000   0.000000   0.000000  0.00
2468  N         N1  1.0000   0.475057   0.222461   0.387861    1a       1
                            0.000000   0.000000   0.000000  0.00
2469  N         N1  1.0000   0.438480   0.263664   0.388625    1a       1
                            0.000000   0.000000   0.000000  0.00
2470  N         N2  1.0000   0.338202   0.224255   0.387828    1a       1
                            0.000000   0.000000   0.000000  0.00
2471  N         N2  1.0000   0.437796   0.324499   0.388521    1a       1
                            0.000000   0.000000   0.000000  0.00
2472  N         N1  1.0000   0.339457   0.363038   0.387430    1a       1
                            0.000000   0.000000   0.000000  0.00
2473  N         N1  1.0000   0.376079   0.322903   0.388876    1a       1
                            0.000000   0.000000   0.000000  0.00
2474  N         N2  1.0000   0.476137   0.363512   0.387572    1a       1
                            0.000000   0.000000   0.000000  0.00
2475  N         N1  1.0000   0.338145   0.360916   0.462427    1a       1
                            0.000000   0.000000   0.000000  0.00
2476  N         N1  1.0000   0.376963   0.322051   0.462445    1a       1
                            0.000000   0.000000   0.000000  0.00
2477  N         N2  1.0000   0.436749   0.321438   0.462508    1a       1
                            0.000000   0.000000   0.000000  0.00
2478  N         N2  1.0000   0.473989   0.361828   0.461596    1a       1
                            0.000000   0.000000   0.000000  0.00
2479  N         N2  1.0000   0.335184   0.224182   0.463647    1a       1
                            0.000000   0.000000   0.000000  0.00
2480  N         N1  1.0000   0.437413   0.261082   0.462727    1a       1
                            0.000000   0.000000   0.000000  0.00
2481  N         N2  1.0000   0.374968   0.260838   0.462225    1a       1
                            0.000000   0.000000   0.000000  0.00
2482  N         N1  1.0000   0.476018   0.222504   0.462054    1a       1
                            0.000000   0.000000   0.000000  0.00
2483  N         N2  1.0000   0.373570   0.260156   0.536710    1a       1
                            0.000000   0.000000   0.000000  0.00
2484  N         N1  1.0000   0.475806   0.222064   0.537230    1a       1
                            0.000000   0.000000   0.000000  0.00
2485  N         N1  1.0000   0.435695   0.260201   0.536880    1a       1
                            0.000000   0.000000   0.000000  0.00
2486  N         N2  1.0000   0.334890   0.222343   0.537042    1a       1
                            0.000000   0.000000   0.000000  0.00
2487  N         N2  1.0000   0.435114   0.321689   0.536913    1a       1
                            0.000000   0.000000   0.000000  0.00
2488  N         N1  1.0000   0.335310   0.360088   0.537303    1a       1
                            0.000000   0.000000   0.000000  0.00
2489  N         N1  1.0000   0.374216   0.321091   0.537071    1a       1
                            0.000000   0.000000   0.000000  0.00
2490  N         N2  1.0000   0.474263   0.360067   0.536104    1a       1
                            0.000000   0.000000   0.000000  0.00
2491  N         N1  1.0000   0.337292   0.362107   0.610959    1a       1
                            0.000000   0.000000   0.000000  0.00
2492  N         N1  1.0000   0.374756   0.322002   0.611157    1a       1
                            0.000000   0.000000   0.000000  0.00
2493  N         N2  1.0000   0.435409   0.322418   0.611191    1a       1
                            0.000000   0.000000   0.000000  0.00
2494  N         N2  1.0000   0.473670   0.361090   0.611449    1a       1
                            0.000000   0.000000   0.000000  0.00
2495  N         N2  1.0000   0.337112   0.220127   0.611249    1a       1
                            0.000000   0.000000   0.000000  0.00
2496  N         N1  1.0000   0.435798   0.261752   0.611384    1a       1
                            0.000000   0.000000   0.000000  0.00
2497  N         N2  1.0000   0.374549   0.260674   0.612059    1a       1
                            0.000000   0.000000   0.000000  0.00
2498  N         N1  1.0000   0.475278   0.222955   0.611089    1a       1
                            0.000000   0.000000   0.000000  0.00
2499  N         N2  1.0000   0.374626   0.261682   0.685619    1a       1
                            0.000000   0.000000   0.000000  0.00
2500  N         N1  1.0000   0.477298   0.224267   0.686450    1a       1
                            0.000000   0.000000   0.000000  0.00
2501  N         N1  1.0000   0.435605   0.260418   0.685468    1a       1
                            0.000000   0.000000   0.000000  0.00
2502  N         N2  1.0000   0.335849   0.223188   0.685342    1a       1
                            0.000000   0.000000   0.000000  0.00
2503  N         N2  1.0000   0.436862   0.321233   0.685720    1a       1
                            0.000000   0.000000   0.000000  0.00
2504  N         N1  1.0000   0.338196   0.362294   0.686252    1a       1
                            0.000000   0.000000   0.000000  0.00
2505  N         N1  1.0000   0.375976   0.322932   0.686026    1a       1
                            0.000000   0.000000   0.000000  0.00
2506  N         N2  1.0000   0.474803   0.361223   0.685620    1a       1
                            0.000000   0.000000   0.000000  0.00
2507 Ni         Ni  1.0000   0.408145   0.292705   0.314177    1a       1
                            0.000000   0.000000   0.000000  0.00
2508 Ni         Ni  1.0000   0.307943   0.393629   0.313188    1a       1
                            0.000000   0.000000   0.000000  0.00
2509 Ni         Ni  1.0000   0.408123   0.293220   0.388349    1a       1
                            0.000000   0.000000   0.000000  0.00
2510 Ni         Ni  1.0000   0.309196   0.393869   0.387697    1a       1
                            0.000000   0.000000   0.000000  0.00
2511 Ni         Ni  1.0000   0.406588   0.291158   0.462690    1a       1
                            0.000000   0.000000   0.000000  0.00
2512 Ni         Ni  1.0000   0.307205   0.391824   0.462319    1a       1
                            0.000000   0.000000   0.000000  0.00
2513 Ni         Ni  1.0000   0.404304   0.290413   0.536998    1a       1
                            0.000000   0.000000   0.000000  0.00
2514 Ni         Ni  1.0000   0.305285   0.391452   0.536677    1a       1
                            0.000000   0.000000   0.000000  0.00
2515 Ni         Ni  1.0000   0.404923   0.291603   0.611511    1a       1
                            0.000000   0.000000   0.000000  0.00
2516 Ni         Ni  1.0000   0.306885   0.393000   0.611235    1a       1
                            0.000000   0.000000   0.000000  0.00
2517 Ni         Ni  1.0000   0.405701   0.291734   0.685921    1a       1
                            0.000000   0.000000   0.000000  0.00
2518 Ni         Ni  1.0000   0.307608   0.393554   0.685545    1a       1
                            0.000000   0.000000   0.000000  0.00
2519 Al         Al  1.0000   0.406342   0.294768   0.351597    1a       1
                            0.000000   0.000000   0.000000  0.00
2520 Al         Al  1.0000   0.506308   0.191268   0.350274    1a       1
                            0.000000   0.000000   0.000000  0.00
2521 Al         Al  1.0000   0.407467   0.292606   0.425314    1a       1
                            0.000000   0.000000   0.000000  0.00
2522 Al         Al  1.0000   0.507448   0.393426   0.424384    1a       1
                            0.000000   0.000000   0.000000  0.00
2523 Al         Al  1.0000   0.404713   0.290125   0.499532    1a       1
                            0.000000   0.000000   0.000000  0.00
2524 Al         Al  1.0000   0.506040   0.192019   0.499981    1a       1
                            0.000000   0.000000   0.000000  0.00
2525 Al         Al  1.0000   0.403558   0.292773   0.574241    1a       1
                            0.000000   0.000000   0.000000  0.00
2526 Al         Al  1.0000   0.506210   0.390538   0.573352    1a       1
                            0.000000   0.000000   0.000000  0.00
2527 Al         Al  1.0000   0.405680   0.292251   0.648448    1a       1
                            0.000000   0.000000   0.000000  0.00
2528 Al         Al  1.0000   0.506637   0.193689   0.648579    1a       1
                            0.000000   0.000000   0.000000  0.00
2529  F         F2  1.0000   0.607029   0.292551   0.292736    1a       1
                            0.000000   0.000000   0.000000  0.00
2530  F         F2  1.0000   0.704536   0.192435   0.294095    1a       1
                            0.000000   0.000000   0.000000  0.00
2531  F         F2  1.0000   0.606228   0.293545   0.331165    1a       1
                            0.000000   0.000000   0.000000  0.00
2532  F         F2  1.0000   0.708553   0.392937   0.332432    1a       1
                            0.000000   0.000000   0.000000  0.00
2533  F         F1  1.0000   0.474020   0.385365   0.348120    1a       1
                            0.000000   0.000000   0.000000  0.00
2534  F         F1  1.0000   0.572157   0.295064   0.349541    1a       1
                            0.000000   0.000000   0.000000  0.00
2535  F         F1  1.0000   0.625446   0.324384   0.349091    1a       1
                            0.000000   0.000000   0.000000  0.00
2536  F         F1  1.0000   0.622600   0.262638   0.348433    1a       1
                            0.000000   0.000000   0.000000  0.00
2537  F         F1  1.0000   0.683455   0.418824   0.348971    1a       1
                            0.000000   0.000000   0.000000  0.00
2538  F         F1  1.0000   0.512893   0.156177   0.348813    1a       1
                            0.000000   0.000000   0.000000  0.00
2539  F         F2  1.0000   0.606975   0.294024   0.366755    1a       1
                            0.000000   0.000000   0.000000  0.00
2540  F         F2  1.0000   0.507080   0.394446   0.367816    1a       1
                            0.000000   0.000000   0.000000  0.00
2541  F         F2  1.0000   0.605716   0.293241   0.405610    1a       1
                            0.000000   0.000000   0.000000  0.00
2542  F         F2  1.0000   0.709722   0.194882   0.407396    1a       1
                            0.000000   0.000000   0.000000  0.00
2543  F         F1  1.0000   0.542465   0.180399   0.423874    1a       1
                            0.000000   0.000000   0.000000  0.00
2544  F         F1  1.0000   0.575383   0.282236   0.423256    1a       1
                            0.000000   0.000000   0.000000  0.00
2545  F         F1  1.0000   0.634731   0.270878   0.423133    1a       1
                            0.000000   0.000000   0.000000  0.00
2546  F         F1  1.0000   0.472263   0.391120   0.423914    1a       1
                            0.000000   0.000000   0.000000  0.00
2547  F         F1  1.0000   0.686830   0.219119   0.424611    1a       1
                            0.000000   0.000000   0.000000  0.00
2548  F         F1  1.0000   0.613840   0.328417   0.422925    1a       1
                            0.000000   0.000000   0.000000  0.00
2549  F         F2  1.0000   0.607047   0.293026   0.441960    1a       1
                            0.000000   0.000000   0.000000  0.00
2550  F         F2  1.0000   0.709745   0.193617   0.443228    1a       1
                            0.000000   0.000000   0.000000  0.00
2551  F         F2  1.0000   0.605737   0.293500   0.480731    1a       1
                            0.000000   0.000000   0.000000  0.00
2552  F         F2  1.0000   0.705749   0.392755   0.480916    1a       1
                            0.000000   0.000000   0.000000  0.00
2553  F         F1  1.0000   0.514678   0.359674   0.496883    1a       1
                            0.000000   0.000000   0.000000  0.00
2554  F         F1  1.0000   0.574016   0.280953   0.498870    1a       1
                            0.000000   0.000000   0.000000  0.00
2555  F         F1  1.0000   0.610368   0.329159   0.498512    1a       1
                            0.000000   0.000000   0.000000  0.00
2556  F         F1  1.0000   0.633286   0.272600   0.498384    1a       1
                            0.000000   0.000000   0.000000  0.00
2557  F         F1  1.0000   0.673321   0.404383   0.497478    1a       1
                            0.000000   0.000000   0.000000  0.00
2558  F         F1  1.0000   0.490025   0.161007   0.500092    1a       1
                            0.000000   0.000000   0.000000  0.00
2559  F         F2  1.0000   0.606372   0.292799   0.516409    1a       1
                            0.000000   0.000000   0.000000  0.00
2560  F         F2  1.0000   0.503907   0.390729   0.516551    1a       1
                            0.000000   0.000000   0.000000  0.00
2561  F         F2  1.0000   0.604462   0.293201   0.555277    1a       1
                            0.000000   0.000000   0.000000  0.00
2562  F         F2  1.0000   0.707489   0.193452   0.556295    1a       1
                            0.000000   0.000000   0.000000  0.00
2563  F         F1  1.0000   0.500742   0.225319   0.573725    1a       1
                            0.000000   0.000000   0.000000  0.00
2564  F         F1  1.0000   0.579460   0.269644   0.571602    1a       1
                            0.000000   0.000000   0.000000  0.00
2565  F         F1  1.0000   0.637875   0.286777   0.574108    1a       1
                            0.000000   0.000000   0.000000  0.00
2566  F         F1  1.0000   0.474528   0.402574   0.573493    1a       1
                            0.000000   0.000000   0.000000  0.00
2567  F         F1  1.0000   0.676908   0.206455   0.574485    1a       1
                            0.000000   0.000000   0.000000  0.00
2568  F         F1  1.0000   0.592676   0.328668   0.574195    1a       1
                            0.000000   0.000000   0.000000  0.00
2569  F         F2  1.0000   0.603935   0.293744   0.591229    1a       1
                            0.000000   0.000000   0.000000  0.00
2570  F         F2  1.0000   0.707266   0.193107   0.591796    1a       1
                            0.000000   0.000000   0.000000  0.00
2571  F         F2  1.0000   0.603311   0.294145   0.629965    1a       1
                            0.000000   0.000000   0.000000  0.00
2572  F         F2  1.0000   0.706973   0.391309   0.629618    1a       1
                            0.000000   0.000000   0.000000  0.00
2573  F         F1  1.0000   0.519369   0.424639   0.648497    1a       1
                            0.000000   0.000000   0.000000  0.00
2574  F         F1  1.0000   0.631163   0.273263   0.648662    1a       1
                            0.000000   0.000000   0.000000  0.00
2575  F         F1  1.0000   0.570089   0.280475   0.649143    1a       1
                            0.000000   0.000000   0.000000  0.00
2576  F         F1  1.0000   0.607658   0.328431   0.648341    1a       1
                            0.000000   0.000000   0.000000  0.00
2577  F         F1  1.0000   0.700563   0.425966   0.646580    1a       1
                            0.000000   0.000000   0.000000  0.00
2578  F         F1  1.0000   0.541908   0.190886   0.648589    1a       1
                            0.000000   0.000000   0.000000  0.00
2579  F         F2  1.0000   0.604286   0.294037   0.665758    1a       1
                            0.000000   0.000000   0.000000  0.00
2580  F         F2  1.0000   0.505710   0.391257   0.666019    1a       1
                            0.000000   0.000000   0.000000  0.00
2581  F         F2  1.0000   0.607635   0.293352   0.704641    1a       1
                            0.000000   0.000000   0.000000  0.00
2582  F         F2  1.0000   0.707104   0.193528   0.704960    1a       1
                            0.000000   0.000000   0.000000  0.00
2583  H          H  1.0000   0.696167   0.341071   0.297720    1a       1
                            0.000000   0.000000   0.000000  0.00
2584  H          H  1.0000   0.592096   0.341954   0.294311    1a       1
                            0.000000   0.000000   0.000000  0.00
2585  H          H  1.0000   0.658053   0.303326   0.296876    1a       1
                            0.000000   0.000000   0.000000  0.00
2586  H          H  1.0000   0.559457   0.383536   0.297087    1a       1
                            0.000000   0.000000   0.000000  0.00
2587  H          H  1.0000   0.616884   0.239919   0.298234    1a       1
                            0.000000   0.000000   0.000000  0.00
2588  H          H  1.0000   0.657034   0.206044   0.296887    1a       1
                            0.000000   0.000000   0.000000  0.00
2589  H          H  1.0000   0.514821   0.245112   0.298662    1a       1
                            0.000000   0.000000   0.000000  0.00
2590  H          H  1.0000   0.553624   0.281234   0.297211    1a       1
                            0.000000   0.000000   0.000000  0.00
2591  H          H  1.0000   0.519117   0.341361   0.327092    1a       1
                            0.000000   0.000000   0.000000  0.00
2592  H          H  1.0000   0.551541   0.302796   0.325007    1a       1
                            0.000000   0.000000   0.000000  0.00
2593  H          H  1.0000   0.617161   0.345291   0.327865    1a       1
                            0.000000   0.000000   0.000000  0.00
2594  H          H  1.0000   0.661414   0.374784   0.331371    1a       1
                            0.000000   0.000000   0.000000  0.00
2595  H          H  1.0000   0.557665   0.204491   0.328767    1a       1
                            0.000000   0.000000   0.000000  0.00
2596  H          H  1.0000   0.652753   0.277244   0.330413    1a       1
                            0.000000   0.000000   0.000000  0.00
2597  H          H  1.0000   0.591972   0.244515   0.329400    1a       1
                            0.000000   0.000000   0.000000  0.00
2598  H          H  1.0000   0.696171   0.246339   0.327365    1a       1
                            0.000000   0.000000   0.000000  0.00
2599  H          H  1.0000   0.696889   0.248058   0.372870    1a       1
                            0.000000   0.000000   0.000000  0.00
2600  H          H  1.0000   0.589433   0.247421   0.368648    1a       1
                            0.000000   0.000000   0.000000  0.00
2601  H          H  1.0000   0.655665   0.278703   0.370409    1a       1
                            0.000000   0.000000   0.000000  0.00
2602  H          H  1.0000   0.563199   0.201144   0.374647    1a       1
                            0.000000   0.000000   0.000000  0.00
2603  H          H  1.0000   0.617596   0.345688   0.371534    1a       1
                            0.000000   0.000000   0.000000  0.00
2604  H          H  1.0000   0.658365   0.380295   0.369547    1a       1
                            0.000000   0.000000   0.000000  0.00
2605  H          H  1.0000   0.554995   0.305547   0.371491    1a       1
                            0.000000   0.000000   0.000000  0.00
2606  H          H  1.0000   0.516532   0.341127   0.372230    1a       1
                            0.000000   0.000000   0.000000  0.00
2607  H          H  1.0000   0.516615   0.247390   0.401785    1a       1
                            0.000000   0.000000   0.000000  0.00
2608  H          H  1.0000   0.617789   0.242395   0.403035    1a       1
                            0.000000   0.000000   0.000000  0.00
2609  H          H  1.0000   0.553514   0.283444   0.401652    1a       1
                            0.000000   0.000000   0.000000  0.00
2610  H          H  1.0000   0.652929   0.202077   0.402087    1a       1
                            0.000000   0.000000   0.000000  0.00
2611  H          H  1.0000   0.554568   0.376903   0.404853    1a       1
                            0.000000   0.000000   0.000000  0.00
2612  H          H  1.0000   0.658935   0.307066   0.402802    1a       1
                            0.000000   0.000000   0.000000  0.00
2613  H          H  1.0000   0.589699   0.340534   0.404584    1a       1
                            0.000000   0.000000   0.000000  0.00
2614  H          H  1.0000   0.691080   0.348355   0.404739    1a       1
                            0.000000   0.000000   0.000000  0.00
2615  H          H  1.0000   0.690031   0.345801   0.444358    1a       1
                            0.000000   0.000000   0.000000  0.00
2616  H          H  1.0000   0.591246   0.343987   0.444605    1a       1
                            0.000000   0.000000   0.000000  0.00
2617  H          H  1.0000   0.657664   0.304605   0.445923    1a       1
                            0.000000   0.000000   0.000000  0.00
2618  H          H  1.0000   0.555247   0.381300   0.445527    1a       1
                            0.000000   0.000000   0.000000  0.00
2619  H          H  1.0000   0.617181   0.239690   0.447836    1a       1
                            0.000000   0.000000   0.000000  0.00
2620  H          H  1.0000   0.661444   0.210379   0.443575    1a       1
                            0.000000   0.000000   0.000000  0.00
2621  H          H  1.0000   0.515750   0.245852   0.447314    1a       1
                            0.000000   0.000000   0.000000  0.00
2622  H          H  1.0000   0.554628   0.281491   0.445929    1a       1
                            0.000000   0.000000   0.000000  0.00
2623  H          H  1.0000   0.515466   0.340544   0.476903    1a       1
                            0.000000   0.000000   0.000000  0.00
2624  H          H  1.0000   0.554792   0.303494   0.476714    1a       1
                            0.000000   0.000000   0.000000  0.00
2625  H          H  1.0000   0.614957   0.347993   0.475932    1a       1
                            0.000000   0.000000   0.000000  0.00
2626  H          H  1.0000   0.652548   0.384278   0.475451    1a       1
                            0.000000   0.000000   0.000000  0.00
2627  H          H  1.0000   0.558329   0.205700   0.477304    1a       1
                            0.000000   0.000000   0.000000  0.00
2628  H          H  1.0000   0.655755   0.279594   0.477870    1a       1
                            0.000000   0.000000   0.000000  0.00
2629  H          H  1.0000   0.594761   0.242687   0.477293    1a       1
                            0.000000   0.000000   0.000000  0.00
2630  H          H  1.0000   0.691802   0.242096   0.478547    1a       1
                            0.000000   0.000000   0.000000  0.00
2631  H          H  1.0000   0.694605   0.243492   0.520483    1a       1
                            0.000000   0.000000   0.000000  0.00
2632  H          H  1.0000   0.583144   0.250303   0.517282    1a       1
                            0.000000   0.000000   0.000000  0.00
2633  H          H  1.0000   0.656270   0.278170   0.519412    1a       1
                            0.000000   0.000000   0.000000  0.00
2634  H          H  1.0000   0.559552   0.202951   0.522301    1a       1
                            0.000000   0.000000   0.000000  0.00
2635  H          H  1.0000   0.616606   0.344532   0.520374    1a       1
                            0.000000   0.000000   0.000000  0.00
2636  H          H  1.0000   0.657599   0.377223   0.518756    1a       1
                            0.000000   0.000000   0.000000  0.00
2637  H          H  1.0000   0.556332   0.307351   0.518256    1a       1
                            0.000000   0.000000   0.000000  0.00
2638  H          H  1.0000   0.514055   0.336301   0.522119    1a       1
                            0.000000   0.000000   0.000000  0.00
2639  H          H  1.0000   0.521960   0.240990   0.554651    1a       1
                            0.000000   0.000000   0.000000  0.00
2640  H          H  1.0000   0.623679   0.246942   0.554703    1a       1
                            0.000000   0.000000   0.000000  0.00
2641  H          H  1.0000   0.553009   0.281541   0.551496    1a       1
                            0.000000   0.000000   0.000000  0.00
2642  H          H  1.0000   0.657138   0.207170   0.553894    1a       1
                            0.000000   0.000000   0.000000  0.00
2643  H          H  1.0000   0.559269   0.381723   0.550908    1a       1
                            0.000000   0.000000   0.000000  0.00
2644  H          H  1.0000   0.653601   0.307723   0.552944    1a       1
                            0.000000   0.000000   0.000000  0.00
2645  H          H  1.0000   0.592861   0.342846   0.551836    1a       1
                            0.000000   0.000000   0.000000  0.00
2646  H          H  1.0000   0.693149   0.341830   0.551932    1a       1
                            0.000000   0.000000   0.000000  0.00
2647  H          H  1.0000   0.688760   0.343645   0.592561    1a       1
                            0.000000   0.000000   0.000000  0.00
2648  H          H  1.0000   0.592345   0.343544   0.594613    1a       1
                            0.000000   0.000000   0.000000  0.00
2649  H          H  1.0000   0.656446   0.303307   0.595069    1a       1
                            0.000000   0.000000   0.000000  0.00
2650  H          H  1.0000   0.554683   0.378650   0.593878    1a       1
                            0.000000   0.000000   0.000000  0.00
2651  H          H  1.0000   0.619951   0.245219   0.593375    1a       1
                            0.000000   0.000000   0.000000  0.00
2652  H          H  1.0000   0.649085   0.202627   0.597234    1a       1
                            0.000000   0.000000   0.000000  0.00
2653  H          H  1.0000   0.518380   0.244231   0.593692    1a       1
                            0.000000   0.000000   0.000000  0.00
2654  H          H  1.0000   0.552082   0.283155   0.595090    1a       1
                            0.000000   0.000000   0.000000  0.00
2655  H          H  1.0000   0.514234   0.338118   0.624964    1a       1
                            0.000000   0.000000   0.000000  0.00
2656  H          H  1.0000   0.552836   0.303239   0.626304    1a       1
                            0.000000   0.000000   0.000000  0.00
2657  H          H  1.0000   0.616118   0.345275   0.625408    1a       1
                            0.000000   0.000000   0.000000  0.00
2658  H          H  1.0000   0.658216   0.376281   0.627593    1a       1
                            0.000000   0.000000   0.000000  0.00
2659  H          H  1.0000   0.556827   0.206222   0.626271    1a       1
                            0.000000   0.000000   0.000000  0.00
2660  H          H  1.0000   0.655289   0.280427   0.627072    1a       1
                            0.000000   0.000000   0.000000  0.00
2661  H          H  1.0000   0.593532   0.243383   0.626393    1a       1
                            0.000000   0.000000   0.000000  0.00
2662  H          H  1.0000   0.693363   0.245590   0.625735    1a       1
                            0.000000   0.000000   0.000000  0.00
2663  H          H  1.0000   0.694474   0.243889   0.669371    1a       1
                            0.000000   0.000000   0.000000  0.00
2664  H          H  1.0000   0.586260   0.248820   0.666709    1a       1
                            0.000000   0.000000   0.000000  0.00
2665  H          H  1.0000   0.654836   0.279825   0.667420    1a       1
                            0.000000   0.000000   0.000000  0.00
2666  H          H  1.0000   0.555434   0.206122   0.668832    1a       1
                            0.000000   0.000000   0.000000  0.00
2667  H          H  1.0000   0.624561   0.338942   0.667141    1a       1
                            0.000000   0.000000   0.000000  0.00
2668  H          H  1.0000   0.656884   0.381882   0.668864    1a       1
                            0.000000   0.000000   0.000000  0.00
2669  H          H  1.0000   0.553709   0.302362   0.671077    1a       1
                            0.000000   0.000000   0.000000  0.00
2670  H          H  1.0000   0.517246   0.341268   0.669565    1a       1
                            0.000000   0.000000   0.000000  0.00
2671  H          H  1.0000   0.522162   0.241149   0.703567    1a       1
                            0.000000   0.000000   0.000000  0.00
2672  H          H  1.0000   0.617714   0.243082   0.700806    1a       1
                            0.000000   0.000000   0.000000  0.00
2673  H          H  1.0000   0.563653   0.272554   0.704996    1a       1
                            0.000000   0.000000   0.000000  0.00
2674  H          H  1.0000   0.659278   0.210889   0.703520    1a       1
                            0.000000   0.000000   0.000000  0.00
2675  H          H  1.0000   0.553562   0.378330   0.702206    1a       1
                            0.000000   0.000000   0.000000  0.00
2676  H          H  1.0000   0.654795   0.312250   0.702710    1a       1
                            0.000000   0.000000   0.000000  0.00
2677  H          H  1.0000   0.587946   0.339374   0.703436    1a       1
                            0.000000   0.000000   0.000000  0.00
2678  H          H  1.0000   0.693105   0.346193   0.701949    1a       1
                            0.000000   0.000000   0.000000  0.00
2679  C          C  1.0000   0.677483   0.341620   0.303659    1a       1
                            0.000000   0.000000   0.000000  0.00
2680  C          C  1.0000   0.656987   0.321693   0.303274    1a       1
                            0.000000   0.000000   0.000000  0.00
2681  C          C  1.0000   0.576931   0.343686   0.302402    1a       1
                            0.000000   0.000000   0.000000  0.00
2682  C          C  1.0000   0.556859   0.364294   0.302492    1a       1
                            0.000000   0.000000   0.000000  0.00
2683  C          C  1.0000   0.636189   0.242670   0.303402    1a       1
                            0.000000   0.000000   0.000000  0.00
2684  C          C  1.0000   0.535254   0.242016   0.303323    1a       1
                            0.000000   0.000000   0.000000  0.00
2685  C          C  1.0000   0.555148   0.262697   0.303172    1a       1
                            0.000000   0.000000   0.000000  0.00
2686  C          C  1.0000   0.654922   0.221557   0.304080    1a       1
                            0.000000   0.000000   0.000000  0.00
2687  C          C  1.0000   0.537437   0.344570   0.321972    1a       1
                            0.000000   0.000000   0.000000  0.00
2688  C          C  1.0000   0.556070   0.323092   0.321218    1a       1
                            0.000000   0.000000   0.000000  0.00
2689  C          C  1.0000   0.635628   0.343343   0.321701    1a       1
                            0.000000   0.000000   0.000000  0.00
2690  C          C  1.0000   0.657584   0.361789   0.322777    1a       1
                            0.000000   0.000000   0.000000  0.00
2691  C          C  1.0000   0.557225   0.221310   0.321751    1a       1
                            0.000000   0.000000   0.000000  0.00
2692  C          C  1.0000   0.575749   0.242723   0.321860    1a       1
                            0.000000   0.000000   0.000000  0.00
2693  C          C  1.0000   0.656626   0.263997   0.322353    1a       1
                            0.000000   0.000000   0.000000  0.00
2694  C          C  1.0000   0.676960   0.243605   0.322271    1a       1
                            0.000000   0.000000   0.000000  0.00
2695  C          C  1.0000   0.679230   0.246084   0.379257    1a       1
                            0.000000   0.000000   0.000000  0.00
2696  C          C  1.0000   0.574269   0.244897   0.376488    1a       1
                            0.000000   0.000000   0.000000  0.00
2697  C          C  1.0000   0.658383   0.265354   0.378677    1a       1
                            0.000000   0.000000   0.000000  0.00
2698  C          C  1.0000   0.556691   0.222013   0.377856    1a       1
                            0.000000   0.000000   0.000000  0.00
2699  C          C  1.0000   0.636072   0.344872   0.377918    1a       1
                            0.000000   0.000000   0.000000  0.00
2700  C          C  1.0000   0.657470   0.363770   0.377102    1a       1
                            0.000000   0.000000   0.000000  0.00
2701  C          C  1.0000   0.536121   0.343582   0.377216    1a       1
                            0.000000   0.000000   0.000000  0.00
2702  C          C  1.0000   0.557392   0.324456   0.376941    1a       1
                            0.000000   0.000000   0.000000  0.00
2703  C          C  1.0000   0.535980   0.243341   0.396864    1a       1
                            0.000000   0.000000   0.000000  0.00
2704  C          C  1.0000   0.556058   0.264164   0.396440    1a       1
                            0.000000   0.000000   0.000000  0.00
2705  C          C  1.0000   0.633779   0.240940   0.395589    1a       1
                            0.000000   0.000000   0.000000  0.00
2706  C          C  1.0000   0.654764   0.220991   0.396304    1a       1
                            0.000000   0.000000   0.000000  0.00
2707  C          C  1.0000   0.557233   0.364507   0.396268    1a       1
                            0.000000   0.000000   0.000000  0.00
2708  C          C  1.0000   0.658293   0.323168   0.395857    1a       1
                            0.000000   0.000000   0.000000  0.00
2709  C          C  1.0000   0.578254   0.345219   0.395808    1a       1
                            0.000000   0.000000   0.000000  0.00
2710  C          C  1.0000   0.677636   0.344406   0.396468    1a       1
                            0.000000   0.000000   0.000000  0.00
2711  C          C  1.0000   0.676003   0.343477   0.452011    1a       1
                            0.000000   0.000000   0.000000  0.00
2712  C          C  1.0000   0.656890   0.322495   0.452386    1a       1
                            0.000000   0.000000   0.000000  0.00
2713  C          C  1.0000   0.575671   0.343864   0.452066    1a       1
                            0.000000   0.000000   0.000000  0.00
2714  C          C  1.0000   0.555413   0.364100   0.452073    1a       1
                            0.000000   0.000000   0.000000  0.00
2715  C          C  1.0000   0.636778   0.243487   0.452016    1a       1
                            0.000000   0.000000   0.000000  0.00
2716  C          C  1.0000   0.534673   0.244397   0.453093    1a       1
                            0.000000   0.000000   0.000000  0.00
2717  C          C  1.0000   0.555747   0.263496   0.452009    1a       1
                            0.000000   0.000000   0.000000  0.00
2718  C          C  1.0000   0.655960   0.222160   0.452254    1a       1
                            0.000000   0.000000   0.000000  0.00
2719  C          C  1.0000   0.533256   0.341146   0.470209    1a       1
                            0.000000   0.000000   0.000000  0.00
2720  C          C  1.0000   0.552815   0.320196   0.469505    1a       1
                            0.000000   0.000000   0.000000  0.00
2721  C          C  1.0000   0.634905   0.344193   0.470816    1a       1
                            0.000000   0.000000   0.000000  0.00
2722  C          C  1.0000   0.654781   0.364666   0.470637    1a       1
                            0.000000   0.000000   0.000000  0.00
2723  C          C  1.0000   0.556202   0.224018   0.471680    1a       1
                            0.000000   0.000000   0.000000  0.00
2724  C          C  1.0000   0.576449   0.244021   0.471063    1a       1
                            0.000000   0.000000   0.000000  0.00
2725  C          C  1.0000   0.654575   0.261441   0.471974    1a       1
                            0.000000   0.000000   0.000000  0.00
2726  C          C  1.0000   0.673735   0.240702   0.472402    1a       1
                            0.000000   0.000000   0.000000  0.00
2727  C          C  1.0000   0.675925   0.241340   0.526441    1a       1
                            0.000000   0.000000   0.000000  0.00
2728  C          C  1.0000   0.573760   0.244036   0.526403    1a       1
                            0.000000   0.000000   0.000000  0.00
2729  C          C  1.0000   0.653926   0.260295   0.525614    1a       1
                            0.000000   0.000000   0.000000  0.00
2730  C          C  1.0000   0.555090   0.223111   0.527000    1a       1
                            0.000000   0.000000   0.000000  0.00
2731  C          C  1.0000   0.634972   0.343391   0.526516    1a       1
                            0.000000   0.000000   0.000000  0.00
2732  C          C  1.0000   0.654736   0.364056   0.526786    1a       1
                            0.000000   0.000000   0.000000  0.00
2733  C          C  1.0000   0.533616   0.339242   0.527381    1a       1
                            0.000000   0.000000   0.000000  0.00
2734  C          C  1.0000   0.554265   0.320025   0.526742    1a       1
                            0.000000   0.000000   0.000000  0.00
2735  C          C  1.0000   0.537753   0.240908   0.547113    1a       1
                            0.000000   0.000000   0.000000  0.00
2736  C          C  1.0000   0.557180   0.261650   0.546800    1a       1
                            0.000000   0.000000   0.000000  0.00
2737  C          C  1.0000   0.637190   0.243859   0.546684    1a       1
                            0.000000   0.000000   0.000000  0.00
2738  C          C  1.0000   0.657833   0.224234   0.546862    1a       1
                            0.000000   0.000000   0.000000  0.00
2739  C          C  1.0000   0.557716   0.364007   0.544255    1a       1
                            0.000000   0.000000   0.000000  0.00
2740  C          C  1.0000   0.657600   0.320083   0.544303    1a       1
                            0.000000   0.000000   0.000000  0.00
2741  C          C  1.0000   0.579484   0.344974   0.543508    1a       1
                            0.000000   0.000000   0.000000  0.00
2742  C          C  1.0000   0.677147   0.341202   0.544805    1a       1
                            0.000000   0.000000   0.000000  0.00
2743  C          C  1.0000   0.677776   0.340003   0.601900    1a       1
                            0.000000   0.000000   0.000000  0.00
2744  C          C  1.0000   0.656448   0.321100   0.601518    1a       1
                            0.000000   0.000000   0.000000  0.00
2745  C          C  1.0000   0.575629   0.343870   0.601775    1a       1
                            0.000000   0.000000   0.000000  0.00
2746  C          C  1.0000   0.556870   0.365480   0.602384    1a       1
                            0.000000   0.000000   0.000000  0.00
2747  C          C  1.0000   0.635169   0.243565   0.600940    1a       1
                            0.000000   0.000000   0.000000  0.00
2748  C          C  1.0000   0.534683   0.243659   0.600631    1a       1
                            0.000000   0.000000   0.000000  0.00
2749  C          C  1.0000   0.554946   0.264183   0.600703    1a       1
                            0.000000   0.000000   0.000000  0.00
2750  C          C  1.0000   0.653891   0.221912   0.601400    1a       1
                            0.000000   0.000000   0.000000  0.00
2751  C          C  1.0000   0.533237   0.341312   0.619590    1a       1
                            0.000000   0.000000   0.000000  0.00
2752  C          C  1.0000   0.552751   0.319997   0.619216    1a       1
                            0.000000   0.000000   0.000000  0.00
2753  C          C  1.0000   0.633159   0.345806   0.618510    1a       1
                            0.000000   0.000000   0.000000  0.00
2754  C          C  1.0000   0.654351   0.364637   0.618780    1a       1
                            0.000000   0.000000   0.000000  0.00
2755  C          C  1.0000   0.554936   0.224111   0.619912    1a       1
                            0.000000   0.000000   0.000000  0.00
2756  C          C  1.0000   0.575758   0.243760   0.619668    1a       1
                            0.000000   0.000000   0.000000  0.00
2757  C          C  1.0000   0.654872   0.263022   0.620177    1a       1
                            0.000000   0.000000   0.000000  0.00
2758  C          C  1.0000   0.675102   0.243405   0.620035    1a       1
                            0.000000   0.000000   0.000000  0.00
2759  C          C  1.0000   0.675612   0.242735   0.675204    1a       1
                            0.000000   0.000000   0.000000  0.00
2760  C          C  1.0000   0.574905   0.244458   0.675618    1a       1
                            0.000000   0.000000   0.000000  0.00
2761  C          C  1.0000   0.656421   0.264505   0.675350    1a       1
                            0.000000   0.000000   0.000000  0.00
2762  C          C  1.0000   0.555351   0.223551   0.675775    1a       1
                            0.000000   0.000000   0.000000  0.00
2763  C          C  1.0000   0.636210   0.344580   0.675755    1a       1
                            0.000000   0.000000   0.000000  0.00
2764  C          C  1.0000   0.656246   0.365367   0.675787    1a       1
                            0.000000   0.000000   0.000000  0.00
2765  C          C  1.0000   0.533637   0.341031   0.676229    1a       1
                            0.000000   0.000000   0.000000  0.00
2766  C          C  1.0000   0.554766   0.321976   0.675979    1a       1
                            0.000000   0.000000   0.000000  0.00
2767  C          C  1.0000   0.538229   0.241679   0.696174    1a       1
                            0.000000   0.000000   0.000000  0.00
2768  C          C  1.0000   0.558186   0.261841   0.696185    1a       1
                            0.000000   0.000000   0.000000  0.00
2769  C          C  1.0000   0.635668   0.244440   0.694649    1a       1
                            0.000000   0.000000   0.000000  0.00
2770  C          C  1.0000   0.656670   0.224333   0.694899    1a       1
                            0.000000   0.000000   0.000000  0.00
2771  C          C  1.0000   0.556081   0.363848   0.694348    1a       1
                            0.000000   0.000000   0.000000  0.00
2772  C          C  1.0000   0.658398   0.323730   0.694159    1a       1
                            0.000000   0.000000   0.000000  0.00
2773  C          C  1.0000   0.576185   0.344087   0.694560    1a       1
                            0.000000   0.000000   0.000000  0.00
2774  C          C  1.0000   0.679858   0.342595   0.693570    1a       1
                            0.000000   0.000000   0.000000  0.00
2775  N         N1  1.0000   0.537451   0.363278   0.312109    1a       1
                            0.000000   0.000000   0.000000  0.00
2776  N         N1  1.0000   0.575457   0.323860   0.311758    1a       1
                            0.000000   0.000000   0.000000  0.00
2777  N         N2  1.0000   0.637032   0.323381   0.312287    1a       1
                            0.000000   0.000000   0.000000  0.00
2778  N         N2  1.0000   0.676988   0.361181   0.313170    1a       1
                            0.000000   0.000000   0.000000  0.00
2779  N         N2  1.0000   0.537543   0.221295   0.312225    1a       1
                            0.000000   0.000000   0.000000  0.00
2780  N         N1  1.0000   0.637167   0.262520   0.312670    1a       1
                            0.000000   0.000000   0.000000  0.00
2781  N         N2  1.0000   0.575763   0.261809   0.312063    1a       1
                            0.000000   0.000000   0.000000  0.00
2782  N         N1  1.0000   0.675171   0.223006   0.313267    1a       1
                            0.000000   0.000000   0.000000  0.00
2783  N         N2  1.0000   0.574644   0.263862   0.386214    1a       1
                            0.000000   0.000000   0.000000  0.00
2784  N         N1  1.0000   0.676711   0.224949   0.388116    1a       1
                            0.000000   0.000000   0.000000  0.00
2785  N         N1  1.0000   0.636432   0.261872   0.386772    1a       1
                            0.000000   0.000000   0.000000  0.00
2786  N         N2  1.0000   0.536242   0.223834   0.387172    1a       1
                            0.000000   0.000000   0.000000  0.00
2787  N         N2  1.0000   0.638126   0.324165   0.386560    1a       1
                            0.000000   0.000000   0.000000  0.00
2788  N         N1  1.0000   0.536318   0.362461   0.387144    1a       1
                            0.000000   0.000000   0.000000  0.00
2789  N         N1  1.0000   0.576555   0.324910   0.386720    1a       1
                            0.000000   0.000000   0.000000  0.00
2790  N         N2  1.0000   0.676712   0.363537   0.386974    1a       1
                            0.000000   0.000000   0.000000  0.00
2791  N         N1  1.0000   0.534509   0.361688   0.461042    1a       1
                            0.000000   0.000000   0.000000  0.00
2792  N         N1  1.0000   0.573949   0.322660   0.460611    1a       1
                            0.000000   0.000000   0.000000  0.00
2793  N         N2  1.0000   0.636040   0.324553   0.461426    1a       1
                            0.000000   0.000000   0.000000  0.00
2794  N         N2  1.0000   0.674669   0.363302   0.461447    1a       1
                            0.000000   0.000000   0.000000  0.00
2795  N         N2  1.0000   0.536919   0.223853   0.461841    1a       1
                            0.000000   0.000000   0.000000  0.00
2796  N         N1  1.0000   0.636779   0.262358   0.461813    1a       1
                            0.000000   0.000000   0.000000  0.00
2797  N         N2  1.0000   0.576394   0.262077   0.460880    1a       1
                            0.000000   0.000000   0.000000  0.00
2798  N         N1  1.0000   0.674263   0.221679   0.462591    1a       1
                            0.000000   0.000000   0.000000  0.00
2799  N         N2  1.0000   0.575229   0.262075   0.536574    1a       1
                            0.000000   0.000000   0.000000  0.00
2800  N         N1  1.0000   0.676138   0.223465   0.536764    1a       1
                            0.000000   0.000000   0.000000  0.00
2801  N         N1  1.0000   0.635738   0.260952   0.535815    1a       1
                            0.000000   0.000000   0.000000  0.00
2802  N         N2  1.0000   0.537816   0.222291   0.537459    1a       1
                            0.000000   0.000000   0.000000  0.00
2803  N         N2  1.0000   0.636956   0.322722   0.535234    1a       1
                            0.000000   0.000000   0.000000  0.00
2804  N         N1  1.0000   0.535611   0.359757   0.536490    1a       1
                            0.000000   0.000000   0.000000  0.00
2805  N         N1  1.0000   0.575950   0.322944   0.535274    1a       1
                            0.000000   0.000000   0.000000  0.00
2806  N         N2  1.0000   0.675069   0.362630   0.536064    1a       1
                            0.000000   0.000000   0.000000  0.00
2807  N         N1  1.0000   0.535289   0.362193   0.610790    1a       1
                            0.000000   0.000000   0.000000  0.00
2808  N         N1  1.0000   0.573939   0.322876   0.610721    1a       1
                            0.000000   0.000000   0.000000  0.00
2809  N         N2  1.0000   0.635472   0.323804   0.610202    1a       1
                            0.000000   0.000000   0.000000  0.00
2810  N         N2  1.0000   0.675960   0.361202   0.610270    1a       1
                            0.000000   0.000000   0.000000  0.00
2811  N         N2  1.0000   0.535515   0.223942   0.610418    1a       1
                            0.000000   0.000000   0.000000  0.00
2812  N         N1  1.0000   0.636170   0.263003   0.610309    1a       1
                            0.000000   0.000000   0.000000  0.00
2813  N         N2  1.0000   0.574784   0.263004   0.610071    1a       1
                            0.000000   0.000000   0.000000  0.00
2814  N         N1  1.0000   0.673913   0.222730   0.611063    1a       1
                            0.000000   0.000000   0.000000  0.00
2815  N         N2  1.0000   0.574934   0.263487   0.685527    1a       1
                            0.000000   0.000000   0.000000  0.00
2816  N         N1  1.0000   0.676163   0.224915   0.685440    1a       1
                            0.000000   0.000000   0.000000  0.00
2817  N         N1  1.0000   0.636340   0.263586   0.684922    1a       1
                            0.000000   0.000000   0.000000  0.00
2818  N         N2  1.0000   0.538082   0.222932   0.686217    1a       1
                            0.000000   0.000000   0.000000  0.00
2819  N         N2  1.0000   0.637640   0.324724   0.685065    1a       1
                            0.000000   0.000000   0.000000  0.00
2820  N         N1  1.0000   0.535465   0.362006   0.685177    1a       1
                            0.000000   0.000000   0.000000  0.00
2821  N         N1  1.0000   0.575262   0.324253   0.685178    1a       1
                            0.000000   0.000000   0.000000  0.00
2822  N         N2  1.0000   0.677567   0.362640   0.684573    1a       1
                            0.000000   0.000000   0.000000  0.00
2823 Ni         Ni  1.0000   0.606333   0.293174   0.312168    1a       1
                            0.000000   0.000000   0.000000  0.00
2824 Ni         Ni  1.0000   0.507097   0.394063   0.312225    1a       1
                            0.000000   0.000000   0.000000  0.00
2825 Ni         Ni  1.0000   0.606272   0.293738   0.386541    1a       1
                            0.000000   0.000000   0.000000  0.00
2826 Ni         Ni  1.0000   0.506825   0.393934   0.387056    1a       1
                            0.000000   0.000000   0.000000  0.00
2827 Ni         Ni  1.0000   0.605987   0.293143   0.461327    1a       1
                            0.000000   0.000000   0.000000  0.00
2828 Ni         Ni  1.0000   0.503944   0.392763   0.461435    1a       1
                            0.000000   0.000000   0.000000  0.00
2829 Ni         Ni  1.0000   0.605856   0.292611   0.535731    1a       1
                            0.000000   0.000000   0.000000  0.00
2830 Ni         Ni  1.0000   0.504808   0.390545   0.536032    1a       1
                            0.000000   0.000000   0.000000  0.00
2831 Ni         Ni  1.0000   0.604935   0.293217   0.610458    1a       1
                            0.000000   0.000000   0.000000  0.00
2832 Ni         Ni  1.0000   0.505098   0.391878   0.611182    1a       1
                            0.000000   0.000000   0.000000  0.00
2833 Ni         Ni  1.0000   0.605650   0.294151   0.685249    1a       1
                            0.000000   0.000000   0.000000  0.00
2834 Ni         Ni  1.0000   0.504557   0.392038   0.685308    1a       1
                            0.000000   0.000000   0.000000  0.00
2835 Al         Al  1.0000   0.607181   0.294440   0.349022    1a       1
                            0.000000   0.000000   0.000000  0.00
2836 Al         Al  1.0000   0.706639   0.192691   0.350446    1a       1
                            0.000000   0.000000   0.000000  0.00
2837 Al         Al  1.0000   0.607554   0.293581   0.423884    1a       1
                            0.000000   0.000000   0.000000  0.00
2838 Al         Al  1.0000   0.707233   0.397246   0.424539    1a       1
                            0.000000   0.000000   0.000000  0.00
2839 Al         Al  1.0000   0.606225   0.294380   0.498702    1a       1
                            0.000000   0.000000   0.000000  0.00
2840 Al         Al  1.0000   0.704067   0.190775   0.499963    1a       1
                            0.000000   0.000000   0.000000  0.00
2841 Al         Al  1.0000   0.603388   0.294742   0.573042    1a       1
                            0.000000   0.000000   0.000000  0.00
2842 Al         Al  1.0000   0.706515   0.390775   0.573233    1a       1
                            0.000000   0.000000   0.000000  0.00
2843 Al         Al  1.0000   0.602842   0.294324   0.647950    1a       1
                            0.000000   0.000000   0.000000  0.00
2844 Al         Al  1.0000   0.703946   0.192435   0.648092    1a       1
                            0.000000   0.000000   0.000000  0.00
2845  F         F2  1.0000   0.809872   0.292403   0.293312    1a       1
                            0.000000   0.000000   0.000000  0.00
2846  F         F2  1.0000   0.905379   0.192560   0.294581    1a       1
                            0.000000   0.000000   0.000000  0.00
2847  F         F2  1.0000   0.807568   0.291639   0.332200    1a       1
                            0.000000   0.000000   0.000000  0.00
2848  F         F2  1.0000   0.908974   0.393397   0.332470    1a       1
                            0.000000   0.000000   0.000000  0.00
2849  F         F1  1.0000   0.701566   0.360346   0.349086    1a       1
                            0.000000   0.000000   0.000000  0.00
2850  F         F1  1.0000   0.788890   0.260973   0.349399    1a       1
                            0.000000   0.000000   0.000000  0.00
2851  F         F1  1.0000   0.791975   0.321894   0.349863    1a       1
                            0.000000   0.000000   0.000000  0.00
2852  F         F1  1.0000   0.842825   0.290212   0.349010    1a       1
                            0.000000   0.000000   0.000000  0.00
2853  F         F1  1.0000   0.932868   0.420112   0.348337    1a       1
                            0.000000   0.000000   0.000000  0.00
2854  F         F1  1.0000   0.697287   0.226579   0.349685    1a       1
                            0.000000   0.000000   0.000000  0.00
2855  F         F2  1.0000   0.808046   0.292920   0.367639    1a       1
                            0.000000   0.000000   0.000000  0.00
2856  F         F2  1.0000   0.708197   0.393095   0.368076    1a       1
                            0.000000   0.000000   0.000000  0.00
2857  F         F2  1.0000   0.806313   0.294243   0.406265    1a       1
                            0.000000   0.000000   0.000000  0.00
2858  F         F2  1.0000   0.907475   0.194379   0.407455    1a       1
                            0.000000   0.000000   0.000000  0.00
2859  F         F1  1.0000   0.746115   0.204226   0.424374    1a       1
                            0.000000   0.000000   0.000000  0.00
2860  F         F1  1.0000   0.837994   0.279760   0.424561    1a       1
                            0.000000   0.000000   0.000000  0.00
2861  F         F1  1.0000   0.803427   0.329010   0.424713    1a       1
                            0.000000   0.000000   0.000000  0.00
2862  F         F1  1.0000   0.715187   0.430729   0.423419    1a       1
                            0.000000   0.000000   0.000000  0.00
2863  F         F1  1.0000   0.878786   0.209268   0.424569    1a       1
                            0.000000   0.000000   0.000000  0.00
2864  F         F1  1.0000   0.776935   0.274961   0.423810    1a       1
                            0.000000   0.000000   0.000000  0.00
2865  F         F2  1.0000   0.806071   0.294513   0.442295    1a       1
                            0.000000   0.000000   0.000000  0.00
2866  F         F2  1.0000   0.907393   0.194434   0.442805    1a       1
                            0.000000   0.000000   0.000000  0.00
2867  F         F2  1.0000   0.805905   0.293376   0.481156    1a       1
                            0.000000   0.000000   0.000000  0.00
2868  F         F2  1.0000   0.905687   0.393817   0.481327    1a       1
                            0.000000   0.000000   0.000000  0.00
2869  F         F1  1.0000   0.713565   0.358726   0.498408    1a       1
                            0.000000   0.000000   0.000000  0.00
2870  F         F1  1.0000   0.797244   0.259529   0.498253    1a       1
                            0.000000   0.000000   0.000000  0.00
2871  F         F1  1.0000   0.781637   0.318690   0.499722    1a       1
                            0.000000   0.000000   0.000000  0.00
2872  F         F1  1.0000   0.840838   0.301389   0.499482    1a       1
                            0.000000   0.000000   0.000000  0.00
2873  F         F1  1.0000   0.901753   0.427336   0.498904    1a       1
                            0.000000   0.000000   0.000000  0.00
2874  F         F1  1.0000   0.715138   0.224591   0.499740    1a       1
                            0.000000   0.000000   0.000000  0.00
2875  F         F2  1.0000   0.806352   0.293349   0.516651    1a       1
                            0.000000   0.000000   0.000000  0.00
2876  F         F2  1.0000   0.706407   0.393317   0.516106    1a       1
                            0.000000   0.000000   0.000000  0.00
2877  F         F2  1.0000   0.806007   0.292822   0.555136    1a       1
                            0.000000   0.000000   0.000000  0.00
2878  F         F2  1.0000   0.905492   0.193833   0.555586    1a       1
                            0.000000   0.000000   0.000000  0.00
2879  F         F1  1.0000   0.736032   0.215436   0.574499    1a       1
[truncated: 2,474,564 more chars]
